# Supplementary material for: (Z)-Benzyl 2-(5-methyl-2-oxoindolin-3-yl­idene)hydrazinecarbodi­thio­ate
Source: IUCrdata. 2023 Sep 12;8(Pt 9):x230782. doi: 10.1107/S2414314623007824 (PMC10561232; doi:10.1107/S2414314623007824)
Supplement: Supplementary file 1 [file x-08-x230782-sup1.cif]

##############################################################################
#                                                                            #
# This CIF contains the data for a data article accepted for                 #
# publication in IUCrData. It conforms to the requirements of                #
# Notes for Authors for IUCrData, and has been                               #
# peer reviewed under the auspices of IUCrData.                              #
#                                                                            #
# Full details of the Crystallographic Information File format               #
# are given in the paper "The Crystallographic Information File (CIF):       #
# a New Standard Archive File for Crystallography" by S. R. Hall, F. H.      #
# Allen and I. D. Brown [Acta Cryst. (1991), A47, 655-685].                  #
#                                                                            #
# The current version of the core CIF dictionary is obtainable from          #
# ftp://ftp.iucr.org/pub/cif_core.dic.                                       #
#                                                                            #
# Software is freely available for graphical display of the structure(s)     #
# in this CIF. For information consult the CIF software page                 #
# http://www.iucr.org/resources/cif/software.                                #
#                                                                            #
# This file may be used for bona fide research purposes within the           #
# scientific community so long as proper attribution is given to the data    # 
# article from which it was obtained.                                        #
#                                                                            #
##############################################################################
data_I
_audit_creation_method
;
Olex2 1.5
(compiled 2023.03.06 svn.rbb2c1857 for OlexSys, GUI svn.r6748)
;
_journal_date_recd_electronic     2023-09-06
_journal_date_accepted     2023-09-07
_journal_name_full     'IUCrData'
_journal_year     2023
_journal_volume     8
_journal_issue      1
_journal_page_first     0
_journal_page_last     0
_journal_paper_category     HO
_journal_paper_doi     10.1107/S2414314623007824
_journal_coeditor_code     HB4449
_publ_contact_author_name     'Mohd Abdul Fatah Abdul Manan'
_publ_contact_author_address
;
Faculty of Applied Sciences,
Universiti Teknologi MARA,
40460 Shah Alam,
Selangor, Malaysia
;
_publ_contact_author_email     'abdfatah@uitm.edu.my'
_publ_contact_author_fax     ?
_publ_contact_author_phone     ?
_publ_section_title
;
(<i>Z</i>)-Benzyl 2-(5-methyl-2-oxoindolin-3-ylidene)hydrazinecarbodithioate
;
loop_
    _publ_author_name
    _publ_author_footnote
    _publ_author_address
    'Abdul Manan, Mohd Abdul Fatah' .
;
Faculty of Applied Sciences,
Universiti Teknologi MARA,
40450 Shah Alam,
Selangor,
Malaysia
;
    'Cordes, David B.' .
;
EaStCHEM School of Chemistry,
University of St Andrews,
St Andrews,
Fife KY16 9ST,
United Kingdom
;
    'McKay, Aidan P.' .
;
EaStCHEM School of Chemistry,
University of St Andrews,
St Andrews,
Fife KY16 9ST,
United Kingdom
;
    'Mohammat, Mohd Fazli' .
;
Organic Synthesis Research Laboratory, Institute of Science,
Universiti Teknologi MARA,
42300 Bandar Puncak Alam,
Selangor,
Malaysia
;
    'Mohd Aluwi, Mohd Fadhlizil Fasihi' .
;
Centre for Bio-aromatic Research,
Universiti Malaysia Pahang,
Lebuhraya Tun Razak,
26300 Gambang, Kuantan, Pahang,
Malaysia
;
    'Jumali, Nor Saliyana' .
;
Department of Chemistry,
Kuliyyah of Science,
International Islamic University Malaysia,
25200 Bandar Indera Mahkota, Kuantan, Pahang,
Malaysia
;
_publ_section_synopsis
;
The crystal structure of a new dithiocarbazate imine,  obtained from the
condensation reaction of <i>S</i>-benzyldithiocarbazate and 5-methylisatin, is
described.
;
_chemical_name_systematic
;
(<i>Z</i>)-Benzyl 2-(5-methyl-2-oxoindolin-3-ylidene)hydrazinecarbodithioate
;
_chemical_name_common
;
Benzyl (<i>Z</i>)-2-(2-oxoindolin-3-ylidene)hydrazine-1-carbodithioate
;
_chemical_formula_moiety     'C17 H15 N3 O S2'
_chemical_formula_sum     'C17 H15 N3 O S2'
_chemical_formula_iupac     'C17 H15 N3 O S2'
_chemical_formula_weight     341.44
_chemical_melting_point     ?
_space_group_crystal_system     triclinic
_space_group_name_H-M_alt     'P -1'
_space_group_name_Hall     '-P 1'
loop_
    _space_group_symop_operation_xyz
    'x, y, z'
    '-x, -y, -z'
_cell_length_a     6.5733(2)
_cell_length_b     8.0601(2)
_cell_length_c     15.8280(4)
_cell_angle_alpha     95.442(2)
_cell_angle_beta     99.527(2)
_cell_angle_gamma     90.360(2)
_cell_volume     823.09(4)
_cell_formula_units_Z     2
_cell_measurement_reflns_used     8603
_cell_measurement_theta_min     2.8440
_cell_measurement_theta_max     65.9910
_cell_measurement_temperature     173
_exptl_crystal_description     plate
_exptl_crystal_colour     yellow
_exptl_crystal_size_max     0.12
_exptl_crystal_size_mid     0.09
_exptl_crystal_size_min     0.02
_exptl_crystal_density_diffrn     1.378
_exptl_crystal_density_meas     ?
_exptl_crystal_density_method     ?
_exptl_crystal_F_000     356
_exptl_absorpt_coefficient_mu     2.989
_exptl_absorpt_correction_type     multi-scan
_exptl_absorpt_process_details
;
(CrysAlisPro; Rigaku OD, 2023)
;
_exptl_absorpt_correction_T_min     0.74795
_exptl_absorpt_correction_T_max     1.00000
_diffrn_ambient_temperature     173
_diffrn_source     'Rotating Anode'
_diffrn_radiation_type     'Cu K\a'
_diffrn_radiation_wavelength     1.54184
_diffrn_radiation_monochromator     'Rigaku Osmic Confocal Optical System'
_diffrn_measurement_device_type     'Rigaku XtaLAB P100K'
_diffrn_measurement_device     'AFC12: Kappa 4 circle'
_diffrn_measurement_method     'shutterless scans'
_diffrn_detector     'hybrid photon counting detector'
_diffrn_measurement_specimen_support     Loop
_diffrn_detector_area_resol_mean     5.8140
_diffrn_reflns_number     14207
_diffrn_reflns_av_R_equivalents     0.0343
_diffrn_reflns_av_unetI/netI     0.0223
_diffrn_reflns_theta_min     2.844
_diffrn_reflns_theta_max     66.465
_diffrn_reflns_theta_full     66.465
_diffrn_measured_fraction_theta_max     0.987
_diffrn_measured_fraction_theta_full     0.987
_diffrn_reflns_limit_h_min     -7
_diffrn_reflns_limit_h_max     7
_diffrn_reflns_limit_k_min     -9
_diffrn_reflns_limit_k_max     9
_diffrn_reflns_limit_l_min     -18
_diffrn_reflns_limit_l_max     18
_diffrn_radiation_probe     x-ray
_refine_special_details
;
Carbon-bound H atoms were included in calculated positions (C---H
distances are 0.98 \%A for methyl H atoms, 0.99 \%A for methylene H atoms 0.95
\%A for phenyl H atoms) and refined as riding atoms with <i>U</i>~iso~(H) =
1.2 <i>U</i>~eq~(parent atom, methylene and phenyl H atoms) or
<i>U</i>~iso~(H) = 1.5 <i>U</i>~eq~(parent atom, methyl H atoms).
Nitrogen-bound hydrogen atoms were located from the difference Fourier map and
refined isotropically subject to a distance restraint.
;
_reflns_number_total     2876
_reflns_number_gt     2623
_reflns_threshold_expression     'I > 2\s(I)'
_refine_ls_structure_factor_coef     Fsqd
_refine_ls_matrix_type     full
_refine_ls_R_factor_all     0.0369
_refine_ls_R_factor_gt     0.0344
_refine_ls_wR_factor_gt     0.0950
_refine_ls_wR_factor_ref     0.0968
_refine_ls_goodness_of_fit_ref     1.073
_refine_ls_restrained_S_all     1.076
_refine_ls_number_reflns     2876
_refine_ls_number_parameters     217
_refine_ls_number_restraints     2
_refine_ls_hydrogen_treatment     mixed
_refine_ls_weighting_scheme     calc
_refine_ls_weighting_details
              'w=1/[\s^2^(Fo^2^)+(0.0626P)^2^+0.1676P] where P=(Fo^2^+2Fc^2^)/3'
_atom_sites_solution_hydrogens     mixed
_atom_sites_solution_primary     dual
_atom_sites_solution_secondary     ?
_refine_ls_shift/su_max     0.000
_refine_ls_shift/su_mean     0.000
_refine_diff_density_max     0.381
_refine_diff_density_min     -0.175
_refine_ls_extinction_method     none
_refine_ls_extinction_coef     .
loop_
    _atom_type_symbol
    _atom_type_description
    _atom_type_scat_dispersion_real
    _atom_type_scat_dispersion_imag
    _atom_type_scat_source
    'C' 'C' 0.0181 0.0091
                         'International Tables Vol C Tables 4.2.6.8 and 6.1.1.4'
    'H' 'H' 0.0000 0.0000
                         'International Tables Vol C Tables 4.2.6.8 and 6.1.1.4'
    'N' 'N' 0.0311 0.0180
                         'International Tables Vol C Tables 4.2.6.8 and 6.1.1.4'
    'O' 'O' 0.0492 0.0322
                         'International Tables Vol C Tables 4.2.6.8 and 6.1.1.4'
    'S' 'S' 0.3331 0.5567
                         'International Tables Vol C Tables 4.2.6.8 and 6.1.1.4'
_computing_data_collection
;
CrysAlisPro 1.171.42.94a (Rigaku OD, 2023)
;
_computing_cell_refinement
;
CrysAlisPro 1.171.42.94a (Rigaku OD, 2023)
;
_computing_data_reduction
;
CrysAlisPro 1.171.42.94a (Rigaku OD, 2023)
;
_computing_structure_solution
;
<i>SHELXT2018/2</i> (Sheldrick, 2015a)
;
_computing_structure_refinement
;
<i>SHELXL2018/3</i> (Sheldrick, 2015b)
;
_computing_molecular_graphics
;
Olex2 1.5 (Dolomanov <i>et al.</i>,  2009)
;
_computing_publication_material
;
Olex2 1.5 (Dolomanov <i>et al.</i>,  2009)
;
loop_
    _atom_site_type_symbol
    _atom_site_label
    _atom_site_fract_x
    _atom_site_fract_y
    _atom_site_fract_z
    _atom_site_U_iso_or_equiv
    _atom_site_adp_type
    _atom_site_calc_flag
    _atom_site_occupancy
    _atom_site_disorder_assembly
    _atom_site_disorder_group
    S S11 0.21331(6) 0.33788(5) 0.21855(2) 0.03493(14) Uani d 1 . .
    S S10 0.58661(6) 0.23720(6) 0.13457(3) 0.04020(15) Uani d 1 . .
    O O1 0.86838(18) 0.08666(16) 0.40267(8) 0.0398(3) Uani d 1 . .
    N N3 0.5546(2) 0.22521(17) 0.29604(9) 0.0341(3) Uani d 1 . .
    N N2 0.4614(2) 0.26067(17) 0.36534(9) 0.0326(3) Uani d 1 . .
    N N9 0.7901(2) 0.11126(18) 0.54096(9) 0.0358(3) Uani d 1 . .
    C C12 0.1188(3) 0.5709(2) 0.10260(10) 0.0337(3) Uani d 1 . .
    C C1 0.7576(2) 0.1314(2) 0.45642(11) 0.0335(3) Uani d 1 . .
    C C2 0.5567(2) 0.22039(19) 0.43850(10) 0.0325(3) Uani d 1 . .
    C C10 0.4621(2) 0.26451(19) 0.21733(10) 0.0319(3) Uani d 1 . .
    C C8 0.6299(2) 0.1807(2) 0.58149(11) 0.0340(3) Uani d 1 . .
    C C3 0.4846(2) 0.24993(19) 0.52025(10) 0.0324(3) Uani d 1 . .
    C C5 0.2894(3) 0.3413(2) 0.63055(11) 0.0378(4) Uani d 1 . .
    C C11 0.1296(3) 0.3858(2) 0.10785(10) 0.0359(4) Uani d 1 . .
    H H11A 0.227507 0.338283 0.071281 0.043 Uiso calc 1 . .
    H H11B -0.007988 0.333708 0.085640 0.043 Uiso calc 1 . .
    C C4 0.3146(3) 0.3301(2) 0.54485(11) 0.0365(4) Uani d 1 . .
    H H4 0.216108 0.376892 0.503346 0.044 Uiso calc 1 . .
    C C7 0.6075(3) 0.1888(2) 0.66702(11) 0.0394(4) Uani d 1 . .
    H H7 0.705150 0.140761 0.708391 0.047 Uiso calc 1 . .
    C C6 0.4357(3) 0.2702(2) 0.69000(11) 0.0415(4) Uani d 1 . .
    H H6 0.417242 0.277589 0.748510 0.050 Uiso calc 1 . .
    C C17 -0.0561(3) 0.6540(2) 0.11867(12) 0.0452(4) Uani d 1 . .
    H H17 -0.169973 0.593731 0.131545 0.054 Uiso calc 1 . .
    C C13 0.2833(3) 0.6589(3) 0.08239(12) 0.0478(5) Uani d 1 . .
    H H13 0.403301 0.602050 0.070803 0.057 Uiso calc 1 . .
    C C9 0.1083(3) 0.4309(3) 0.65976(12) 0.0474(4) Uani d 1 . .
    H H9A 0.023698 0.475703 0.610469 0.071 Uiso calc 1 . .
    H H9B 0.158867 0.522536 0.703588 0.071 Uiso calc 1 . .
    H H9C 0.024801 0.352666 0.684170 0.071 Uiso calc 1 . .
    C C16 -0.0654(5) 0.8257(3) 0.11601(14) 0.0685(7) Uani d 1 . .
    H H16 -0.184886 0.883158 0.127739 0.082 Uiso calc 1 . .
    C C14 0.2728(5) 0.8293(3) 0.07910(14) 0.0690(8) Uani d 1 . .
    H H14 0.385349 0.889230 0.064934 0.083 Uiso calc 1 . .
    C C15 0.1000(6) 0.9125(3) 0.09623(15) 0.0803(10) Uani d 1 . .
    H H15 0.094106 1.029931 0.094482 0.096 Uiso calc 1 . .
    H H3 0.680(3) 0.177(3) 0.3057(14) 0.052(6) Uiso d 1 . .
    H H9 0.901(3) 0.053(3) 0.5684(14) 0.057(6) Uiso d 1 . .
loop_
    _atom_site_aniso_label
    _atom_site_aniso_U_11
    _atom_site_aniso_U_22
    _atom_site_aniso_U_33
    _atom_site_aniso_U_12
    _atom_site_aniso_U_13
    _atom_site_aniso_U_23
    S11 0.0346(2) 0.0399(2) 0.0312(2) 0.01365(17) 0.00499(16) 0.00834(16)
    S10 0.0370(2) 0.0487(3) 0.0375(2) 0.00624(18) 0.01188(17) 0.00715(18)
    O1 0.0344(6) 0.0487(7) 0.0373(6) 0.0126(5) 0.0052(5) 0.0097(5)
    N3 0.0297(7) 0.0389(7) 0.0345(7) 0.0087(6) 0.0044(6) 0.0085(6)
    N2 0.0320(7) 0.0332(7) 0.0325(7) 0.0056(5) 0.0030(5) 0.0060(5)
    N9 0.0306(7) 0.0424(8) 0.0334(7) 0.0086(6) 0.0001(5) 0.0081(6)
    C12 0.0413(9) 0.0329(8) 0.0249(7) 0.0039(7) -0.0017(6) 0.0050(6)
    C1 0.0294(8) 0.0337(8) 0.0365(8) 0.0042(6) 0.0015(6) 0.0063(6)
    C2 0.0300(8) 0.0310(8) 0.0360(8) 0.0046(6) 0.0021(6) 0.0067(6)
    C10 0.0320(8) 0.0278(7) 0.0353(8) 0.0019(6) 0.0031(6) 0.0046(6)
    C8 0.0306(8) 0.0349(8) 0.0351(8) 0.0018(6) 0.0005(6) 0.0054(6)
    C3 0.0313(8) 0.0317(8) 0.0332(8) 0.0019(6) 0.0010(6) 0.0055(6)
    C5 0.0335(8) 0.0406(9) 0.0386(9) -0.0002(7) 0.0056(7) 0.0010(7)
    C11 0.0403(9) 0.0351(8) 0.0303(8) 0.0067(7) -0.0016(6) 0.0055(6)
    C4 0.0338(8) 0.0364(9) 0.0383(9) 0.0051(7) 0.0021(7) 0.0054(7)
    C7 0.0355(9) 0.0483(10) 0.0332(8) 0.0024(7) -0.0010(7) 0.0089(7)
    C6 0.0396(9) 0.0511(10) 0.0333(9) -0.0013(8) 0.0056(7) 0.0019(7)
    C17 0.0529(11) 0.0452(10) 0.0376(9) 0.0157(8) 0.0049(8) 0.0083(7)
    C13 0.0509(10) 0.0534(11) 0.0367(9) -0.0098(9) -0.0009(8) 0.0076(8)
    C9 0.0419(10) 0.0576(11) 0.0428(10) 0.0067(8) 0.0102(8) -0.0013(8)
    C16 0.105(2) 0.0485(12) 0.0467(12) 0.0390(13) -0.0009(12) 0.0012(9)
    C14 0.104(2) 0.0527(13) 0.0441(12) -0.0332(14) -0.0100(12) 0.0135(10)
    C15 0.155(3) 0.0294(10) 0.0451(12) -0.0012(15) -0.0179(15) 0.0056(9)
_geom_special_details
;
 All esds (except the esd in the dihedral angle between two l.s. planes)
 are estimated using the full covariance matrix.  The cell esds are taken
 into account individually in the estimation of esds in distances, angles
 and torsion angles; correlations between esds in cell parameters are only
 used when they are defined by crystal symmetry.  An approximate (isotropic)
 treatment of cell esds is used for estimating esds involving l.s. planes.
;
loop_
    _geom_bond_atom_site_label_1
    _geom_bond_atom_site_label_2
    _geom_bond_site_symmetry_2
    _geom_bond_distance
    _geom_bond_publ_flag
    S11 C10 . 1.7449(16) ?
    S11 C11 . 1.8260(16) ?
    S10 C10 . 1.6544(16) ?
    O1 C1 . 1.239(2) ?
    N3 N2 . 1.3509(19) ?
    N3 C10 . 1.360(2) ?
    N3 H3 . 0.912(16) ?
    N2 C2 . 1.293(2) ?
    N9 C1 . 1.345(2) ?
    N9 C8 . 1.413(2) ?
    N9 H9 . 0.938(16) ?
    C12 C11 . 1.503(2) ?
    C12 C17 . 1.381(3) ?
    C12 C13 . 1.387(2) ?
    C1 C2 . 1.505(2) ?
    C2 C3 . 1.449(2) ?
    C8 C3 . 1.402(2) ?
    C8 C7 . 1.381(2) ?
    C3 C4 . 1.387(2) ?
    C5 C4 . 1.388(2) ?
    C5 C6 . 1.396(3) ?
    C5 C9 . 1.510(3) ?
    C11 H11A . 0.9900 ?
    C11 H11B . 0.9900 ?
    C4 H4 . 0.9500 ?
    C7 H7 . 0.9500 ?
    C7 C6 . 1.392(3) ?
    C6 H6 . 0.9500 ?
    C17 H17 . 0.9500 ?
    C17 C16 . 1.390(3) ?
    C13 H13 . 0.9500 ?
    C13 C14 . 1.381(3) ?
    C9 H9A . 0.9800 ?
    C9 H9B . 0.9800 ?
    C9 H9C . 0.9800 ?
    C16 H16 . 0.9500 ?
    C16 C15 . 1.384(4) ?
    C14 H14 . 0.9500 ?
    C14 C15 . 1.375(4) ?
    C15 H15 . 0.9500 ?
loop_
    _geom_angle_atom_site_label_1
    _geom_angle_atom_site_label_2
    _geom_angle_atom_site_label_3
    _geom_angle_site_symmetry_1
    _geom_angle_site_symmetry_3
    _geom_angle
    _geom_angle_publ_flag
    C10 S11 C11 . . 103.16(8) ?
    N2 N3 C10 . . 119.92(14) ?
    N2 N3 H3 . . 116.6(14) ?
    C10 N3 H3 . . 123.4(14) ?
    C2 N2 N3 . . 117.17(14) ?
    C1 N9 C8 . . 111.27(14) ?
    C1 N9 H9 . . 123.9(15) ?
    C8 N9 H9 . . 124.7(15) ?
    C17 C12 C11 . . 119.66(16) ?
    C17 C12 C13 . . 119.77(17) ?
    C13 C12 C11 . . 120.57(16) ?
    O1 C1 N9 . . 127.80(15) ?
    O1 C1 C2 . . 125.75(15) ?
    N9 C1 C2 . . 106.46(14) ?
    N2 C2 C1 . . 128.01(15) ?
    N2 C2 C3 . . 125.68(15) ?
    C3 C2 C1 . . 106.30(13) ?
    S10 C10 S11 . . 128.14(10) ?
    N3 C10 S11 . . 112.22(12) ?
    N3 C10 S10 . . 119.64(13) ?
    C3 C8 N9 . . 109.25(14) ?
    C7 C8 N9 . . 129.31(15) ?
    C7 C8 C3 . . 121.43(16) ?
    C8 C3 C2 . . 106.70(14) ?
    C4 C3 C2 . . 133.05(15) ?
    C4 C3 C8 . . 120.24(16) ?
    C4 C5 C6 . . 118.99(16) ?
    C4 C5 C9 . . 120.83(16) ?
    C6 C5 C9 . . 120.18(16) ?
    S11 C11 H11A . . 109.4 ?
    S11 C11 H11B . . 109.4 ?
    C12 C11 S11 . . 111.12(11) ?
    C12 C11 H11A . . 109.4 ?
    C12 C11 H11B . . 109.4 ?
    H11A C11 H11B . . 108.0 ?
    C3 C4 C5 . . 119.52(16) ?
    C3 C4 H4 . . 120.2 ?
    C5 C4 H4 . . 120.2 ?
    C8 C7 H7 . . 121.4 ?
    C8 C7 C6 . . 117.16(16) ?
    C6 C7 H7 . . 121.4 ?
    C5 C6 H6 . . 118.7 ?
    C7 C6 C5 . . 122.66(16) ?
    C7 C6 H6 . . 118.7 ?
    C12 C17 H17 . . 120.0 ?
    C12 C17 C16 . . 120.0(2) ?
    C16 C17 H17 . . 120.0 ?
    C12 C13 H13 . . 120.0 ?
    C14 C13 C12 . . 120.0(2) ?
    C14 C13 H13 . . 120.0 ?
    C5 C9 H9A . . 109.5 ?
    C5 C9 H9B . . 109.5 ?
    C5 C9 H9C . . 109.5 ?
    H9A C9 H9B . . 109.5 ?
    H9A C9 H9C . . 109.5 ?
    H9B C9 H9C . . 109.5 ?
    C17 C16 H16 . . 120.1 ?
    C15 C16 C17 . . 119.8(2) ?
    C15 C16 H16 . . 120.1 ?
    C13 C14 H14 . . 119.9 ?
    C15 C14 C13 . . 120.3(2) ?
    C15 C14 H14 . . 119.9 ?
    C16 C15 H15 . . 119.9 ?
    C14 C15 C16 . . 120.1(2) ?
    C14 C15 H15 . . 119.9 ?
loop_
    _geom_torsion_atom_site_label_1
    _geom_torsion_atom_site_label_2
    _geom_torsion_atom_site_label_3
    _geom_torsion_atom_site_label_4
    _geom_torsion_site_symmetry_1
    _geom_torsion_site_symmetry_2
    _geom_torsion_site_symmetry_3
    _geom_torsion_site_symmetry_4
    _geom_torsion
    _geom_torsion_publ_flag
    O1 C1 C2 N2 . . . . 2.5(3) ?
    O1 C1 C2 C3 . . . . -178.95(16) ?
    N3 N2 C2 C1 . . . . -2.7(2) ?
    N3 N2 C2 C3 . . . . 178.99(14) ?
    N2 N3 C10 S11 . . . . -6.67(19) ?
    N2 N3 C10 S10 . . . . 174.23(11) ?
    N2 C2 C3 C8 . . . . 177.57(15) ?
    N2 C2 C3 C4 . . . . -3.7(3) ?
    N9 C1 C2 N2 . . . . -177.48(15) ?
    N9 C1 C2 C3 . . . . 1.09(17) ?
    N9 C8 C3 C2 . . . . 0.65(18) ?
    N9 C8 C3 C4 . . . . -178.28(14) ?
    N9 C8 C7 C6 . . . . 177.93(16) ?
    C12 C17 C16 C15 . . . . 0.8(3) ?
    C12 C13 C14 C15 . . . . 0.3(3) ?
    C1 N9 C8 C3 . . . . 0.07(19) ?
    C1 N9 C8 C7 . . . . -178.72(17) ?
    C1 C2 C3 C8 . . . . -1.05(17) ?
    C1 C2 C3 C4 . . . . 177.68(17) ?
    C2 C3 C4 C5 . . . . -178.56(16) ?
    C10 S11 C11 C12 . . . . -109.04(13) ?
    C10 N3 N2 C2 . . . . 179.99(14) ?
    C8 N9 C1 O1 . . . . 179.33(16) ?
    C8 N9 C1 C2 . . . . -0.72(18) ?
    C8 C3 C4 C5 . . . . 0.0(2) ?
    C8 C7 C6 C5 . . . . 0.2(3) ?
    C3 C8 C7 C6 . . . . -0.7(3) ?
    C11 S11 C10 S10 . . . . -2.51(13) ?
    C11 S11 C10 N3 . . . . 178.48(11) ?
    C11 C12 C17 C16 . . . . 178.43(17) ?
    C11 C12 C13 C14 . . . . -178.98(16) ?
    C4 C5 C6 C7 . . . . 0.4(3) ?
    C7 C8 C3 C2 . . . . 179.54(15) ?
    C7 C8 C3 C4 . . . . 0.6(2) ?
    C6 C5 C4 C3 . . . . -0.5(3) ?
    C17 C12 C11 S11 . . . . -84.17(17) ?
    C17 C12 C13 C14 . . . . 0.5(3) ?
    C17 C16 C15 C14 . . . . 0.1(3) ?
    C13 C12 C11 S11 . . . . 95.35(16) ?
    C13 C12 C17 C16 . . . . -1.1(3) ?
    C13 C14 C15 C16 . . . . -0.7(3) ?
    C9 C5 C4 C3 . . . . 178.71(16) ?
    C9 C5 C6 C7 . . . . -178.83(16) ?
loop_
    _geom_hbond_atom_site_label_D
    _geom_hbond_atom_site_label_H
    _geom_hbond_atom_site_label_A
    _geom_hbond_site_symmetry_A
    _geom_hbond_distance_DH
    _geom_hbond_distance_HA
    _geom_hbond_distance_DA
    _geom_hbond_angle_DHA
    _geom_hbond_publ_flag
    N3 H3 O1 . 0.912(16) 2.002(19) 2.7539(17) 138.6(19) yes
    N9 H9 O1 2_756 0.938(16) 1.914(17) 2.8341(18) 166(2) yes
_shelx_space_group_comment
;
The symmetry employed for this shelxl refinement is uniquely defined
by the following loop, which should always be used as a source of
symmetry information in preference to the above space-group names.
They are only intended as comments.
;
_shelx_estimated_absorpt_T_min     0.716
_shelx_estimated_absorpt_T_max     0.943
_shelx_hkl_file
;
   0   0  -1  156.34    5.52
   0   0  -1  142.53    5.48
   0   0   1  148.90    5.48
   0   0  -2   37.23    1.60
   0   0   2   37.19    1.59
   0   0  -2   34.41    1.52
   0   0   2   35.62    1.54
   0   0  -3  640.86   23.66
   0   0   3  621.68   23.65
   0   0   3  618.40   23.56
   0   0  -3  618.09   23.55
   0   0  -4 1773.76   65.05
   0   0   4 1604.70   65.13
   0   0  -4 1792.43   65.10
   0   0  -4 1737.13   65.01
   0   0  -5  806.94   31.22
   0   0   5  856.18   31.46
   0   0  -5  829.25   31.21
   0   0  -5  813.65   31.27
   0   0   6  347.21   13.88
   0   0   6  352.12   13.96
   0   0  -6  371.88   13.82
   0   0  -6  348.28   13.82
   0   0  -6  354.10   13.89
   0   0  -6  368.62   13.95
   0   0  -6  357.70   13.93
   0   0   6  350.72   13.90
   0   0  -6  350.43   13.89
   0   0   7   27.17    1.80
   0   0  -7   27.54    1.58
   0   0  -7   29.05    1.64
   0   0   7   27.53    1.77
   0   0  -7   28.03    1.75
   0   0  -7   25.71    1.69
   0   0  -7   27.24    1.64
   0   0  -7   27.50    1.75
   0   0   8   14.39    1.41
   0   0   8   15.45    1.14
   0   0   8   17.67    1.48
   0   0  -8   16.57    1.35
   0   0  -8   14.98    1.38
   0   0  -8   17.13    1.42
   0   0  -8   14.35    1.18
   0   0   9  826.83   31.45
   0   0   9  834.55   31.93
   0   0   9  812.03   31.85
   0   0   9  824.82   31.84
   0   0  -9  839.33   31.86
   0   0  -9  812.98   31.77
   0   0  -9  815.94   31.85
   0   0  -9  830.65   31.66
   0   0  10   32.82    2.33
   0   0  10   31.65    1.82
   0   0  10   35.59    2.28
   0   0  10   36.37    2.38
   0   0 -10   32.69    2.25
   0   0 -10   31.74    2.27
   0   0 -10   29.75    2.16
   0   0 -10   30.39    2.01
   0   0  11   27.54    2.20
   0   0  11   25.98    2.19
   0   0  11   27.99    2.18
   0   0 -11   25.16    2.09
   0   0 -11   28.34    1.94
   0   0 -11   28.72    2.19
   0   0 -11   26.03    2.02
   0   0  12  180.28    8.37
   0   0  12  189.82    8.34
   0   0  12  195.91    8.37
   0   0 -12  174.46    8.10
   0   0 -12  174.33    7.91
   0   0 -12  181.74    8.29
   0   0 -12  189.47    8.34
   0   0  13   36.39    2.72
   0   0 -13   34.83    2.65
   0   0 -13   36.18    2.31
   0   0 -13   34.58    2.69
   0   0 -13   33.96    2.50
   0   0  13   29.91    2.53
   0   0  13   28.66    2.46
   0   0 -14   33.33    1.43
   0   0  14   32.63    1.40
   0   0  14   32.40    1.44
   0   0  14   32.76    1.47
   0   0  14   33.09    1.48
   0   0 -15    1.93    0.41
   0   0  15    1.72    0.31
   0   0  15    1.60    0.45
   0   0  15    2.17    0.48
   0   0  16   25.23    1.05
   0   0  16   22.63    1.03
   0   0 -16   22.16    0.98
   0   0  17   -0.11    0.57
   0   0  17   -0.14    0.39
   0   0  17    0.23    0.35
   0   0 -17   -0.09    0.29
   0   0  18    0.37    0.31
   0   0  18    0.27    0.30
   0  -1  18    6.71    0.47
   0  -1  18    6.74    0.48
   0  -1  17    0.57    0.61
   0  -1  17    1.55    0.42
   0  -1  17    1.92    0.41
   0  -1  17    1.16    0.34
   0  -1  16    8.77    0.65
   0  -1  16    8.91    0.62
   0  -1  16    8.18    0.60
   0   1 -16    8.79    0.53
   0  -1  15   74.92    3.05
   0  -1  15   74.40    3.03
   0  -1  15   74.97    3.03
   0   1 -15   75.63    2.96
   0  -1  14    0.81    0.44
   0  -1  14    1.74    0.46
   0   1 -14    1.58    0.38
   0  -1  14    1.27    0.47
   0  -1  14    1.47    0.43
   0   1 -13  228.79    9.87
   0   1 -13  235.46   10.20
   0   1 -13  207.92    9.87
   0   1 -13  225.43   10.14
   0  -1  13  231.31   10.01
   0  -1  13  241.50   10.29
   0  -1  13  238.19   10.18
   0   1 -12   13.00    1.50
   0   1 -12   15.15    1.77
   0   1 -12   16.25    1.78
   0   1 -12   16.22    1.55
   0  -1  12   14.90    1.70
   0  -1  12   14.34    1.66
   0  -1  12   15.67    1.70
   0   1 -11   41.32    2.53
   0   1 -11   37.86    2.64
   0   1 -11   35.75    2.48
   0   1 -11   40.84    2.71
   0  -1  11   41.75    2.63
   0  -1  11   40.51    2.69
   0  -1  11   38.03    2.58
   0   1 -10  107.14    4.93
   0   1 -10  105.94    5.09
   0   1 -10  108.37    5.11
   0   1 -10  107.44    5.01
   0  -1  10  107.36    5.05
   0  -1  10  106.18    5.05
   0   1 -10   94.73    4.59
   0  -1  10  110.53    5.10
   0   1  -9    2.54    0.87
   0   1  -9    2.57    0.96
   0   1  -9    3.21    0.96
   0  -1   9    3.00    0.90
   0   1  -9    2.41    0.66
   0  -1   9    2.59    0.97
   0  -1   9    3.45    0.92
   0   1  -8    3.23    0.83
   0   1  -8    2.92    0.83
   0   1  -8    2.78    0.86
   0   1  -8    2.48    0.56
   0  -1   8    3.23    0.81
   0  -1   8    2.58    0.90
   0   1  -8    4.34    0.69
   0  -1   8    3.88    0.94
   0  -1   8    3.20    0.91
   0   1  -7   42.82    2.13
   0  -1   7   45.13    2.45
   0   1  -7   43.75    2.20
   0  -1   7   45.23    2.42
   0   1  -7   44.91    2.39
   0   1  -7   41.79    2.43
   0  -1   7   47.12    2.44
   0  -1   7   47.54    2.41
   0   1  -6   54.14    2.77
   0   1  -6   53.03    2.80
   0   1  -6   61.74    2.59
   0   1  -6   65.03    2.89
   0  -1   6   60.95    2.85
   0  -1   6   59.70    2.87
   0  -1   6   53.77    2.75
   0  -1   6   61.54    2.86
   0  -1   6   57.30    2.84
   0   1  -5    1.49    0.39
   0  -1   5    1.06    0.63
   0   1  -5    0.87    0.65
   0  -1   5    0.77    0.63
   0  -1   5    1.33    0.71
   0   1  -5    1.05    0.60
   0  -1   4  665.30   24.85
   0  -1   4  662.08   24.97
   0   1  -4  651.62   24.58
   0   1  -4  633.88   24.86
   0  -1   3  843.65   31.33
   0  -1   3  851.15   31.26
   0  -1   3  807.64   31.07
   0   1  -3  855.56   31.25
   0   1  -3  834.75   31.28
   0  -1   3  790.07   31.29
   0   1  -2  817.56   30.41
   0  -1   2  787.77   30.22
   0   1  -2  831.86   30.39
   0  -1   2  838.36   30.42
   0   1  -2  845.89   30.43
   0  -1   2  774.16   30.29
   0  -1   2  804.44   30.43
   0  -1   1    7.83    0.57
   0   1  -1    7.97    0.42
   0   1  -1    8.35    0.59
   0  -1   1    7.93    0.44
   0  -1   1    8.02    0.43
   0   1  -1    9.12    0.58
   0   1  -1    7.84    0.47
   0  -1   1    9.66    0.61
   0  -1   1    8.28    0.46
   0  -1   0   20.91    1.05
   0   1   0   21.19    1.06
   0   1   0   21.19    0.99
   0  -1   0   24.12    1.06
   0   1   0   22.63    0.93
   0  -1   0   23.41    0.99
   0   1   0   23.18    1.00
   0   1   1  873.59   31.57
   0  -1  -1  851.93   31.40
   0  -1  -1  871.30   31.64
   0   1   1  811.19   31.40
   0   1   2   72.74    2.98
   0  -1  -2   74.21    2.99
   0  -1  -2   75.51    3.14
   0  -1  -2   71.07    2.85
   0   1   3  593.25   20.80
   0  -1  -3  574.87   20.71
   0   1   3  540.10   20.68
   0  -1  -3  588.13   20.91
   0  -1  -3  548.22   20.62
   0  -1  -3  509.91   20.50
   0   1   4  649.13   23.62
   0   1   4  603.25   23.47
   0  -1  -4  615.71   23.48
   0  -1  -4  670.94   23.72
   0  -1  -4  623.04   23.28
   0  -1  -4  573.47   23.43
   0   1   5   34.35    1.92
   0  -1  -5   33.72    1.86
   0  -1  -5   32.09    1.86
   0  -1  -5   33.87    1.86
   0   1   5   37.40    1.99
   0  -1  -5   30.13    1.74
   0  -1  -5   37.28    1.59
   0  -1  -6  233.84    9.76
   0  -1  -6  239.08    9.93
   0  -1  -6  232.42    9.89
   0  -1  -6  243.93    9.90
   0   1   6  256.70    9.86
   0  -1  -6  264.00    9.61
   0   1   6  242.83    9.83
   0   1   6  255.73   10.04
   0  -1  -7  415.29   16.77
   0  -1  -7  409.41   16.74
   0  -1  -7  413.15   16.71
   0  -1  -7  428.17   16.58
   0   1   7  461.42   16.73
   0   1   7  431.97   16.84
   0   1   7  436.01   16.65
   0  -1  -7  421.37   16.36
   0  -1  -8  200.96    8.24
   0  -1  -8  197.52    8.38
   0  -1  -8  201.66    8.42
   0  -1  -8  203.55    8.48
   0   1   8  195.59    8.31
   0   1   8  206.79    8.26
   0   1   8  193.34    8.50
   0  -1  -9  144.17    5.90
   0  -1  -9  132.83    6.12
   0  -1  -9  128.66    6.00
   0  -1  -9  127.70    6.12
   0   1   9  131.21    5.99
   0   1   9  139.70    5.87
   0   1   9  130.99    6.22
   0  -1 -10  180.87    7.77
   0  -1 -10  183.53    8.10
   0  -1 -10  173.79    8.07
   0  -1 -10  177.62    7.99
   0   1  10  192.56    8.06
   0   1  10  183.44    8.13
   0   1  10  191.78    7.81
   0   1  10  185.37    8.23
   0  -1 -11   20.67    1.97
   0  -1 -11   19.00    1.59
   0  -1 -11   17.86    1.73
   0  -1 -11   19.20    1.83
   0  -1 -11   21.79    1.94
   0   1  11   21.01    2.02
   0   1  11   23.32    1.93
   0   1  11   20.51    1.98
   0   1  11   24.19    1.69
   0  -1 -12   74.02    4.32
   0  -1 -12   82.77    4.47
   0  -1 -12   78.25    3.96
   0  -1 -12   78.39    4.25
   0   1  12   79.02    3.90
   0   1  12   89.70    4.63
   0  -1 -12   72.01    4.27
   0   1  12   77.55    4.24
   0   1  12   76.64    4.40
   0   1  13  278.87   12.59
   0  -1 -13  264.44   12.12
   0  -1 -13  247.91   12.43
   0  -1 -13  293.67   11.27
   0   1  13  295.30   11.28
   0   1  13  301.76   11.29
   0   1  13  314.54   11.30
   0  -1 -14   16.39    0.91
   0   1  14   17.09    0.90
   0   1  14   18.29    0.94
   0   1  14   19.77    0.96
   0  -1 -15    2.07    0.42
   0   1  15    2.05    0.37
   0   1  15    1.71    0.42
   0   1  15    1.99    0.46
   0   1  15    0.65    0.61
   0  -1 -16    0.26    0.36
   0   1  16    0.30    0.30
   0   1  16   -0.23    0.38
   0   1  16    0.25    0.51
   0   1  16    0.31    0.38
   0   1  17    4.52    0.44
   0   1  17    3.52    0.42
   0  -1 -17    3.31    0.39
   0   1  18    8.68    0.51
   0  -2  18   38.69    1.47
   0  -2  18   38.13    1.47
   0  -2  17   20.61    0.97
   0  -2  17   22.49    0.96
   0  -2  17   19.10    0.96
   0  -2  16    1.20    0.42
   0  -2  16    1.95    0.42
   0  -2  16    1.09    0.45
   0  -2  15   43.38    1.89
   0  -2  15   44.17    1.92
   0  -2  15   44.46    1.87
   0  -2  15   43.19    1.92
   0  -2  15   45.34    1.82
   0  -2  14  109.86    4.49
   0  -2  14  112.42    4.48
   0  -2  14  120.08    4.46
   0  -2  13    6.08    1.37
   0  -2  13    7.47    1.23
   0   2 -13    7.93    1.47
   0   2 -13    8.28    1.40
   0   2 -13    9.08    1.30
   0  -2  13    8.32    0.60
   0  -2  13    5.59    1.12
   0  -2  13    5.20    0.53
   0  -2  13    6.83    0.60
   0  -2  13    7.06    0.58
   0   2 -12  145.61    7.09
   0   2 -12  161.04    7.19
   0   2 -12  163.57    7.39
   0   2 -12  147.57    7.28
   0  -2  12  154.71    7.27
   0  -2  12  157.31    6.99
   0  -2  12  150.91    7.07
   0   2 -11   49.25    3.09
   0   2 -11   48.83    2.99
   0   2 -11   49.37    3.11
   0  -2  11   43.80    2.96
   0  -2  11   45.87    2.79
   0  -2  11   46.02    2.84
   0   2 -10   14.62    1.53
   0   2 -10   12.86    1.52
   0   2 -10   14.02    1.57
   0  -2  10   16.13    1.59
   0  -2  10   16.81    1.51
   0  -2  10   14.10    1.41
   0   2 -10   14.51    1.23
   0   2  -9   15.16    1.55
   0   2  -9   13.89    1.39
   0  -2   9   13.08    1.03
   0  -2   9   16.35    1.50
   0  -2   9   16.24    1.43
   0  -2   9   16.14    1.38
   0   2  -9   13.65    1.17
   0   2  -8   94.67    4.62
   0   2  -8   94.58    4.57
   0  -2   8  100.29    4.57
   0  -2   8   95.50    4.18
   0  -2   8  105.23    4.49
   0  -2   8  102.57    4.61
   0   2  -8   92.24    4.31
   0  -2   8   98.14    4.67
   0  -2   8  104.86    4.53
   0   2  -7    0.37    0.68
   0   2  -7    0.69    0.70
   0  -2   7    1.54    0.72
   0  -2   7    1.26    0.75
   0  -2   7    1.68    0.43
   0  -2   7    0.82    0.77
   0   2  -7    1.43    0.58
   0  -2   7    0.78    0.63
   0  -2   7    0.21    0.72
   0   2  -6  179.30    7.63
   0   2  -6  182.54    7.62
   0  -2   6  190.85    7.63
   0  -2   6  186.27    7.29
   0  -2   6  175.61    7.60
   0   2  -6  189.25    7.47
   0  -2   6  194.40    7.52
   0  -2   6  181.50    7.70
   0  -2   5    3.94    0.56
   0  -2   5    4.67    0.79
   0   2  -5    4.44    0.82
   0   2  -5    4.71    0.78
   0  -2   5    3.78    0.69
   0  -2   5    4.02    0.85
   0  -2   5    4.06    0.42
   0  -2   4   48.59    2.12
   0   2  -4   44.57    2.40
   0   2  -4   42.72    2.23
   0  -2   4   49.36    2.29
   0  -2   4   47.93    1.96
   0  -2   3  563.67   21.76
   0  -2   3  584.01   22.13
   0   2  -3  611.95   22.15
   0  -2   3  582.56   21.87
   0   2  -2   81.82    3.20
   0   2  -2   71.82    2.86
   0  -2   2   80.20    3.18
   0  -2   2   73.50    2.88
   0  -2   2   65.10    2.84
   0  -2   2   68.55    2.90
   0   2  -2   72.62    2.95
   0   2  -1    1.34    0.56
   0   2  -1    1.32    0.35
   0  -2   1    0.64    0.52
   0   2  -1    1.33    0.34
   0  -2   1    1.48    0.43
   0  -2   1    1.45    0.50
   0   2  -1    1.38    0.35
   0  -2   0 3714.06  136.20
   0   2   0 3787.88  136.22
   0   2   0 3517.97  136.07
   0   2   0 3563.36  135.94
   0  -2   0 3815.84  136.15
   0   2   0 3578.37  136.06
   0  -2   0 3631.56  136.06
   0   2   1  115.05    4.79
   0   2   1  125.20    4.87
   0  -2  -1  115.54    4.89
   0   2   1  114.12    4.44
   0  -2  -1  119.96    4.58
   0   2   2  930.96   33.36
   0   2   2  914.25   33.29
   0  -2  -2  829.79   33.43
   0  -2  -2  865.31   32.94
   0  -2  -3    6.96    0.44
   0   2   3    8.38    0.97
   0  -2  -3    7.66    0.82
   0   2   3    9.08    0.80
   0  -2  -3    7.05    0.83
   0  -2  -4    0.29    0.27
   0   2   4   -0.04    0.71
   0   2   4    0.04    0.50
   0  -2  -4   -0.17    0.60
   0  -2  -4    0.04    0.66
   0  -2  -4   -0.18    0.59
   0  -2  -4   -0.51    0.57
   0  -2  -5  186.36    7.79
   0   2   5  193.25    8.16
   0   2   5  197.45    8.18
   0  -2  -5  208.53    8.24
   0  -2  -5  208.27    8.20
   0  -2  -5  205.29    8.17
   0  -2  -5  203.87    8.21
   0  -2  -5  212.18    8.04
   0  -2  -6    7.76    0.71
   0   2   6    8.82    0.98
   0  -2  -6    9.46    1.17
   0  -2  -6    7.32    1.05
   0  -2  -6    7.85    1.02
   0  -2  -6    9.27    1.12
   0  -2  -6    8.53    0.90
   0   2   6    6.78    1.06
   0   2   6    8.40    1.01
   0  -2  -7   20.51    1.72
   0  -2  -7   22.37    1.65
   0  -2  -7   20.97    1.66
   0  -2  -7   22.10    1.50
   0  -2  -7   22.44    1.77
   0   2   7   22.51    1.55
   0   2   7   23.35    1.78
   0   2   7   22.90    1.68
   0  -2  -8  142.79    6.68
   0  -2  -8  152.94    6.69
   0  -2  -8  143.99    6.64
   0  -2  -8  146.31    6.41
   0  -2  -8  152.38    6.77
   0   2   8  157.28    6.49
   0   2   8  157.86    6.78
   0   2   8  146.00    6.55
   0  -2  -9  127.56    5.73
   0  -2  -9  121.06    5.40
   0  -2  -9  118.04    5.72
   0  -2  -9  120.58    5.70
   0  -2  -9  125.37    5.84
   0   2   9  119.37    5.46
   0   2   9  120.08    5.71
   0   2   9  115.04    5.51
   0  -2 -10   81.45    3.96
   0  -2 -10   84.66    4.30
   0  -2 -10   79.22    4.26
   0  -2 -10   76.32    4.26
   0  -2 -10   79.17    4.32
   0   2  10   71.49    4.22
   0   2  10   77.21    4.01
   0   2  10   75.06    4.26
   0   2  10   88.81    4.16
   0  -2 -11   83.04    4.58
   0  -2 -11   86.37    4.21
   0  -2 -11   83.89    4.68
   0  -2 -11   86.03    4.41
   0  -2 -11   88.93    4.71
   0   2  11   85.72    4.71
   0   2  11   85.39    4.38
   0   2  11   85.26    4.71
   0   2  11   86.70    4.38
   0  -2 -12   56.71    3.58
   0  -2 -12   58.39    3.54
   0   2  12   50.60    3.48
   0   2  12   52.82    3.18
   0   2  12   54.40    3.27
   0   2  12   57.47    3.62
   0  -2 -12   53.59    3.22
   0  -2 -12   57.76    3.57
   0   2  13   28.17    1.24
   0  -2 -13   25.32    1.25
   0   2  13   26.93    1.26
   0   2  13   27.46    1.24
   0   2  14   64.12    2.62
   0  -2 -14   64.03    2.63
   0   2  14   64.84    2.65
   0   2  14   67.04    2.64
   0   2  15   13.76    0.73
   0  -2 -15   12.17    0.74
   0   2  15   12.76    0.72
   0   2  15   13.10    0.74
   0   2  16   15.33    0.78
   0  -2 -16   16.48    0.80
   0   2  16   15.71    0.78
   0   2  16   15.09    0.78
   0   2  17    6.13    0.43
   0  -2 -17    6.98    0.46
   0   2  17    6.76    0.45
   0  -3  18    5.36    0.60
   0  -3  17    9.31    0.83
   0  -3  17   10.22    0.59
   0  -3  17   10.68    0.65
   0  -3  17   11.16    0.60
   0  -3  16   23.98    1.37
   0  -3  16   27.08    1.20
   0  -3  16   26.72    1.16
   0  -3  16   27.12    1.18
   0  -3  16   25.57    1.25
   0  -3  15   21.59    1.02
   0  -3  15   20.90    1.00
   0  -3  15   19.53    1.08
   0  -3  15   21.66    1.04
   0  -3  15   19.88    1.00
   0  -3  14    1.93    0.43
   0  -3  14    2.60    0.55
   0  -3  14    2.50    0.42
   0  -3  14    2.18    0.47
   0  -3  14    2.05    0.36
   0  -3  14    2.58    0.47
   0  -3  13  228.85    8.86
   0  -3  13  233.71    8.84
   0  -3  13  250.01    8.83
   0  -3  13  234.40    8.85
   0  -3  13  229.75    8.84
   0  -3  13  223.23    8.83
   0  -3  13  219.36    8.83
   0   3 -12   90.67    4.85
   0   3 -12   83.08    4.62
   0   3 -12   87.55    4.82
   0  -3  12   90.61    4.79
   0  -3  12   84.33    4.36
   0  -3  11    3.81    1.15
   0   3 -11    2.67    1.05
   0   3 -11    3.98    1.24
   0   3 -11    2.08    0.97
   0  -3  11    2.80    0.81
   0  -3  10    1.03    0.98
   0   3 -10    1.62    1.08
   0   3 -10   -0.08    0.81
   0  -3  10    1.28    0.72
   0   3 -10    1.99    0.74
   0   3  -9    6.69    1.20
   0   3  -9    8.36    1.34
   0  -3   9   10.77    1.32
   0  -3   9    7.89    1.18
   0  -3   9    8.44    0.95
   0   3  -9    7.53    0.98
   0  -3   9    9.56    1.03
   0   3  -8  100.24    4.72
   0   3  -8   99.45    4.76
   0  -3   8  101.87    4.72
   0  -3   8   94.70    4.21
   0  -3   8   94.81    4.65
   0   3  -8   94.53    4.41
   0  -3   8  106.94    4.85
   0  -3   8   98.55    4.39
   0   3  -7  193.80    6.06
   0   3  -7  200.44    6.15
   0  -3   7  220.03    6.24
   0  -3   7  204.80    6.11
   0  -3   7  204.58    6.27
   0   3  -7  192.01    5.76
   0  -3   7  204.20    5.63
   0   3  -6   21.98    1.45
   0   3  -6   23.14    1.50
   0   3  -6   21.59    1.31
   0  -3   6   23.76    1.51
   0  -3   6   24.90    1.50
   0  -3   6   22.26    1.55
   0  -3   6   22.47    1.18
   0   3  -5  371.20   14.79
   0   3  -5  364.20   14.63
   0   3  -5  359.34   14.74
   0  -3   5  386.43   14.82
   0  -3   5  390.10   14.73
   0  -3   5  383.41   14.90
   0  -3   5  381.08   14.51
   0  -3   4   10.71    0.75
   0  -3   4   10.48    1.08
   0   3  -4   11.07    0.95
   0   3  -4    9.27    0.96
   0  -3   4   11.35    1.09
   0  -3   3  203.43    7.59
   0   3  -3  193.32    7.73
   0   3  -3  180.79    7.75
   0   3  -3  190.76    7.48
   0  -3   3  192.58    7.83
   0  -3   2  643.07   25.13
   0   3  -2  666.80   25.24
   0   3  -2  676.32   25.32
   0  -3   2  654.82   25.37
   0   3  -2  675.95   25.09
   0  -3   1  103.26    4.31
   0   3  -1  104.17    4.20
   0  -3   1  106.84    4.39
   0   3  -1  107.25    4.41
   0  -3   1  101.47    4.41
   0  -3   1   94.39    4.41
   0  -3   0   12.63    1.02
   0   3   0   11.67    0.69
   0  -3   0   10.81    1.00
   0  -3   0   12.49    1.04
   0  -3   0   12.16    0.96
   0  -3  -1  636.89   22.69
   0  -3  -1  648.22   22.65
   0  -3  -1  653.81   22.66
   0  -3  -1  692.22   22.59
   0   3   1  687.55   22.71
   0  -3  -1  646.65   22.44
   0  -3  -2    5.80    0.85
   0  -3  -2    5.36    0.84
   0  -3  -2    5.58    0.78
   0  -3  -2    4.56    0.66
   0  -3  -2    5.37    0.77
   0   3   2    4.15    0.89
   0  -3  -2    4.00    0.45
   0  -3  -3    6.88    0.88
   0  -3  -3    9.92    1.00
   0  -3  -3    8.44    1.03
   0  -3  -3    7.09    0.95
   0  -3  -3    7.72    0.89
   0  -3  -3    8.22    0.86
   0   3   3    7.17    1.02
   0  -3  -4   90.27    4.07
   0  -3  -4   91.40    4.05
   0  -3  -4   90.53    4.11
   0  -3  -4   84.76    3.97
   0  -3  -4   89.79    3.90
   0  -3  -4   85.49    4.02
   0   3   4   86.02    4.11
   0   3   4   84.07    3.93
   0  -3  -5    0.77    0.68
   0  -3  -5   -0.22    0.82
   0  -3  -5    0.32    0.77
   0  -3  -5   -0.25    0.62
   0  -3  -5    0.10    0.78
   0  -3  -5    0.65    0.78
   0   3   5   -0.06    0.87
   0   3   5    0.34    0.70
   0  -3  -6   96.75    4.66
   0  -3  -6  105.33    4.64
   0  -3  -6   96.48    4.66
   0  -3  -6   97.49    4.59
   0  -3  -6  100.66    4.42
   0  -3  -6   92.58    4.59
   0   3   6   92.35    4.62
   0   3   6   95.59    4.54
   0  -3  -7  320.41   12.57
   0  -3  -7  315.30   12.59
   0   3   7  285.42   12.03
   0  -3  -7  320.04   12.69
   0  -3  -7  320.32   12.32
   0  -3  -7  313.78   12.66
   0  -3  -7  304.06   12.56
   0   3   7  280.35   12.47
   0   3   7  311.81   12.54
   0  -3  -8    0.37    0.75
   0   3   8   -0.19    0.61
   0  -3  -8    0.93    1.01
   0  -3  -8    0.37    0.76
   0  -3  -8    0.94    0.90
   0  -3  -8    0.25    0.87
   0  -3  -8    1.45    0.74
   0   3   8    1.77    0.95
   0   3   8    0.97    0.85
   0  -3  -9  108.95    5.37
   0  -3  -9  103.45    5.39
   0  -3  -9  101.76    4.92
   0  -3  -9  103.71    5.39
   0  -3  -9  103.06    5.18
   0  -3  -9  115.70    5.32
   0   3   9  103.47    5.27
   0   3   9  113.95    5.30
   0   3   9  105.76    5.29
   0  -3 -10   38.89    2.83
   0  -3 -10   39.96    2.94
   0  -3 -10   38.48    2.43
   0  -3 -10   42.01    2.76
   0  -3 -10   46.91    3.08
   0  -3 -10   43.25    2.79
   0   3  10   38.86    2.85
   0   3  10   44.31    2.90
   0   3  10   39.59    2.73
   0  -3 -11    3.57    1.10
   0  -3 -11    2.80    1.20
   0   3  11    2.70    1.04
   0   3  11    3.61    1.09
   0  -3 -11    4.05    1.01
   0  -3 -11    1.94    1.15
   0  -3 -11    1.34    0.87
   0   3  11    2.71    1.18
   0  -3 -12    3.43    0.50
   0   3  12    3.64    0.44
   0   3  12    3.96    0.41
   0   3  12    4.25    0.50
   0  -3 -12    3.21    0.44
   0   3  13   22.88    1.04
   0   3  13   22.94    1.06
   0   3  13   20.43    1.11
   0  -3 -13   24.06    1.11
   0   3  14   22.13    1.00
   0   3  14   21.88    1.02
   0   3  14   22.41    1.07
   0  -3 -14   20.92    1.05
   0   3  15    2.00    0.32
   0   3  15    2.55    0.36
   0  -3 -15    2.69    0.41
   0   3  15    1.73    0.41
   0   3  16    0.71    0.28
   0   3  16    0.20    0.31
   0  -3 -16    0.11    0.34
   0  -4  17   30.83    1.41
   0  -4  17   30.64    1.26
   0  -4  17   29.62    1.32
   0  -4  16   24.34    1.23
   0  -4  16   22.69    1.03
   0  -4  16   23.43    1.11
   0  -4  16   24.50    1.04
   0  -4  16   26.01    1.05
   0  -4  15   52.39    2.22
   0  -4  15   49.38    2.03
   0  -4  15   49.69    2.06
   0  -4  15   46.46    2.11
   0  -4  15   50.20    2.04
   0  -4  15   50.28    2.00
   0  -4  15   50.75    2.06
   0  -4  14    3.39    0.56
   0  -4  14    4.64    0.45
   0  -4  14    3.79    0.45
   0  -4  14    4.49    0.44
   0  -4  14    3.98    0.52
   0  -4  14    3.94    0.46
   0  -4  14    4.04    0.42
   0  -4  14    3.12    0.41
   0  -4  13    2.60    0.41
   0  -4  13    2.05    0.42
   0  -4  13    1.76    0.42
   0  -4  13    1.79    0.49
   0  -4  13    1.45    0.42
   0  -4  13    1.72    0.40
   0  -4  13    1.82    0.39
   0  -4  13    1.78    0.38
   0  -4  12   23.27    1.14
   0  -4  12   25.59    1.18
   0  -4  12   24.54    1.20
   0  -4  12   24.85    1.18
   0  -4  12   25.97    1.17
   0  -4  12   25.66    1.17
   0  -4  12   24.84    1.14
   0   4 -11   45.10    3.03
   0   4 -11   38.06    2.99
   0  -4  11   46.40    3.00
   0  -4  10   11.46    1.43
   0  -4  10   11.98    1.51
   0   4 -10   11.24    1.62
   0   4 -10    9.97    1.43
   0   4 -10   12.41    1.27
   0   4  -9  148.05    6.98
   0   4  -9  156.80    7.13
   0  -4   9  165.08    7.09
   0  -4   9  157.28    6.91
   0   4  -9  138.70    6.56
   0  -4   8    4.62    1.04
   0  -4   8    5.76    1.07
   0   4  -8    4.40    1.05
   0   4  -8    3.82    1.00
   0   4  -8    4.77    0.87
   0  -4   7   12.08    1.33
   0  -4   7   10.52    1.18
   0   4  -7   10.33    1.27
   0   4  -7    9.17    1.23
   0   4  -7    9.36    1.05
   0  -4   7    9.79    1.29
   0   4  -6  850.73   32.45
   0   4  -6  852.55   32.62
   0   4  -6  821.10   32.66
   0  -4   6  887.83   32.69
   0  -4   6  888.34   32.46
   0  -4   6  789.99   32.13
   0  -4   6  894.03   32.74
   0  -4   5    8.05    1.10
   0   4  -5    7.15    0.97
   0   4  -5    8.08    1.02
   0  -4   5    8.58    1.13
   0  -4   5    7.95    0.90
   0   4  -4    8.33    1.01
   0  -4   4    8.45    1.02
   0   4  -4    8.16    1.06
   0  -4   4   11.21    1.17
   0   4  -3    1.20    0.74
   0  -4   3    1.55    0.64
   0  -4   3    0.97    0.72
   0   4  -3    2.30    0.77
   0  -4   2   92.64    4.12
   0   4  -2   98.46    4.14
   0  -4   2   97.71    4.50
   0   4  -2  103.35    4.43
   0   4  -1   40.60    1.90
   0   4  -1   38.70    2.06
   0  -4   1   37.63    2.24
   0   4  -1   42.00    2.26
   0  -4   1   40.00    2.19
   0   4   0   22.92    1.16
   0   4   0   27.89    1.77
   0  -4   0   26.08    1.62
   0   4   0   28.13    1.67
   0  -4   0   32.59    1.80
   0  -4   0   28.76    1.78
   0  -4  -1  111.11    4.71
   0   4   1  108.79    4.78
   0  -4  -1  100.91    4.80
   0  -4  -1  105.91    4.79
   0  -4  -2   63.70    3.01
   0   4   2   61.64    3.15
   0  -4  -2   59.92    3.11
   0  -4  -2   59.45    3.12
   0  -4  -3   50.25    2.78
   0  -4  -3   52.05    2.70
   0   4   3   51.30    2.90
   0  -4  -3   52.98    2.86
   0  -4  -3   56.62    2.94
   0  -4  -3   55.54    2.88
   0  -4  -4    2.34    0.69
   0  -4  -4    3.29    0.85
   0   4   4    2.16    0.92
   0   4   4    2.50    0.69
   0  -4  -4    1.07    0.89
   0  -4  -4    2.24    0.86
   0  -4  -4    1.95    0.84
   0  -4  -5    3.28    0.76
   0  -4  -5    3.88    0.93
   0   4   5    3.11    1.03
   0   4   5    3.89    0.78
   0  -4  -5    3.78    0.94
   0  -4  -5    4.25    0.94
   0  -4  -5    3.65    0.94
   0  -4  -6    5.39    0.94
   0  -4  -6    7.03    1.21
   0  -4  -6    7.43    1.16
   0   4   6    5.37    0.96
   0   4   6    5.44    1.24
   0  -4  -6    7.43    1.18
   0  -4  -6    7.13    1.24
   0  -4  -6    7.29    1.27
   0  -4  -7  159.28    6.92
   0  -4  -7  163.37    7.23
   0  -4  -7  151.75    7.24
   0   4   7  167.58    7.33
   0   4   7  146.87    7.02
   0  -4  -7  174.02    7.45
   0  -4  -7  157.04    7.21
   0  -4  -7  151.06    7.18
   0   4   8   68.35    3.72
   0   4   8   60.28    3.47
   0  -4  -8   63.86    3.74
   0  -4  -8   62.22    3.62
   0  -4  -8   55.94    3.19
   0   4   8   59.65    3.54
   0  -4  -8   57.85    3.52
   0  -4  -8   63.78    3.79
   0  -4  -8   59.87    3.56
   0   4   9    0.70    0.95
   0   4   9    1.61    1.08
   0  -4  -9    1.61    1.18
   0  -4  -9    1.46    0.94
   0  -4  -9    1.21    0.94
   0  -4  -9    1.16    1.02
   0  -4  -9    1.58    1.02
   0   4   9    1.09    1.07
   0  -4 -10   69.46    4.40
   0   4  10   84.62    4.59
   0   4  10   74.40    4.39
   0  -4 -10   78.84    4.41
   0  -4 -10   82.01    4.43
   0   4  10   79.66    3.26
   0  -4 -10   83.13    3.25
   0   4  10   83.07    4.55
   0  -4 -10   82.92    3.25
   0   4  11   28.09    1.24
   0   4  11   27.07    1.31
   0  -4 -11   27.57    1.28
   0  -4 -11   29.08    1.30
   0   4  12    0.74    0.34
   0   4  12    0.61    0.45
   0  -4 -12    0.80    0.41
   0  -4 -12    0.70    0.44
   0   4  13    8.88    0.55
   0   4  13    8.45    0.64
   0  -4 -13    8.95    0.57
   0  -4 -13    9.22    0.63
   0  -4 -14   55.31    2.21
   0   4  14   53.32    2.16
   0   4  14   54.97    2.24
   0   4  15   16.20    0.78
   0  -4 -15   14.49    0.77
   0  -4 -16   21.86    0.95
   0  -5  16   33.30    1.56
   0  -5  16   34.35    1.51
   0  -5  16   37.41    1.47
   0  -5  15    7.69    0.75
   0  -5  15    6.92    0.47
   0  -5  15    8.49    0.63
   0  -5  15    8.25    0.48
   0  -5  15    7.95    0.56
   0  -5  14    0.41    0.65
   0  -5  14    0.16    0.28
   0  -5  14   -0.21    0.46
   0  -5  14    0.38    0.33
   0  -5  14    0.51    0.36
   0  -5  14    0.16    0.32
   0  -5  14    0.04    0.30
   0  -5  14    0.08    0.43
   0  -5  13  134.00    5.23
   0  -5  13  147.54    5.36
   0  -5  13  124.66    5.19
   0  -5  13  132.82    5.29
   0  -5  13  141.48    5.25
   0  -5  13  138.01    5.25
   0  -5  13  129.35    5.18
   0  -5  13  132.66    5.21
   0  -5  13  144.77    5.23
   0  -5  12   22.85    1.06
   0  -5  12   20.99    1.01
   0  -5  12   22.29    1.07
   0  -5  12   21.35    1.15
   0  -5  12   23.36    1.08
   0  -5  12   20.70    1.00
   0  -5  12   21.92    1.11
   0  -5  12   21.59    1.03
   0  -5  11   17.59    1.05
   0  -5  11   20.41    1.03
   0  -5  11   20.07    1.05
   0  -5  11   21.68    1.07
   0  -5  11   22.24    1.04
   0  -5  11   22.14    1.00
   0  -5  11   20.19    0.97
   0   5 -10    3.04    1.11
   0  -5  10    1.43    0.92
   0  -5  10    2.57    1.10
   0  -5  10    1.74    0.43
   0  -5  10    2.55    0.45
   0  -5  10    1.68    0.45
   0  -5  10    2.06    0.51
   0  -5  10    2.05    0.48
   0   5  -9   24.23    1.89
   0   5  -9   28.84    2.43
   0   5  -9   23.21    2.14
   0  -5   9   30.07    2.14
   0  -5   9   28.83    2.29
   0   5  -8   79.44    4.29
   0   5  -8   92.24    4.75
   0   5  -8   89.30    4.67
   0  -5   8   86.99    4.34
   0  -5   8   98.86    4.81
   0   5  -7    2.07    0.94
   0   5  -7    3.88    1.12
   0   5  -7    2.34    0.86
   0  -5   7    1.90    0.97
   0  -5   7    0.96    0.66
   0   5  -6   18.49    1.59
   0   5  -6   18.28    1.76
   0   5  -6   18.45    1.71
   0  -5   6   23.20    1.90
   0   5  -5  273.39   11.92
   0   5  -5  299.49   12.14
   0  -5   5  309.59   12.20
   0   5  -4   37.79    2.38
   0   5  -4   33.98    2.24
   0  -5   4   33.75    2.30
   0   5  -3  288.71   12.14
   0   5  -3  299.65   12.11
   0  -5   3  298.79   12.18
   0   5  -2   -0.08    0.57
   0   5  -2   -0.06    0.79
   0  -5   2    0.40    0.82
   0   5  -1  168.66    6.96
   0   5  -1  151.24    6.63
   0  -5   1  154.14    6.91
   0  -5   0    0.06    0.58
   0   5   0    0.81    0.78
   0   5   0    0.78    0.84
   0  -5   0    0.47    0.91
   0  -5  -1   -0.17    0.63
   0   5   1    0.68    0.65
   0   5   1    0.47    0.80
   0  -5  -1    0.28    0.75
   0  -5  -1    0.47    0.82
   0  -5  -2    1.35    0.70
   0   5   2    1.46    0.90
   0   5   2    1.78    0.94
   0  -5  -2    2.25    1.01
   0  -5  -2    2.86    0.92
   0  -5  -3  135.10    6.04
   0   5   3  128.17    6.27
   0  -5  -3  143.47    6.30
   0  -5  -3  135.15    6.31
   0   5   4   62.23    3.69
   0  -5  -4   64.90    3.38
   0   5   4   63.83    3.32
   0  -5  -4   68.65    3.69
   0  -5  -4   65.85    3.70
   0   5   5   -0.09    1.03
   0  -5  -5    0.26    0.70
   0   5   5   -0.13    0.84
   0  -5  -5   -0.09    0.89
   0  -5  -5    0.45    0.97
   0  -5  -5   -0.26    0.90
   0   5   6   60.05    3.70
   0  -5  -6   56.08    3.20
   0  -5  -6   58.62    3.46
   0   5   6   59.92    3.33
   0  -5  -6   62.83    3.63
   0  -5  -6   58.36    3.61
   0  -5  -6   62.40    3.69
   0   5   7   91.29    5.10
   0  -5  -7  102.44    5.19
   0  -5  -7   93.27    5.03
   0  -5  -7   99.03    5.09
   0  -5  -7   93.68    4.97
   0   5   7   92.14    4.76
   0   5   8   31.30    2.61
   0  -5  -8   31.53    2.50
   0  -5  -8   28.98    2.57
   0  -5  -8   29.63    2.42
   0  -5  -8   36.02    2.61
   0  -5  -8   33.30    1.45
   0   5   8   29.37    2.37
   0  -5  -8   29.39    1.39
   0  -5  -9   10.27    0.60
   0   5   9    9.14    0.68
   0  -5  -9    9.31    0.70
   0  -5  -9    8.56    0.64
   0  -5 -10   -0.06    0.29
   0   5  10    0.01    0.43
   0  -5 -10    0.23    0.45
   0  -5 -10    0.28    0.43
   0   5  11   -0.38    0.38
   0  -5 -11    0.25    0.44
   0  -5 -11    0.11    0.43
   0   5  12    2.08    0.42
   0  -5 -12    1.83    0.42
   0  -5 -12    1.82    0.44
   0   5  13    0.10    0.38
   0  -5 -13    0.22    0.35
   0  -5 -13    0.27    0.38
   0  -5 -14    2.52    0.36
   0   5  14    1.97    0.34
   0  -6  15    1.63    0.35
   0  -6  15    1.52    0.35
   0  -6  14   13.25    0.73
   0  -6  14   12.98    0.66
   0  -6  14   14.33    0.68
   0  -6  14   14.12    0.71
   0  -6  13    0.10    0.39
   0  -6  13    0.01    0.38
   0  -6  13    0.03    0.44
   0  -6  13   -0.14    0.58
   0  -6  13    0.38    0.44
   0  -6  13    0.06    0.33
   0  -6  13   -0.26    0.25
   0  -6  12    0.27    0.43
   0  -6  12    0.14    0.40
   0  -6  12    0.46    0.46
   0  -6  12    0.35    0.62
   0  -6  12    0.15    0.45
   0  -6  12    0.01    0.38
   0  -6  12   -0.07    0.27
   0  -6  11    6.63    0.61
   0  -6  11    6.90    0.59
   0  -6  11    7.02    0.59
   0  -6  11    6.82    0.62
   0  -6  11    6.80    0.46
   0  -6  11    7.19    0.54
   0  -6  11    6.57    0.56
   0  -6  10    6.82    0.63
   0  -6  10    5.36    0.56
   0  -6  10    5.70    0.58
   0  -6  10    5.74    0.53
   0  -6  10    5.32    0.51
   0  -6  10    5.31    0.52
   0  -6  10    5.27    0.43
   0  -6   9   13.95    0.81
   0  -6   9   13.67    0.74
   0  -6   9   16.37    0.82
   0  -6   9   13.25    0.82
   0  -6   9   13.88    0.83
   0  -6   9   12.95    0.79
   0  -6   9   13.58    0.85
   0  -6   9   12.82    0.69
   0  -6   8   18.69    0.97
   0  -6   8   21.92    0.98
   0  -6   8   19.18    0.89
   0  -6   8   18.66    0.98
   0  -6   8   17.50    1.00
   0  -6   8   19.66    1.01
   0  -6   8   19.20    1.02
   0  -6   7   50.20    3.30
   0   6  -7   45.40    3.01
   0   6  -7   55.46    3.39
   0   6  -7   55.16    3.38
   0  -6   6  141.57    6.71
   0   6  -6  147.29    6.79
   0   6  -6  129.36    6.46
   0   6  -6  142.95    6.75
   0  -6   5   44.54    2.90
   0   6  -5   41.52    2.89
   0   6  -5   40.24    2.70
   0  -6   4   61.24    3.59
   0   6  -4   62.68    3.62
   0   6  -4   58.33    3.48
   0  -6   3    0.26    0.87
   0   6  -3    1.24    0.85
   0   6  -3    0.63    1.01
   0  -6   2    2.30    0.98
   0   6  -2    1.73    0.94
   0   6  -2    0.88    0.92
   0  -6   1   32.51    2.32
   0   6  -1   27.08    1.90
   0   6  -1   27.90    2.20
   0  -6   0   12.64    1.52
   0   6   0   10.78    1.41
   0   6   0   11.82    1.28
   0  -6  -1    3.83    1.08
   0   6   1    4.70    1.13
   0   6   1    5.32    1.09
   0  -6  -2   31.82    2.51
   0   6   2   35.75    2.49
   0   6   2   32.94    2.53
   0  -6  -3   -0.38    0.91
   0  -6  -3    1.06    0.99
   0   6   3   -0.86    0.95
   0   6   3   -0.65    0.88
   0  -6  -3    0.60    0.64
   0  -6  -4   28.62    2.40
   0  -6  -4   27.99    2.37
   0   6   4   25.81    2.30
   0  -6  -4   26.52    2.02
   0   6   4   27.09    2.36
   0   6   5   31.50    2.59
   0  -6  -5   30.51    2.54
   0  -6  -5   31.76    2.57
   0  -6  -5   30.36    1.43
   0   6   5   29.06    2.49
   0  -6  -6    1.32    0.41
   0  -6  -6    2.44    0.53
   0  -6  -6    1.80    0.41
   0   6   6    1.51    0.42
   0  -6  -7   30.73    1.43
   0  -6  -7   32.94    1.52
   0  -6  -7   35.28    1.45
   0   6   7   31.94    1.45
   0  -6  -8   13.08    0.79
   0  -6  -8   13.48    0.86
   0   6   8   13.78    0.80
   0  -6  -8   15.09    0.76
   0  -6  -9    7.00    0.57
   0  -6  -9    7.55    0.66
   0  -6  -9    8.25    0.51
   0   6   9    7.16    0.57
   0  -6 -10    2.99    0.46
   0  -6 -10    2.20    0.45
   0   6  10    3.47    0.42
   0  -6 -11    1.10    0.38
   0  -6 -11    1.18    0.44
   0   6  11    1.03    0.36
   0  -6 -12    0.08    0.33
   0   6  12    0.32    0.30
   0  -6 -12    0.06    0.35
   0   6  13    4.23    0.34
   0   6  13    5.06    0.38
   0  -6 -13    4.59    0.38
   0  -7  13    2.09    0.34
   0  -7  13    1.79    0.38
   0  -7  13    2.08    0.33
   0  -7  12   -0.24    0.37
   0  -7  12   -0.17    0.32
   0  -7  12    0.16    0.31
   0  -7  12   -0.05    0.40
   0  -7  12   -0.32    0.36
   0  -7  11   28.87    1.30
   0  -7  11   29.73    1.35
   0  -7  11   28.71    1.32
   0  -7  11   29.55    1.32
   0  -7  11   31.15    1.34
   0  -7  11   29.62    1.32
   0  -7  10   13.53    0.74
   0  -7  10   13.29    0.75
   0  -7  10   12.20    0.74
   0  -7  10   13.32    0.79
   0  -7  10   12.92    0.74
   0  -7  10   11.51    0.74
   0  -7   9   13.47    0.78
   0  -7   9   14.19    0.78
   0  -7   9   12.94    0.75
   0  -7   9   12.40    0.80
   0  -7   9   13.05    0.75
   0  -7   9   12.90    0.78
   0  -7   8   22.27    1.12
   0  -7   8   21.94    1.13
   0  -7   8   23.20    1.14
   0  -7   8   24.01    1.13
   0  -7   8   24.03    1.13
   0  -7   7    6.09    0.64
   0  -7   7    7.18    0.56
   0  -7   7    7.87    0.65
   0  -7   7    6.52    0.57
   0  -7   7    7.40    0.57
   0  -7   6   53.03    2.34
   0  -7   6   57.12    2.33
   0  -7   6   56.41    2.33
   0  -7   6   55.77    2.33
   0  -7   6   58.27    2.33
   0  -7   5   22.19    1.11
   0  -7   5   22.37    1.10
   0  -7   5   22.38    1.15
   0  -7   5   23.41    1.11
   0  -7   5   25.00    1.11
   0  -7   4    0.17    0.45
   0  -7   4    0.30    0.39
   0  -7   4    0.07    0.38
   0  -7   4    0.06    0.48
   0  -7   4    0.19    0.39
   0  -7   4    0.41    0.34
   0  -7   3   38.73    1.82
   0  -7   3   40.33    1.83
   0  -7   3   44.36    1.79
   0  -7   3   45.23    1.80
   0  -7   3   40.61    1.79
   0  -7   2    2.06    0.45
   0  -7   2    2.07    0.42
   0  -7   2    1.98    0.51
   0  -7   2    2.34    0.41
   0  -7   2    2.53    0.41
   0  -7   1   43.08    1.87
   0  -7   1   46.26    1.83
   0  -7   1   44.61    1.87
   0  -7   1   38.77    1.82
   0  -7   1   44.66    1.86
   0  -7   1   45.20    1.86
   0  -7   0   52.41    2.25
   0  -7   0   57.63    2.27
   0  -7   0   51.85    2.24
   0  -7   0   55.00    2.26
   0  -7   0   55.49    2.26
   0  -7  -1   12.01    0.74
   0  -7  -1   12.84    0.77
   0  -7  -1   14.63    0.77
   0  -7  -1   12.73    0.79
   0  -7  -1   14.35    0.79
   0  -7  -2    3.78    0.49
   0  -7  -2    4.01    0.53
   0  -7  -2    3.09    0.48
   0  -7  -2    3.95    0.48
   0  -7  -3  142.07    5.35
   0  -7  -3  134.08    5.32
   0  -7  -3  128.01    5.33
   0  -7  -3  142.52    5.33
   0  -7  -4    8.80    0.65
   0  -7  -4    8.93    0.61
   0   7   4    8.07    0.51
   0  -7  -4    7.46    0.71
   0  -7  -5   37.65    1.64
   0  -7  -5   36.35    1.54
   0  -7  -5   38.88    1.61
   0   7   5   36.19    1.54
   0  -7  -5   32.84    1.65
   0  -7  -6    1.54    0.46
   0  -7  -6    1.07    0.39
   0   7   6    1.23    0.33
   0  -7  -6    1.54    0.37
   0  -7  -6    0.98    0.56
   0  -7  -7   21.64    1.09
   0  -7  -7   20.93    1.00
   0   7   7   19.18    0.96
   0  -7  -7   20.07    1.11
   0  -7  -8    1.09    0.39
   0  -7  -8    0.98    0.38
   0  -7  -8    1.12    0.30
   0   7   8    1.05    0.33
   0  -7  -8    0.92    0.46
   0  -7  -9    0.42    0.39
   0  -7  -9    0.09    0.35
   0   7   9    0.32    0.29
   0   7   9    0.41    0.30
   0  -7  -9   -0.01    0.25
   0  -7  -9    0.50    0.44
   0  -7 -10   -0.67    0.37
   0  -7 -10    0.17    0.32
   0   7  10   -0.05    0.28
   0   7  10    0.16    0.27
   0  -7 -10    0.63    0.37
   0  -7 -11    1.63    0.35
   0  -7 -11    1.10    0.28
   0  -8  11    0.71    0.29
   0  -8  11    0.46    0.28
   0  -8  11    0.70    0.33
   0  -8  11    0.85    0.32
   0  -8  10   62.37    2.57
   0  -8  10   64.21    2.59
   0  -8  10   69.78    2.58
   0  -8  10   64.15    2.60
   0  -8  10   64.27    2.59
   0  -8   9    3.01    0.40
   0  -8   9    2.94    0.39
   0  -8   9    3.06    0.42
   0  -8   9    2.73    0.44
   0  -8   9    2.90    0.41
   0  -8   8    1.21    0.36
   0  -8   8    1.36    0.36
   0  -8   8    0.67    0.37
   0  -8   8    1.15    0.40
   0  -8   8    0.99    0.36
   0  -8   7    6.97    0.55
   0  -8   7    7.70    0.54
   0  -8   7    7.14    0.59
   0  -8   7    8.11    0.57
   0  -8   7    8.17    0.55
   0  -8   6    6.62    0.57
   0  -8   6    5.97    0.49
   0  -8   6    6.24    0.54
   0  -8   6    7.23    0.54
   0  -8   6    7.26    0.52
   0  -8   5    7.55    0.57
   0  -8   5    8.17    0.65
   0  -8   5    8.90    0.57
   0  -8   5    8.00    0.59
   0  -8   4    6.70    0.63
   0  -8   4    6.59    0.53
   0  -8   4    6.98    0.52
   0  -8   4    6.83    0.53
   0  -8   3   -0.07    0.43
   0  -8   3   -0.11    0.36
   0  -8   3   -0.41    0.49
   0  -8   3   -0.36    0.36
   0  -8   2   -0.16    0.43
   0  -8   2    0.24    0.37
   0  -8   2   -0.16    0.34
   0  -8   2   -0.16    0.46
   0  -8   2    0.10    0.35
   0  -8   1   25.50    1.24
   0  -8   1   23.21    1.20
   0  -8   1   26.95    1.22
   0  -8   1   27.39    1.20
   0  -8   0    4.18    0.50
   0  -8   0    4.17    0.49
   0  -8   0    3.01    0.46
   0  -8   0    4.28    0.46
   0  -8  -1   15.79    0.88
   0  -8  -1   16.05    0.85
   0  -8  -1   15.27    0.86
   0  -8  -2    2.87    0.43
   0  -8  -2    2.75    0.43
   0  -8  -2    2.12    0.48
   0  -8  -2    2.28    0.44
   0  -8  -3   34.68    1.54
   0  -8  -3   33.02    1.54
   0  -8  -3   38.19    1.57
   0  -8  -3   34.54    1.53
   0  -8  -4    1.74    0.41
   0  -8  -4    2.06    0.39
   0  -8  -4    2.26    0.50
   0  -8  -4    2.41    0.44
   0  -8  -5    1.56    0.36
   0  -8  -5    1.43    0.37
   0  -8  -5    0.78    0.45
   0  -8  -5    1.27    0.39
   0  -8  -6    7.42    0.48
   0  -8  -6    5.97    0.58
   0  -8  -6    8.19    0.57
   0  -8  -6    5.99    0.48
   0  -8  -7    1.30    0.41
   0  -8  -7    1.35    0.35
   0  -8  -8   12.80    0.69
   0  -8  -8   12.33    0.67
   0  -9   7    0.78    0.29
   0  -9   7    0.64    0.33
   0  -9   7    0.51    0.28
   0  -9   6    2.41    0.36
   0  -9   6    2.47    0.39
   0  -9   6    2.54    0.34
   0  -9   5    0.83    0.34
   0  -9   5    0.38    0.36
   0  -9   5    0.22    0.26
   0  -9   4    1.23    0.34
   0  -9   4    1.51    0.39
   0  -9   4    1.54    0.31
   0  -9   3    4.83    0.41
   0  -9   3    4.96    0.40
   0  -9   2    2.65    0.38
   0  -9   2    2.27    0.37
   0  -9   2    3.01    0.35
   0  -9   1   11.44    0.66
   0  -9   1   12.55    0.65
   0  -9   0   35.43    1.53
   0  -9   0   37.30    1.52
   0  -9  -1   25.54    1.13
   0  -9  -1   24.92    1.12
   0  -9  -2    9.04    0.54
   0  -9  -2    8.83    0.54
   0  -9  -3   17.13    0.82
   0  -9  -3   18.48    0.84
   0  -9  -4    1.09    0.29
   1  -9  -4    1.66    0.31
   1  -9  -4    1.88    0.30
   1  -9  -3    1.28    0.34
   1  -9  -3    1.57    0.30
   1  -9  -2    0.20    0.31
   1  -9  -2    0.73    0.28
   1  -9  -1    2.37    0.39
   1  -9  -1    2.23    0.33
   1  -9  -1    2.71    0.33
   1  -9   0    2.30    0.38
   1  -9   0    2.70    0.35
   1  -9   0    2.43    0.33
   1  -9   1   13.15    0.68
   1  -9   1   13.14    0.69
   1  -9   2   12.94    0.70
   1  -9   2   13.68    0.70
   1  -9   3   41.35    1.68
   1  -9   3   40.24    1.68
   1  -9   4   11.82    0.63
   1  -9   4   10.96    0.60
   1  -9   5   13.52    0.65
   1  -9   5   11.29    0.64
   1  -9   6   34.15    1.42
   1  -9   6   33.57    1.41
   1  -9   7   21.08    0.95
   1  -9   7   22.13    0.96
   1  -8  -8   17.42    0.85
   1  -8  -8   17.78    0.83
   1  -8  -7   17.43    0.80
   1  -8  -7   16.11    0.86
   1  -8  -7   16.19    0.83
   1  -8  -6   25.11    1.11
   1  -8  -6   22.14    1.14
   1  -8  -6   25.91    1.14
   1  -8  -5    1.75    0.31
   1  -8  -5    2.51    0.38
   1  -8  -5    2.11    0.48
   1  -8  -5    2.05    0.38
   1  -8  -4    5.80    0.53
   1  -8  -4    4.99    0.53
   1  -8  -4    5.52    0.51
   1  -8  -4    4.79    0.44
   1  -8  -3    0.27    0.34
   1  -8  -3    1.07    0.41
   1  -8  -3    0.72    0.41
   1  -8  -3    1.04    0.38
   1  -8  -2    0.16    0.42
   1  -8  -2    0.22    0.36
   1  -8  -2    0.02    0.39
   1  -8  -2    0.10    0.36
   1  -8  -1   13.54    0.79
   1  -8  -1   14.58    0.76
   1  -8  -1   14.87    0.76
   1  -8   0   47.10    2.05
   1  -8   0   50.17    2.05
   1  -8   0   50.00    2.05
   1  -8   1    4.31    0.52
   1  -8   1    4.58    0.45
   1  -8   1    5.94    0.50
   1  -8   1    5.79    0.49
   1  -8   2   58.50    2.45
   1  -8   2   56.76    2.40
   1  -8   2   62.00    2.43
   1  -8   2   61.14    2.43
   1  -8   3   31.52    1.46
   1  -8   3   31.15    1.44
   1  -8   3   34.00    1.45
   1  -8   3   34.09    1.44
   1  -8   4    0.36    0.39
   1  -8   4    0.16    0.32
   1  -8   4   -0.06    0.42
   1  -8   4    0.58    0.36
   1  -8   5   11.13    0.65
   1  -8   5   11.72    0.72
   1  -8   5   12.52    0.69
   1  -8   5   11.45    0.70
   1  -8   6   53.95    2.23
   1  -8   6   55.07    2.27
   1  -8   6   55.50    2.26
   1  -8   6   56.93    2.28
   1  -8   7   27.00    1.25
   1  -8   7   29.96    1.28
   1  -8   7   29.85    1.31
   1  -8   7   29.57    1.30
   1  -8   7   30.97    1.31
   1  -8   8    1.43    0.38
   1  -8   8    2.07    0.37
   1  -8   8    1.98    0.37
   1  -8   8    1.23    0.33
   1  -8   8    1.70    0.42
   1  -8   9   17.36    0.89
   1  -8   9   17.54    0.91
   1  -8   9   19.03    0.86
   1  -8   9   18.88    0.88
   1  -8  10    6.33    0.46
   1  -8  10    5.72    0.45
   1  -8  10    5.80    0.44
   1  -8  11    3.94    0.36
   1  -7 -11    1.87    0.29
   1  -7 -11    1.46    0.35
   1  -7 -10   38.33    1.66
   1  -7 -10   38.99    1.60
  -1   7  10   37.60    1.61
   1  -7 -10   42.18    1.61
   1  -7 -10   41.10    1.67
   1  -7  -9   11.17    0.67
   1  -7  -9   11.38    0.61
  -1   7   9   10.37    0.60
   1  -7  -9   12.68    0.64
   1  -7  -9   11.80    0.74
   1  -7  -8   18.82    0.99
   1  -7  -8   18.45    0.90
  -1   7   8   18.94    0.91
   1  -7  -8   20.65    1.03
   1  -7  -7    1.79    0.46
   1  -7  -7    1.90    0.36
   1  -7  -7    1.35    0.30
   1  -7  -7    1.90    0.39
  -1   7   7    2.01    0.34
   1  -7  -7    2.42    0.51
   1  -7  -6    4.81    0.44
   1  -7  -6    5.59    0.55
   1  -7  -6    5.06    0.42
   1  -7  -6    4.98    0.51
   1  -7  -6    5.02    0.63
   1  -7  -5    2.13    0.43
   1  -7  -5    1.43    0.37
   1  -7  -5    1.93    0.53
   1  -7  -5    1.87    0.44
   1  -7  -4    7.35    0.56
   1  -7  -4    6.44    0.62
   1  -7  -4    5.97    0.52
   1  -7  -4    6.26    0.56
   1  -7  -3    3.86    0.49
   1  -7  -3    3.29    0.43
   1  -7  -3    2.56    0.51
   1  -7  -3    4.12    0.45
   1  -7  -2    1.97    0.42
   1  -7  -2    1.54    0.40
   1  -7  -2    2.13    0.49
   1  -7  -2    2.49    0.42
   1  -7  -1   65.20    2.64
   1  -7  -1   59.88    2.60
   1  -7  -1   65.51    2.62
   1  -7  -1   68.22    2.64
   1  -7   0   52.46    2.29
   1  -7   0   58.17    2.35
   1  -7   0   52.90    2.29
   1  -7   0   64.12    2.36
   1  -7   0   58.98    2.33
   1  -7   1   21.16    1.02
   1  -7   1   22.77    1.03
   1  -7   1   19.70    1.02
   1  -7   1   20.23    1.05
   1  -7   2    1.38    0.35
   1  -7   2    1.45    0.34
   1  -7   2    1.31    0.46
   1  -7   2    1.36    0.42
   1  -7   2    1.32    0.38
   1  -7   3   88.36    3.38
   1  -7   3   83.77    3.37
   1  -7   3   83.22    3.37
   1  -7   3   85.85    3.33
   1  -7   3   80.14    3.38
   1  -7   4    2.45    0.39
   1  -7   4    2.66    0.42
   1  -7   4    1.98    0.49
   1  -7   4    2.59    0.44
   1  -7   4    2.09    0.46
   1  -7   5    1.87    0.38
   1  -7   5    2.01    0.41
   1  -7   5    1.67    0.49
   1  -7   5    1.99    0.41
   1  -7   5    1.32    0.40
   1  -7   6   28.42    1.32
   1  -7   6   29.86    1.33
   1  -7   6   27.65    1.33
   1  -7   6   28.04    1.30
   1  -7   6   30.02    1.32
   1  -7   7   29.05    1.34
   1  -7   7   30.64    1.36
   1  -7   7   28.74    1.32
   1  -7   7   29.92    1.34
   1  -7   7   28.13    1.36
   1  -7   8   23.71    1.14
   1  -7   8   23.23    1.13
   1  -7   8   23.24    1.10
   1  -7   8   24.96    1.15
   1  -7   8   22.59    1.13
   1  -7   9   18.51    0.90
   1  -7   9   16.19    0.85
   1  -7   9   15.16    0.82
   1  -7   9   15.13    0.88
   1  -7   9   15.84    0.86
   1  -7   9   15.67    0.84
   1  -7  10    0.52    0.38
   1  -7  10   -0.12    0.39
   1  -7  10    0.01    0.38
   1  -7  10    0.12    0.39
   1  -7  10    0.20    0.39
   1  -7  10    0.22    0.35
   1  -7  11    8.30    0.58
   1  -7  11    8.55    0.56
   1  -7  11    8.95    0.59
   1  -7  11    7.74    0.58
   1  -7  12   67.69    2.71
   1  -7  12   68.38    2.70
   1  -7  12   68.61    2.70
   1  -7  12   67.78    2.69
   1  -7  13    5.74    0.43
   1  -7  13    7.12    0.45
   1  -7  13    6.68    0.44
   1  -6 -13    4.13    0.36
  -1   6  13    4.54    0.37
   1  -6 -13    3.86    0.41
   1  -6 -13    3.13    0.33
   1  -6 -12  177.86    6.83
   1  -6 -12  176.67    6.80
  -1   6  12  184.75    6.85
   1  -6 -12  188.15    6.86
   1  -6 -12  172.80    6.85
   1  -6 -11    2.78    0.41
   1  -6 -11    2.42    0.46
  -1   6  11    3.38    0.43
   1  -6 -11    3.13    0.35
   1  -6 -10   30.25    1.34
   1  -6 -10   31.19    1.39
  -1   6  10   27.85    1.36
   1  -6 -10   32.63    1.34
   1  -6  -9    0.39    0.39
   1  -6  -9    0.08    0.49
  -1   6   9    0.20    0.39
   1  -6  -9    0.03    0.35
   1  -6  -8   64.22    2.70
   1  -6  -8   65.07    2.78
  -1   6   8   67.11    2.74
   1  -6  -7    0.27    0.38
   1  -6  -7    0.14    0.40
  -1   6   7    0.44    0.40
   1  -6  -7   -0.01    0.40
   1  -6  -7   -0.01    0.52
   1  -6  -6    2.97    0.50
   1  -6  -6    2.78    0.41
   1  -6  -6    2.74    0.46
   1  -6  -6    3.53    0.46
  -1   6   6    2.75    0.43
   1  -6  -6    2.55    0.56
   1  -6  -5    1.48    0.87
  -1   6   5    2.41    1.16
   1  -6  -4    0.09    0.83
  -1   6   4    1.19    1.14
  -1   6   3  159.24    7.35
   1  -6  -3  158.85    7.23
  -1   6   3  151.90    7.25
   1  -6  -2    2.18    1.06
  -1   6   2    2.13    0.94
  -1   6   2    2.40    1.04
  -1   6   1   94.39    4.81
   1  -6  -1   98.95    4.82
  -1   6   1   88.69    4.57
  -1   6   0   78.23    4.08
   1  -6   0   78.77    4.10
  -1   6   0   70.10    3.72
   1  -6   1   49.86    3.00
  -1   6  -1   44.06    2.85
   1  -6   2   26.45    2.06
  -1   6  -2   22.63    1.92
  -1   6  -2   24.89    2.04
  -1   6  -3   20.39    1.82
  -1   6  -3   22.21    1.97
   1  -6   4   25.73    2.15
  -1   6  -4   23.44    1.90
  -1   6  -4   24.75    2.09
  -1   6  -5   15.93    1.71
  -1   6  -5   14.92    1.64
   1  -6   5   13.85    1.67
  -1   6  -5   12.33    1.37
  -1   6  -6    3.92    1.07
  -1   6  -6    5.32    1.25
  -1   6  -6    5.19    0.97
   1  -6   6    4.33    1.21
   1  -6   7    0.19    0.37
   1  -6   7    0.15    0.39
   1  -6   7    0.11    0.46
   1  -6   7   -0.02    0.39
   1  -6   7   -0.15    0.42
   1  -6   8    1.93    0.42
   1  -6   8    1.60    0.49
   1  -6   8    1.99    0.43
   1  -6   8    1.41    0.39
   1  -6   8    1.93    0.50
   1  -6   8    2.12    0.47
   1  -6   9   57.25    2.29
   1  -6   9   57.87    2.30
   1  -6   9   58.54    2.31
   1  -6   9   59.76    2.30
   1  -6   9   56.57    2.27
   1  -6   9   56.49    2.29
   1  -6  10   74.85    2.93
   1  -6  10   70.83    2.91
   1  -6  10   75.46    2.93
   1  -6  10   75.46    2.89
   1  -6  10   75.18    2.90
   1  -6  10   74.95    2.90
   1  -6  11    1.50    0.42
   1  -6  11    0.99    0.64
   1  -6  11    2.53    0.52
   1  -6  11    1.68    0.44
   1  -6  11    1.87    0.47
   1  -6  11    2.15    0.42
   1  -6  11    1.60    0.46
   1  -6  12    1.70    0.60
   1  -6  12    2.47    0.50
   1  -6  12    2.56    0.46
   1  -6  12    2.14    0.44
   1  -6  12    2.74    0.45
   1  -6  13   56.02    2.28
   1  -6  13   58.94    2.28
   1  -6  13   61.99    2.28
   1  -6  13   57.07    2.30
   1  -6  14    8.77    0.55
   1  -6  14    9.85    0.55
   1  -6  14    9.43    0.58
   1  -6  14   10.61    0.61
  -1   5  15    0.43    0.28
   1  -5 -14   10.11    0.59
   1  -5 -14   10.62    0.59
  -1   5  14   11.02    0.64
   1  -5 -13    7.89    0.53
   1  -5 -13    7.40    0.56
  -1   5  13    7.91    0.55
   1  -5 -13    7.76    0.46
   1  -5 -12   44.21    1.85
   1  -5 -12   48.35    1.89
   1  -5 -12   44.10    1.82
  -1   5  12   41.13    1.87
   1  -5 -11   18.34    0.95
   1  -5 -11   18.92    0.99
   1  -5 -11   19.26    0.91
  -1   5  11   18.24    0.97
   1  -5 -10    0.14    0.44
   1  -5 -10    0.64    0.48
   1  -5 -10   -0.01    0.33
   1  -5  -9   12.74    0.77
   1  -5  -9   12.67    0.76
   1  -5  -9   14.47    0.78
   1  -5  -9   13.39    0.81
  -1   5   8    8.55    1.52
   1  -5  -8    6.47    1.11
   1  -5  -8    7.67    1.54
   1  -5  -8    7.38    1.21
  -1   5   7   48.45    3.26
   1  -5  -7   44.65    2.87
   1  -5  -7   46.30    2.95
   1  -5  -7   50.87    3.34
  -1   5   6   15.74    1.86
   1  -5  -6   17.04    1.70
   1  -5  -6   15.69    1.58
  -1   5   5   74.33    4.24
   1  -5  -5   81.90    4.11
   1  -5  -5   74.59    3.97
  -1   5   4    5.02    1.17
   1  -5  -4    3.82    0.98
   1  -5  -4    6.48    1.01
  -1   5   3  217.18    9.49
   1  -5  -3  222.64    9.35
  -1   5   2    4.47    1.13
   1  -5  -2    7.60    1.05
  -1   5   1   79.50    3.97
   1  -5  -1   81.48    4.02
  -1   5   0  204.66    8.75
  -1   5   0  213.78    8.95
   1  -5   0  217.97    8.99
  -1   5  -1   99.98    4.49
  -1   5  -1  102.30    4.76
   1  -5   1  100.36    4.78
  -1   5  -2   76.80    3.73
   1  -5   2   70.71    3.77
  -1   5  -3    0.41    0.75
  -1   5  -3    0.40    0.75
   1  -5   3    0.28    0.84
  -1   5  -4    6.26    0.93
  -1   5  -4    7.34    1.08
   1  -5   4    7.88    1.17
  -1   5  -5    3.44    0.80
  -1   5  -5    3.53    0.86
  -1   5  -5    3.78    0.99
   1  -5   5    3.66    1.07
  -1   5  -6    8.05    1.00
  -1   5  -6    7.76    1.16
  -1   5  -6    8.46    1.22
   1  -5   6    6.48    1.26
  -1   5  -7    0.27    0.79
  -1   5  -7   -0.16    0.69
   1  -5   7   -0.18    0.95
  -1   5  -8   22.19    2.05
  -1   5  -8   21.05    1.93
   1  -5   8   20.04    1.70
   1  -5   8   24.18    2.15
  -1   5  -9   13.58    1.70
  -1   5  -9   14.89    1.66
   1  -5   9   13.01    1.74
   1  -5   9   13.43    1.51
   1  -5  10   20.88    1.10
   1  -5  10   23.90    1.32
   1  -5  10   20.50    1.11
   1  -5  10   22.53    1.12
   1  -5  10   23.25    1.10
   1  -5  10   23.40    1.15
   1  -5  10   22.12    1.11
   1  -5  11  130.60    4.81
   1  -5  11  111.86    4.71
   1  -5  11  122.84    4.69
   1  -5  11  117.96    4.73
   1  -5  11  115.62    4.67
   1  -5  11  124.06    4.68
   1  -5  11  115.52    4.68
   1  -5  12   17.00    1.06
   1  -5  12   13.99    0.85
   1  -5  12   14.90    0.93
   1  -5  12   16.37    0.85
   1  -5  12   15.06    0.87
   1  -5  13    2.32    0.70
   1  -5  13    2.76    0.51
   1  -5  13    2.71    0.43
   1  -5  13    2.95    0.44
   1  -5  13    2.61    0.50
   1  -5  14   31.98    1.53
   1  -5  14   30.99    1.43
   1  -5  14   29.46    1.37
   1  -5  14   34.69    1.38
   1  -5  14   32.65    1.40
   1  -5  15    2.63    0.56
   1  -5  15    3.17    0.39
   1  -5  15    2.96    0.36
   1  -5  15    2.33    0.42
   1  -5  16    1.01    0.33
   1  -4 -16    6.89    0.45
  -1   4  16    6.62    0.44
   1  -4 -15   13.03    0.71
  -1   4  15   13.51    0.72
   1  -4 -14    0.35    0.41
   1  -4 -14   -0.09    0.37
  -1   4  14    0.55    0.40
   1  -4 -13   32.85    1.46
   1  -4 -13   35.58    1.47
   1  -4 -13   32.46    1.41
  -1   4  13   32.35    1.50
   1  -4 -12   27.97    1.31
   1  -4 -12   29.05    1.32
   1  -4 -12   29.02    1.27
   1  -4 -11    3.11    0.47
   1  -4 -11    3.57    0.42
   1  -4 -11    3.32    0.51
  -1   4  10   56.62    3.45
  -1   4  10   47.20    3.16
   1  -4 -10   55.02    3.57
   1  -4 -10   46.88    2.93
   1  -4 -10   46.78    3.16
   1  -4 -10   55.03    3.52
  -1   4   9    3.45    1.00
  -1   4   9    2.80    1.09
   1  -4  -9    4.25    1.29
   1  -4  -9    3.77    0.98
   1  -4  -9    4.43    1.23
   1  -4  -9    3.48    1.04
  -1   4   8   13.98    1.70
  -1   4   8   12.02    1.45
   1  -4  -8   14.99    1.75
   1  -4  -8   11.91    1.33
   1  -4  -8   15.67    1.50
   1  -4  -8   17.68    1.87
   1  -4  -8   13.10    1.49
  -1   4   7   22.66    2.02
  -1   4   7   23.08    1.84
   1  -4  -7   20.52    1.21
   1  -4  -7   21.65    1.98
   1  -4  -7   19.82    1.68
   1  -4  -7   20.59    1.70
   1  -4  -7   27.73    2.12
   1  -4  -7   25.86    1.88
  -1   4   6   18.20    1.57
  -1   4   6   19.52    1.83
   1  -4  -6   18.95    1.11
   1  -4  -6   22.09    1.66
   1  -4  -6   20.36    1.81
   1  -4  -6   21.52    1.70
   1  -4  -6   19.50    1.63
   1  -4  -6   20.53    1.71
  -1   4   5   64.19    3.25
  -1   4   5   69.20    3.58
   1  -4  -5   61.31    2.67
   1  -4  -5   68.05    3.31
   1  -4  -5   67.55    3.47
   1  -4  -5   67.73    3.30
   1  -4  -5   58.85    2.87
   1  -4  -5   62.84    3.22
   1  -4  -4  111.65    5.15
   1  -4  -4  116.25    4.94
   1  -4  -4  122.26    5.31
   1  -4  -4  118.05    5.40
   1  -4  -4  123.29    5.29
  -1   4   4  116.51    5.18
  -1   4   4  120.48    5.52
   1  -4  -3    7.34    0.74
  -1   4   3    6.88    1.13
  -1   4   3    6.48    0.84
   1  -4  -3    6.46    0.96
   1  -4  -3    7.72    0.97
  -1   4   2  218.05    9.47
   1  -4  -2  239.16    9.39
   1  -4  -2  229.60    9.36
  -1   4   1  268.07   11.06
   1  -4  -1  279.85   11.04
  -1   4   0  256.74   10.42
   1  -4   0  263.29   10.48
  -1   4  -1  185.26    7.65
  -1   4  -1  194.93    7.66
  -1   4  -1  173.85    7.50
  -1   4  -1  224.94    7.95
   1  -4   1  228.86    8.20
  -1   4  -1  237.09    8.16
   1  -4   2   82.82    3.86
  -1   4  -2   79.87    3.74
   1  -4   3   24.10    1.68
  -1   4  -3   21.71    1.55
  -1   4  -3   23.40    1.48
   1  -4   4  180.84    7.36
   1  -4   4  168.57    6.91
  -1   4  -4  168.96    7.19
  -1   4  -4  167.58    7.04
   1  -4   5  210.94    8.77
   1  -4   5  205.21    8.38
  -1   4  -5  207.29    8.55
  -1   4  -5  212.57    8.68
  -1   4  -5  196.24    8.32
   1  -4   6  120.96    5.56
   1  -4   6  133.89    5.90
  -1   4  -6  123.69    5.41
  -1   4  -6  136.23    5.89
  -1   4  -6  125.19    5.68
  -1   4  -7   97.74    4.54
   1  -4   7  116.42    5.22
  -1   4  -7  101.92    4.90
  -1   4  -7  108.65    5.08
   1  -4   7  101.05    4.83
   1  -4   8  136.51    6.30
  -1   4  -8  125.18    6.02
  -1   4  -8  135.86    6.29
   1  -4   8  128.05    6.02
   1  -4   9    1.81    0.88
   1  -4   9    1.24    1.05
  -1   4  -9    1.24    1.01
  -1   4  -9    2.84    0.95
   1  -4  10   16.29    1.75
  -1   4 -10   15.47    1.65
  -1   4 -10   17.58    1.89
  -1   4 -10   14.97    1.71
  -1   4 -11   30.32    2.41
   1  -4  11   37.01    1.60
   1  -4  11   40.79    1.80
   1  -4  11   34.40    1.57
   1  -4  11   35.09    1.58
   1  -4  11   36.15    1.64
   1  -4  11   36.07    1.59
   1  -4  11   34.49    2.70
   1  -4  12    5.34    0.47
   1  -4  12    5.23    0.84
   1  -4  12    4.14    0.59
   1  -4  12    5.35    0.53
   1  -4  12    4.83    0.45
   1  -4  12    5.25    0.57
   1  -4  12    4.92    0.53
   1  -4  12    5.48    0.47
   1  -4  13    7.35    0.53
   1  -4  13    9.13    0.89
   1  -4  13    6.94    0.62
   1  -4  13    7.26    0.57
   1  -4  13    5.68    0.67
   1  -4  13    6.34    0.49
   1  -4  13    7.29    0.61
   1  -4  13    8.43    0.55
   1  -4  14   20.56    1.13
   1  -4  14   18.56    0.87
   1  -4  14   17.36    0.97
   1  -4  14   15.50    0.93
   1  -4  14   18.88    0.88
   1  -4  14   16.99    0.85
   1  -4  14   17.82    0.90
   1  -4  15    2.07    0.67
   1  -4  15    2.10    0.33
   1  -4  15    1.36    0.39
   1  -4  15    2.45    0.47
   1  -4  15    1.75    0.31
   1  -4  15    2.04    0.34
   1  -4  15    1.88    0.41
   1  -4  16    1.44    0.28
   1  -4  16    1.63    0.57
   1  -4  16    1.92    0.34
   1  -4  16    1.38    0.28
   1  -4  16    1.40    0.42
   1  -4  16    1.28    0.32
   1  -3 -17   26.81    1.14
  -1   3  16   -0.05    0.34
  -1   3  16    0.16    0.24
   1  -3 -16    0.64    0.35
  -1   3  15   19.46    0.98
  -1   3  15   19.48    0.90
   1  -3 -15   21.47    0.99
  -1   3  14   50.64    2.06
   1  -3 -14   50.22    2.05
  -1   3  14   49.30    2.12
   1  -3 -14   52.90    2.07
   1  -3 -14   50.21    2.11
  -1   3  13    0.66    0.35
   1  -3 -13    0.42    0.33
   1  -3 -13    0.85    0.39
   1  -3 -13    0.69    0.46
  -1   3  12    2.97    0.40
   1  -3 -12    3.68    0.50
   1  -3 -12    3.39    0.43
   1  -3 -12    4.11    0.47
   1  -3 -11   36.34    2.80
   1  -3 -11   31.35    2.17
   1  -3 -11   37.90    2.84
   1  -3 -11   32.24    2.53
  -1   3  11   36.54    2.65
  -1   3  11   33.99    2.62
   1  -3 -10    0.20    1.02
   1  -3 -10   -0.54    0.74
   1  -3 -10   -0.10    0.96
   1  -3 -10   -0.62    0.86
  -1   3  10   -0.09    0.92
  -1   3  10   -0.61    0.98
   1  -3  -9    6.32    1.26
   1  -3  -9    3.86    1.06
   1  -3  -9    4.06    1.19
   1  -3  -9    5.87    0.98
   1  -3  -9    3.57    0.82
   1  -3  -9    4.03    0.58
  -1   3   9    4.18    1.16
  -1   3   9    6.26    1.25
   1  -3  -8  126.86    5.70
   1  -3  -8  128.74    5.90
   1  -3  -8  117.04    5.44
   1  -3  -8  125.67    5.89
   1  -3  -8  114.54    5.39
   1  -3  -8  116.13    4.84
  -1   3   8  131.38    5.80
  -1   3   8  131.62    5.81
   1  -3  -7  111.74    4.88
   1  -3  -7   97.34    4.97
   1  -3  -7  102.33    4.65
   1  -3  -7  116.74    5.10
   1  -3  -7  104.80    4.70
   1  -3  -7   98.29    4.10
  -1   3   7  100.43    4.85
  -1   3   7   97.54    4.88
  -1   3   6   80.03    3.87
  -1   3   6   73.25    3.90
   1  -3  -6   81.02    3.77
   1  -3  -6   83.96    3.96
   1  -3  -6   80.57    3.93
   1  -3  -6   75.34    3.66
   1  -3  -6   75.56    3.66
  -1   3   5   30.78    1.97
  -1   3   5   29.23    2.07
   1  -3  -5   31.42    1.82
   1  -3  -5   35.26    2.04
   1  -3  -5   30.02    1.93
   1  -3  -5   25.40    1.76
   1  -3  -5   32.16    1.84
  -1   3   4    6.61    1.12
  -1   3   4    6.02    0.99
   1  -3  -4    8.34    0.96
   1  -3  -4    8.33    0.86
   1  -3  -4    8.54    0.92
   1  -3  -4    9.67    1.03
   1  -3  -4    8.39    0.87
  -1   3   3  251.73   10.59
   1  -3  -3  253.89   10.31
   1  -3  -3  262.72   10.37
   1  -3  -3  257.30   10.47
   1  -3  -3  250.79   10.35
   1  -3  -2    0.43    0.65
   1  -3  -2    0.53    0.56
   1  -3  -2    0.72    0.68
  -1   3   2    0.04    0.76
   1  -3  -1   48.36    2.34
  -1   3   1   46.15    2.42
   1  -3   0   26.65    1.56
   1  -3   0   24.58    1.38
  -1   3   0   19.31    1.04
  -1   3   0   19.90    1.05
  -1   3   0   22.55    1.26
   1  -3   1  150.50    6.01
  -1   3  -1  148.20    5.69
   1  -3   1  162.12    6.12
  -1   3  -1  154.44    5.83
  -1   3  -1  165.96    6.10
  -1   3  -2  556.70   19.86
  -1   3  -2  547.48   20.02
   1  -3   2  480.62   19.83
  -1   3  -2  491.09   19.72
   1  -3   3  168.32    7.27
  -1   3  -3  170.37    7.16
  -1   3  -3  173.37    7.08
  -1   3  -4   81.85    3.78
  -1   3  -4   82.91    3.64
   1  -3   4   90.93    3.98
   1  -3   4   87.12    3.78
  -1   3  -4   87.15    3.63
  -1   3  -5  166.24    6.64
  -1   3  -5  165.03    6.42
  -1   3  -5  167.41    6.76
  -1   3  -5  142.93    6.24
   1  -3   5  166.49    6.80
   1  -3   5  165.28    6.66
  -1   3  -6    0.20    0.18
   1  -3   6    0.64    0.84
   1  -3   6    1.26    0.72
  -1   3  -6    0.76    0.69
  -1   3  -6    1.00    0.77
   1  -3   6    0.50    0.11
  -1   3  -6    1.20    0.51
   1  -3   7   11.94    1.32
   1  -3   7   12.18    1.41
  -1   3  -7   13.51    1.27
  -1   3  -7   15.90    1.45
   1  -3   7   14.06    1.12
  -1   3  -7   13.96    1.01
  -1   3  -8  277.75   11.96
  -1   3  -8  298.54   12.23
   1  -3   8  292.61   12.23
   1  -3   8  304.24   11.83
   1  -3   8  289.91   12.11
   1  -3   8  295.81   11.81
   1  -3   9   86.36    4.10
   1  -3   9   88.21    4.40
   1  -3   9   89.51    4.15
  -1   3  -9   74.19    4.13
  -1   3  -9   79.30    4.37
  -1   3  -9   86.83    4.38
   1  -3  10   19.67    1.62
   1  -3  10   15.44    1.55
   1  -3  10   18.39    1.78
  -1   3 -10   17.76    1.91
  -1   3 -10   18.03    1.67
  -1   3 -10   22.52    1.94
   1  -3  11  149.19    6.74
  -1   3 -11  151.24    7.15
  -1   3 -11  156.81    7.18
  -1   3 -11  151.83    7.08
  -1   3 -11  135.77    6.71
   1  -3  11  146.26    7.06
   1  -3  11  152.59    6.72
   1  -3  12    2.23    0.53
  -1   3 -12    1.22    0.78
   1  -3  12    2.83    0.44
   1  -3  12    2.71    0.45
   1  -3  12    2.60    0.48
   1  -3  12    2.44    0.45
   1  -3  12    2.32    0.40
   1  -3  12    2.83    0.44
   1  -3  13   99.49    3.94
   1  -3  13  104.05    3.94
   1  -3  13   98.06    3.95
   1  -3  13   98.25    3.93
   1  -3  13   94.80    4.00
   1  -3  13   96.30    3.96
   1  -3  14   25.16    1.20
   1  -3  14   26.66    1.18
   1  -3  14   24.87    1.18
   1  -3  14   27.47    1.22
   1  -3  14   24.97    1.27
   1  -3  15    5.57    0.49
   1  -3  15    5.20    0.78
   1  -3  15    5.93    0.57
   1  -3  15    6.12    0.45
   1  -3  15    6.02    0.49
   1  -3  15    5.52    0.47
   1  -3  16   15.18    0.75
   1  -3  16   15.43    0.96
   1  -3  16   12.76    0.80
   1  -3  16   14.05    0.79
   1  -3  16   15.16    0.72
   1  -3  16   14.09    0.72
   1  -3  17   29.22    1.21
   1  -3  17   26.04    1.35
   1  -3  17   30.55    1.25
   1  -3  17   24.96    1.25
   1  -3  17   31.47    1.21
  -1   2  17    4.52    0.38
   1  -2 -17    5.59    0.45
  -1   2  17    4.65    0.41
  -1   2  17    5.32    0.39
  -1   2  16   26.07    1.16
   1  -2 -16   27.46    1.20
  -1   2  16   25.89    1.19
  -1   2  16   26.00    1.15
  -1   2  15   29.49    1.32
   1  -2 -15   30.48    1.36
  -1   2  15   29.26    1.36
  -1   2  15   31.28    1.33
  -1   2  14   36.60    1.50
   1  -2 -14   33.53    1.52
   1  -2 -14   32.65    1.46
  -1   2  14   34.96    1.48
  -1   2  13   66.03    2.61
   1  -2 -13   63.47    2.62
  -1   2  13   62.37    2.60
   1  -2 -13   62.85    2.60
   1  -2 -13   67.68    2.59
   1  -2 -12   21.07    1.98
   1  -2 -12   22.32    2.15
   1  -2 -12   18.73    1.99
  -1   2  12   21.71    1.81
   1  -2 -12   21.35    2.08
  -1   2  12   21.28    1.87
  -1   2  12   21.14    2.16
   1  -2 -11    7.94    1.23
   1  -2 -11    7.64    1.38
   1  -2 -11    8.09    1.34
  -1   2  11    7.90    1.18
   1  -2 -11    8.76    1.09
   1  -2 -11   10.17    1.54
  -1   2  11    8.15    1.24
  -1   2  11    7.45    1.38
   1  -2 -10    2.27    0.96
   1  -2 -10    2.92    1.04
   1  -2 -10    3.99    1.02
   1  -2 -10    1.57    0.47
   1  -2 -10    2.20    0.71
  -1   2  10    0.62    0.70
   1  -2 -10    2.08    1.00
   1  -2 -10    1.44    0.65
  -1   2  10    2.28    0.88
  -1   2  10    0.62    0.97
   1  -2  -9    0.08    0.88
   1  -2  -9    0.63    0.87
   1  -2  -9   -0.28    0.74
   1  -2  -9    0.13    0.40
   1  -2  -9   -0.21    0.62
   1  -2  -9    0.44    0.61
   1  -2  -9    0.16    0.90
  -1   2   9   -0.05    0.66
  -1   2   9   -0.27    0.87
  -1   2   9    0.31    0.86
   1  -2  -8   18.01    1.66
   1  -2  -8   15.80    1.58
   1  -2  -8   18.15    1.16
   1  -2  -8   16.63    1.50
  -1   2   8   18.72    1.54
  -1   2   8   17.17    1.66
  -1   2   8   20.33    1.45
   1  -2  -8   18.11    1.38
   1  -2  -8   17.32    1.63
   1  -2  -8   18.59    1.42
   1  -2  -7  136.43    5.64
   1  -2  -7  129.84    5.46
   1  -2  -7  117.78    5.54
   1  -2  -7  122.55    5.04
  -1   2   7  123.97    5.50
  -1   2   7  123.72    5.56
  -1   2   7  128.41    5.25
   1  -2  -7  133.06    5.60
   1  -2  -7  124.67    5.25
   1  -2  -7  129.02    5.29
   1  -2  -6  213.32    8.69
   1  -2  -6  223.62    8.84
   1  -2  -6  202.32    8.83
   1  -2  -6  206.46    8.33
  -1   2   6  202.53    8.80
  -1   2   6  187.69    8.78
  -1   2   6  221.82    8.56
   1  -2  -6  239.98    8.89
   1  -2  -6  228.01    8.62
   1  -2  -5  187.46    7.35
  -1   2   5  169.72    7.79
  -1   2   5  174.54    7.80
   1  -2  -5  192.80    7.89
   1  -2  -5  198.14    7.84
   1  -2  -5  200.83    7.72
   1  -2  -5  197.35    7.82
  -1   2   5  208.72    7.88
   1  -2  -4  164.98    6.29
   1  -2  -4  165.90    6.38
  -1   2   4  155.16    6.32
   1  -2  -4  154.73    6.33
  -1   2   4  172.23    6.31
   1  -2  -4  170.19    6.31
  -1   2   3  225.30    8.77
   1  -2  -3  218.39    8.95
   1  -2  -2  202.19    8.61
  -1   2   2  214.36    8.14
  -1   2   2  218.13    8.33
   1  -2  -1   39.06    2.03
  -1   2   1   36.89    1.61
  -1   2   1   42.73    1.80
  -1   2   1   44.10    2.02
  -1   2   0    6.14    0.67
  -1   2   0    5.38    0.48
   1  -2   0    5.07    0.70
  -1   2   0    4.88    0.65
  -1   2   0    5.61    0.76
   1  -2   1   40.59    1.93
  -1   2  -1   41.47    1.85
  -1   2  -1   39.28    1.91
  -1   2  -1   41.16    1.74
   1  -2   1   34.75    1.88
  -1   2  -1   33.85    1.52
  -1   2  -1   35.84    1.60
  -1   2  -2  594.09   22.77
  -1   2  -2  602.52   22.82
  -1   2  -2  606.96   22.96
   1  -2   2  585.11   22.90
  -1   2  -2  602.13   22.64
  -1   2  -3    6.65    0.63
  -1   2  -3    7.06    0.94
   1  -2   3    7.87    0.83
  -1   2  -4  172.03    6.50
  -1   2  -4  170.26    6.36
   1  -2   4  147.09    6.07
   1  -2   4  164.77    6.49
   1  -2   4  171.78    6.57
  -1   2  -5  278.89   11.02
  -1   2  -5  279.58   10.91
  -1   2  -5  269.57   10.79
   1  -2   5  278.62   10.89
   1  -2   5  282.31   10.66
   1  -2   5  261.59   11.01
   1  -2   5  266.80   10.89
   1  -2   5  312.16   11.10
   1  -2   5  268.06   11.07
  -1   2  -6 1212.88   44.10
  -1   2  -6 1174.19   44.21
  -1   2  -6 1132.97   43.90
   1  -2   6 1209.38   44.09
   1  -2   6 1158.97   43.83
   1  -2   6 1094.37   44.17
   1  -2   6 1179.50   44.07
   1  -2   6 1132.66   44.23
  -1   2  -7   61.33    3.14
  -1   2  -7   60.85    2.97
  -1   2  -7   53.08    2.69
   1  -2   7   67.48    3.22
   1  -2   7   68.63    3.08
   1  -2   7   59.31    3.17
   1  -2   7   53.30    2.70
   1  -2   7   61.37    3.00
   1  -2   8   15.78    1.53
   1  -2   8   16.21    1.44
  -1   2  -8   14.68    1.46
  -1   2  -8   13.80    1.28
  -1   2  -8   16.73    1.52
   1  -2   8   15.73    1.40
   1  -2   9  219.05    9.34
   1  -2   9  218.84    9.47
  -1   2  -9  223.67    9.53
  -1   2  -9  225.03    9.28
  -1   2  -9  223.75    9.45
   1  -2   9  220.89    9.38
  -1   2 -10    4.44    1.06
  -1   2 -10    4.62    0.91
  -1   2 -10    4.68    1.11
  -1   2 -10    4.16    1.10
   1  -2  10    4.37    1.06
   1  -2  10    3.39    1.18
   1  -2  10    5.00    1.07
   1  -2  11   49.53    3.23
   1  -2  11   52.89    3.12
  -1   2 -11   46.72    2.87
  -1   2 -11   53.45    3.23
  -1   2 -11   53.61    3.27
  -1   2 -11   49.77    3.19
   1  -2  11   51.62    3.12
  -1   2 -12    0.10    0.90
  -1   2 -12    1.39    1.04
  -1   2 -12    1.07    0.95
  -1   2 -12    0.38    0.69
   1  -2  12   -0.18    0.90
   1  -2  12    0.10    1.06
   1  -2  12    2.12    1.01
   1  -2  13    4.08    0.56
   1  -2  13    4.89    0.49
   1  -2  13    4.75    0.45
   1  -2  13    4.79    0.50
   1  -2  13    4.83    0.52
   1  -2  14    4.17    0.52
   1  -2  14    4.01    0.47
   1  -2  14    4.68    0.44
   1  -2  14    4.84    0.46
   1  -2  14    4.37    0.50
   1  -2  14    3.01    0.80
   1  -2  15   20.52    1.04
   1  -2  15   21.06    1.00
   1  -2  15   22.43    0.98
   1  -2  15   20.66    1.01
   1  -2  16   30.39    1.36
   1  -2  16   33.50    1.35
   1  -2  16   31.68    1.36
   1  -2  17   12.88    0.65
   1  -2  17   12.58    0.64
   1  -2  17   12.30    0.65
   1  -2  17   11.06    0.80
   1  -1 -18   36.92    1.44
  -1   1  18   35.36    1.44
  -1   1  18   33.12    1.44
   1  -1 -17   30.71    1.25
  -1   1  17   25.61    1.18
  -1   1  17   29.21    1.24
  -1   1  17   28.99    1.24
   1  -1 -16    0.94    0.42
  -1   1  16    0.31    0.34
  -1   1  16    0.27    0.38
  -1   1  16    0.48    0.42
   1  -1 -15   47.38    1.95
   1  -1 -15   43.10    1.88
  -1   1  15   45.13    1.92
  -1   1  15   48.80    1.94
  -1   1  15   47.16    1.95
  -1   1  14   -0.01    0.40
   1  -1 -14    0.10    0.43
  -1   1  14    0.03    0.39
   1  -1 -13   52.27    3.31
   1  -1 -13   47.26    3.31
   1  -1 -13   47.80    3.30
   1  -1 -13   54.10    2.15
  -1   1  13   52.25    3.28
  -1   1  13   46.56    3.39
  -1   1  13   50.81    3.48
   1  -1 -13   43.78    3.17
  -1   1  12    0.07    0.67
  -1   1  12   -0.20    1.05
  -1   1  12   -0.25    0.85
   1  -1 -12    0.63    0.90
   1  -1 -12    0.09    0.81
   1  -1 -12   -0.38    0.93
   1  -1 -12    0.09    0.81
  -1   1  11    9.97    1.47
  -1   1  11    7.24    1.09
   1  -1 -11    8.63    0.67
   1  -1 -11    7.18    1.32
  -1   1  11    6.24    1.13
   1  -1 -11    8.60    1.29
   1  -1 -11    7.63    1.31
   1  -1 -11    8.56    1.37
  -1   1  10   15.39    1.43
  -1   1  10   18.40    1.78
  -1   1  10   19.25    1.62
   1  -1 -10   19.20    0.98
   1  -1 -10   21.55    1.79
   1  -1 -10   17.55    1.67
   1  -1 -10   16.83    1.25
   1  -1 -10   14.55    1.56
   1  -1 -10   17.52    1.58
  -1   1   9  199.83    8.47
  -1   1   9  184.26    8.08
  -1   1   9  183.97    8.11
   1  -1  -9  194.94    8.29
   1  -1  -9  198.84    7.84
   1  -1  -9  193.74    8.32
   1  -1  -9  188.17    8.33
   1  -1  -9  197.50    8.22
  -1   1   8   79.91    3.91
  -1   1   8   91.80    3.88
  -1   1   8   78.79    4.13
  -1   1   8   77.08    3.89
   1  -1  -8   81.46    4.06
   1  -1  -8   82.73    4.08
   1  -1  -8   81.21    4.08
   1  -1  -8   91.42    3.71
   1  -1  -8   86.53    4.01
  -1   1   7  187.99    8.98
  -1   1   7  209.45    8.89
  -1   1   7  228.64    8.78
   1  -1  -7  223.58    9.03
   1  -1  -7  224.65    9.05
   1  -1  -7  218.88    8.91
   1  -1  -7  226.62    8.99
   1  -1  -7  226.27    9.02
  -1   1   6  208.68    9.21
   1  -1  -6  232.88    9.15
   1  -1  -6  221.72    9.22
   1  -1  -6  228.43    9.08
   1  -1  -6  230.59    9.21
   1  -1  -6  227.40    9.01
   1  -1  -6  218.46    9.16
   1  -1  -6  245.62    9.22
  -1   1   5    1.51    0.75
  -1   1   5    1.96    0.35
   1  -1  -5    2.82    0.73
   1  -1  -5    1.36    0.66
   1  -1  -5    1.86    0.75
   1  -1  -5    2.45    0.51
   1  -1  -5    2.58    0.76
   1  -1  -5    3.82    0.80
  -1   1   5    2.69    0.65
   1  -1  -4  417.28   15.37
   1  -1  -4  385.47   15.02
  -1   1   4  437.08   15.28
  -1   1   4  380.09   14.88
  -1   1   3   82.36    3.54
   1  -1  -3   78.68    3.23
   1  -1  -3   79.35    3.51
   1  -1  -3   80.30    3.45
  -1   1   3   78.97    3.45
  -1   1   3   81.53    3.39
  -1   1   2   43.00    2.07
   1  -1  -2   45.09    2.06
  -1   1   2   39.70    1.77
   1  -1  -2   43.67    1.78
  -1   1   2   42.53    1.97
   1  -1  -2   43.79    1.97
  -1   1   2   40.86    1.84
   1  -1  -1   83.78    3.46
  -1   1   1   87.93    3.47
  -1   1   1   76.39    3.23
   1  -1  -1   83.68    3.25
  -1   1   1   78.06    3.35
   1  -1  -1   74.69    3.33
  -1   1   1   86.07    3.17
  -1   1   0  201.53    7.55
   1  -1   0  206.60    7.58
  -1   1   0  199.25    7.43
  -1   1   0  202.49    7.46
  -1   1   0  198.41    7.47
  -1   1   0  196.96    7.38
   1  -1   0  190.39    7.41
  -1   1   0  172.77    7.31
  -1   1  -1  350.21   12.62
  -1   1  -1  333.03   12.55
   1  -1   1  335.43   12.54
  -1   1  -1  329.28   12.37
  -1   1  -1  318.01   12.51
  -1   1  -1  336.00   12.49
  -1   1  -1  324.71   12.37
   1  -1   1  319.17   12.36
  -1   1  -2  501.29   18.02
   1  -1   2  458.85   17.71
  -1   1  -2  474.48   18.05
   1  -1   2  464.67   17.92
   1  -1   2  473.88   17.71
  -1   1  -2  471.82   17.84
   1  -1   2  479.52   17.83
  -1   1  -2  468.55   17.92
  -1   1  -3  206.31    8.11
  -1   1  -3  208.18    7.92
   1  -1   3  198.06    7.69
   1  -1   3  198.30    7.92
   1  -1   3  208.59    7.97
   1  -1   4   84.37    3.72
  -1   1  -4   86.15    3.86
   1  -1   4   86.03    3.74
   1  -1   4   89.35    3.44
   1  -1   4   89.86    3.70
   1  -1   4   74.82    3.70
   1  -1   5 1345.39   50.79
   1  -1   5 1320.85   50.77
   1  -1   5 1264.34   50.82
   1  -1   5 1360.28   50.52
   1  -1   5 1468.09   50.88
  -1   1  -5 1372.79   50.80
  -1   1  -5 1275.54   50.75
   1  -1   6  275.89   11.10
   1  -1   6  271.01   11.15
   1  -1   6  276.24   11.11
  -1   1  -6  269.56   11.09
  -1   1  -6  287.15   10.97
  -1   1  -6  286.75   11.12
   1  -1   7  201.74    8.56
   1  -1   7  201.56    8.62
   1  -1   7  205.23    8.59
  -1   1  -7  208.17    8.40
  -1   1  -7  212.88    8.61
  -1   1  -7  206.22    8.58
  -1   1  -7  214.31    8.60
   1  -1   8    9.29    1.21
   1  -1   8    9.18    1.19
   1  -1   8    8.18    1.16
   1  -1   8    6.66    0.84
  -1   1  -8    7.81    1.07
  -1   1  -8    8.02    1.12
  -1   1  -8    7.94    0.94
  -1   1  -8    7.66    1.09
   1  -1   9  135.66    5.80
   1  -1   9  130.95    5.83
   1  -1   9  123.27    5.78
  -1   1  -9  117.40    5.66
  -1   1  -9  121.37    5.66
  -1   1  -9  116.91    5.42
  -1   1  -9  123.90    5.68
   1  -1  10    6.00    1.21
   1  -1  10    6.55    1.19
   1  -1  10    6.30    1.24
  -1   1 -10    8.45    1.23
  -1   1 -10    7.54    1.13
  -1   1 -10    7.19    0.99
  -1   1 -10    7.19    1.20
   1  -1  11    0.35    0.88
   1  -1  11    0.51    0.98
   1  -1  11    0.46    0.89
  -1   1 -11    0.33    0.78
  -1   1 -11   -0.43    0.86
  -1   1 -11   -0.07    0.63
  -1   1 -11   -0.43    0.89
   1  -1  12  144.98    6.73
   1  -1  12  141.92    6.65
   1  -1  12  152.09    6.87
  -1   1 -12  122.37    6.21
  -1   1 -12  139.25    6.56
  -1   1 -12  140.90    6.69
  -1   1 -12  139.51    6.66
   1  -1  13  159.19    6.24
   1  -1  13  163.61    6.27
   1  -1  13  167.37    6.21
   1  -1  13  155.60    6.25
   1  -1  14    0.95    0.42
   1  -1  14    1.40    0.41
   1  -1  14    0.99    0.46
   1  -1  14    0.36    0.70
   1  -1  15    0.47    0.39
   1  -1  15    0.47    0.40
   1  -1  15    0.28    0.42
   1  -1  15    0.72    0.68
   1  -1  16   10.94    0.63
   1  -1  16   12.44    0.68
   1  -1  16   12.16    0.70
   1  -1  17   22.93    0.93
   1  -1  17   19.42    0.92
   1  -1  18    0.02    0.34
   1  -1  18    0.31    0.29
   1   0 -18    4.09    0.37
  -1   0  18    4.09    0.40
  -1   0  18    4.30    0.41
   1   0 -17   15.02    0.75
  -1   0  17   15.23    0.77
  -1   0  17   12.90    0.77
   1   0 -16   43.10    1.54
  -1   0  16   42.69    1.56
  -1   0  16   41.99    1.57
   1   0 -15   37.63    1.63
  -1   0  15   36.30    1.59
  -1   0  15   41.23    1.70
  -1   0  15   39.09    1.65
  -1   0  15   37.26    1.67
   1   0 -14   20.55    1.04
  -1   0  14   21.59    1.07
   1   0 -14   19.97    0.97
  -1   0  14   22.70    1.06
  -1   0  14   21.98    1.10
   1   0 -13   10.30    1.53
   1   0 -13    8.93    1.37
   1   0 -13   10.48    1.47
  -1   0  13    8.34    1.45
   1   0 -13    7.13    1.22
  -1   0  13   11.80    1.66
  -1   0  13    9.28    1.50
  -1   0  12   18.83    1.98
  -1   0  12   24.34    2.12
  -1   0  12   24.23    2.08
   1   0 -12   23.04    1.60
   1   0 -12   22.43    1.99
   1   0 -12   23.44    2.03
   1   0 -12   21.67    2.01
  -1   0  11   30.61    1.84
  -1   0  11   23.31    2.15
   1   0 -11   27.18    1.28
  -1   0  11   29.50    2.20
   1   0 -11   24.67    2.01
   1   0 -11   26.72    2.12
   1   0 -11   26.64    1.76
   1   0 -11   27.70    2.09
  -1   0  10  119.45    5.45
  -1   0  10  117.94    5.60
   1   0 -10  117.26    5.32
  -1   0  10  117.95    5.14
  -1   0  10  117.36    5.47
   1   0 -10  117.96    5.44
   1   0 -10  112.01    5.46
   1   0 -10  114.65    5.08
   1   0 -10  115.66    5.45
  -1   0   9   65.76    3.43
  -1   0   9   70.35    3.66
   1   0  -9   68.69    3.42
  -1   0   9   69.65    3.31
   1   0  -9   73.46    3.51
  -1   0   9   76.98    3.61
   1   0  -9   68.44    3.21
   1   0  -9   72.75    3.59
   1   0  -9   64.23    3.49
   1   0  -9   65.63    3.44
  -1   0   8  222.10    9.15
   1   0  -8  225.41    9.10
  -1   0   8  222.56    9.30
  -1   0   8  211.13    8.96
   1   0  -8  217.68    9.12
   1   0  -8  219.92    8.88
   1   0  -8  225.49    9.24
   1   0  -8  239.89    9.27
   1   0  -8  229.46    9.16
   1   0  -7  190.18    7.37
  -1   0   7  153.66    7.39
  -1   0   7  169.05    7.30
   1   0  -7  194.80    7.47
   1   0  -7  187.61    7.49
   1   0  -7  186.99    7.37
   1   0  -7  168.59    7.34
   1   0  -6    3.17    0.65
   1   0  -6    3.35    0.72
  -1   0   6    2.29    0.81
  -1   0   6    2.66    0.66
   1   0  -6    3.67    0.76
   1   0  -6    3.02    0.74
   1   0  -6    1.98    0.66
   1   0  -6    4.22    0.78
   1   0  -5  365.69   14.27
  -1   0   5  361.69   14.25
   1   0  -5  364.00   14.26
  -1   0   5  345.00   14.30
  -1   0   5  391.41   14.39
   1   0  -5  385.25   14.37
  -1   0   4   23.99    1.30
   1   0  -4   20.81    1.21
   1   0  -4   19.64    1.21
  -1   0   4   20.71    1.22
  -1   0   4   20.60    1.13
   1   0  -3  126.08    5.20
  -1   0   3  137.74    5.12
  -1   0   3  126.65    5.13
   1   0  -3  125.02    5.08
  -1   0   3  125.43    5.09
   1   0  -3  129.38    5.11
   1   0  -3  119.96    5.06
   1   0  -2 1317.33   49.58
   1   0  -2 1266.43   49.67
  -1   0   2 1440.33   49.61
  -1   0   2 1294.30   49.65
  -1   0   2 1331.32   49.66
   1   0  -2 1328.27   49.66
   1   0  -2 1232.38   49.62
  -1   0   2 1322.50   49.62
  -1   0   2 1347.27   49.65
  -1   0   1 1080.48   42.02
   1   0  -1 1225.90   42.04
   1   0  -1 1046.63   41.95
   1   0  -1 1060.43   42.03
  -1   0   1 1147.93   42.04
  -1   0   1 1139.94   42.09
   1   0  -1 1148.08   42.04
  -1   0   1 1102.04   42.02
   1   0  -1 1161.38   42.03
  -1   0   0  457.53   17.89
   1   0   0  494.65   17.95
   1   0   0  473.07   18.03
  -1   0   0  478.46   18.03
   1   0   0  462.32   18.08
  -1   0   0  487.19   18.09
   1   0   0  496.46   18.02
  -1   0   0  497.87   18.02
  -1   0  -1  269.81    9.99
   1   0   1  260.23    9.86
   1   0   1  261.63    9.98
  -1   0  -1  247.69   10.08
   1   0   1  271.96   10.07
   1   0   1  259.50    9.98
   1   0   2  324.29   13.06
   1   0   2  333.25   13.05
   1   0   2  355.07   13.01
  -1   0  -2  356.33   13.19
   1   0   2  347.69   13.17
   1   0   3    0.72    0.49
   1   0   3    1.15    0.42
  -1   0  -3    0.94    0.23
  -1   0  -3    0.89    0.50
   1   0   4  270.97    9.42
  -1   0  -4  276.26    9.45
  -1   0  -5  342.81   13.49
  -1   0  -5  358.67   13.48
  -1   0  -5  338.57   13.49
  -1   0  -5  316.14   13.13
   1   0   5  391.66   13.63
   1   0   5  329.76   13.49
   1   0   5  348.83   13.54
   1   0   5  359.14   13.55
  -1   0  -5  374.08   13.57
  -1   0  -6  875.55   31.51
  -1   0  -6  839.46   31.50
  -1   0  -6  885.39   31.52
  -1   0  -6  780.59   31.11
   1   0   6  801.73   31.51
   1   0   6  805.70   31.51
   1   0   6  830.71   31.55
  -1   0  -7    1.01    0.70
  -1   0  -7    0.93    0.61
  -1   0  -7   -0.05    0.65
  -1   0  -7    0.35    0.72
  -1   0  -7    0.32    0.37
   1   0   7    1.07    0.86
   1   0   7    0.48    0.85
   1   0   7    1.75    0.83
  -1   0  -8  584.06   23.41
  -1   0  -8  576.91   23.47
  -1   0  -8  602.08   23.46
  -1   0  -8  590.62   23.26
   1   0   8  608.06   23.55
   1   0   8  610.23   23.59
   1   0   8  601.61   23.59
   1   0   8  630.63   23.11
  -1   0  -9  298.01   12.16
  -1   0  -9  283.23   12.01
  -1   0  -9  302.05   12.14
  -1   0  -9  279.76   11.86
   1   0   9  310.30   12.05
   1   0   9  291.82   12.18
   1   0   9  290.25   12.18
   1   0   9  290.46   12.24
   1   0   9  303.01   11.64
  -1   0 -10   48.96    2.87
  -1   0 -10   43.47    2.70
  -1   0 -10   44.52    2.82
  -1   0 -10   40.04    2.53
   1   0  10   47.63    2.70
   1   0  10   47.94    2.92
   1   0  10   50.24    2.98
   1   0  10   43.27    2.89
  -1   0 -11   21.48    1.82
  -1   0 -11   21.88    1.93
  -1   0 -11   19.33    1.66
  -1   0 -11   22.03    1.97
   1   0  11   19.90    1.68
   1   0  11   22.64    2.03
   1   0  11   23.58    2.08
   1   0  11   23.78    2.11
   1   0  12   16.64    1.89
  -1   0 -12   17.84    1.83
  -1   0 -12   14.51    1.50
  -1   0 -12   18.32    1.87
  -1   0 -12   16.54    1.64
   1   0  12   18.75    1.89
   1   0  12   18.11    1.95
  -1   0 -13   42.60    1.74
   1   0  13   40.80    1.77
   1   0  13   40.80    1.74
   1   0  13   43.79    1.81
   1   0  13   43.99    1.83
   1   0  14  140.07    5.32
  -1   0 -14  148.56    5.31
   1   0  14  143.05    5.29
   1   0  14  149.16    5.37
   1   0  14  144.62    5.38
   1   0  15   77.11    2.90
   1   0  15   76.90    2.89
  -1   0 -15   80.21    2.81
   1   0  16    9.09    0.60
   1   0  16    8.96    0.59
   1   0  17   47.30    1.35
   1   0  17   46.11    1.35
  -1  -1  18   59.48    2.36
  -1  -1  18   59.12    2.38
  -1  -1  17    0.61    0.41
  -1  -1  17    1.00    0.38
  -1  -1  17   -0.06    0.37
   1   1 -17    0.50    0.34
  -1  -1  16    3.98    0.51
  -1  -1  16    4.54    0.54
  -1  -1  16    4.91    0.51
   1   1 -16    4.71    0.47
  -1  -1  16    4.07    0.50
  -1  -1  15   21.61    1.07
  -1  -1  15   20.04    1.05
  -1  -1  15   21.38    1.09
   1   1 -15   21.60    1.02
  -1  -1  14   11.42    0.76
   1   1 -14   12.08    0.71
  -1  -1  14   11.87    0.77
  -1  -1  14   10.85    0.72
  -1  -1  13  209.99    9.29
  -1  -1  13  216.05    9.13
  -1  -1  13  224.74    9.42
   1   1 -13  192.70    9.18
   1   1 -13  205.96    9.28
   1   1 -13  202.70    9.23
   1   1 -13  197.26    8.74
   1   1 -12   36.50    2.36
  -1  -1  12   36.62    2.61
  -1  -1  12   34.64    2.60
  -1  -1  12   34.39    2.43
   1   1 -12   36.62    2.27
   1   1 -12   31.58    2.46
   1   1 -12   37.83    2.64
   1   1 -12   35.85    2.58
   1   1 -11   17.72    1.52
  -1  -1  11   17.62    1.69
  -1  -1  11   18.41    1.76
  -1  -1  11   19.68    1.80
  -1  -1  11   17.82    1.66
   1   1 -11   14.70    1.60
   1   1 -11   14.58    1.37
   1   1 -11   17.14    1.69
   1   1 -11   16.05    1.64
  -1  -1  10  180.51    7.77
  -1  -1  10  172.31    7.68
   1   1 -10  163.92    7.44
   1   1 -10  173.46    7.67
   1   1 -10  177.71    7.68
   1   1 -10  167.72    7.67
   1   1 -10  186.06    7.53
  -1  -1  10  181.15    7.76
  -1  -1   9  240.29    9.24
  -1  -1   9  245.08    9.78
  -1  -1   9  245.25    9.75
   1   1  -9  242.43    9.60
   1   1  -9  248.21    9.79
   1   1  -9  251.84    9.73
   1   1  -9  253.91    9.79
   1   1  -9  237.30    9.52
   1   1  -8   92.26    4.29
   1   1  -8  104.52    4.58
  -1  -1   8   99.79    4.68
  -1  -1   8  107.76    4.74
   1   1  -8  106.71    4.71
   1   1  -8  110.01    4.77
   1   1  -8   98.76    4.52
   1   1  -7 1099.51   42.94
  -1  -1   7 1118.35   43.27
  -1  -1   7 1124.15   43.26
   1   1  -7 1137.08   43.17
   1   1  -7 1155.96   43.26
   1   1  -7 1143.80   43.29
   1   1  -7 1197.33   43.15
   1   1  -6    9.52    1.01
   1   1  -6   10.11    1.01
   1   1  -6   11.05    0.80
  -1  -1   6   11.39    1.09
  -1  -1   6    9.71    1.04
   1   1  -6   11.77    1.08
  -1  -1   6   11.27    1.05
   1   1  -6   11.91    1.00
   1   1  -5   11.75    0.75
   1   1  -5   11.51    0.98
  -1  -1   5   10.57    1.00
  -1  -1   5   12.55    1.04
  -1  -1   5    9.54    1.00
  -1  -1   5    8.50    0.93
   1   1  -5   11.88    1.01
  -1  -1   4    4.12    0.63
   1   1  -4    4.62    0.69
  -1  -1   4    4.56    0.50
  -1  -1   4    4.60    0.66
  -1  -1   3   40.36    1.90
   1   1  -3   40.69    1.97
  -1  -1   3   41.73    1.78
  -1  -1   3   40.54    1.98
  -1  -1   2   31.80    1.49
   1   1  -2   28.88    1.49
  -1  -1   2   33.82    1.47
   1   1  -2   28.46    1.50
  -1  -1   2   30.53    1.52
  -1  -1   2   28.87    1.50
   1   1  -2   28.88    1.49
  -1  -1   1  720.03   26.51
   1   1  -1  734.89   26.63
  -1  -1   1  718.08   26.61
  -1  -1   1  685.85   26.63
   1   1  -1  698.98   26.64
   1   1  -1  696.82   26.64
  -1  -1   1  666.11   26.62
   1   1   0    0.30    0.25
  -1  -1   0    0.13    0.41
  -1  -1   0    0.02    0.24
   1   1   0    0.14    0.39
  -1  -1   0   -0.02    0.40
   1   1   0    0.04    0.38
   1   1   0    0.04    0.41
  -1  -1   0    0.17    0.39
   1   1   1  374.81   14.38
  -1  -1  -1  388.97   14.57
   1   1   1  382.87   14.54
  -1  -1  -1  371.71   14.53
   1   1   1  391.44   14.59
   1   1   2 3284.36  123.96
  -1  -1  -2 3259.41  124.16
   1   1   2 3438.81  124.18
   1   1   3    5.68    0.45
   1   1   3    6.59    0.68
  -1  -1  -3    5.02    0.66
  -1  -1  -4  202.53    8.13
  -1  -1  -4  205.75    8.16
   1   1   4  185.68    8.12
   1   1   4  200.27    8.17
  -1  -1  -5  277.24   11.64
  -1  -1  -5  287.02   11.67
  -1  -1  -5  294.83   11.72
   1   1   5  272.28   11.69
   1   1   5  302.21   11.69
   1   1   5  298.21   11.62
   1   1   5  308.85   11.77
  -1  -1  -5  320.87   11.61
  -1  -1  -6  168.11    6.95
  -1  -1  -6  160.04    7.03
  -1  -1  -6  165.00    7.12
  -1  -1  -6  158.92    7.04
   1   1   6  172.36    7.09
   1   1   6  168.61    7.15
  -1  -1  -6  181.29    7.00
   1   1   6  180.23    7.01
   1   1   6  165.72    7.16
  -1  -1  -7    2.44    0.88
  -1  -1  -7    1.77    0.79
  -1  -1  -7    1.16    0.70
  -1  -1  -7    1.40    0.64
   1   1   7    1.24    0.77
   1   1   7    2.47    0.96
   1   1   7    1.49    0.88
   1   1   7    1.30    0.71
  -1  -1  -8   24.66    1.75
  -1  -1  -8   25.15    1.82
  -1  -1  -8   25.82    1.73
  -1  -1  -8   26.44    1.93
   1   1   8   23.10    1.82
   1   1   8   22.27    1.91
   1   1   8   22.63    1.89
   1   1   8   25.09    1.67
  -1  -1  -9   33.12    2.14
  -1  -1  -9   31.49    2.17
  -1  -1  -9   33.98    2.35
  -1  -1  -9   33.50    2.31
   1   1   9   31.38    2.38
   1   1   9   36.34    2.36
   1   1   9   33.86    2.07
   1   1   9   35.10    2.39
  -1  -1 -10   52.89    3.05
  -1  -1 -10   52.99    3.20
  -1  -1 -10   54.71    3.24
  -1  -1 -10   48.12    2.96
   1   1  10   54.37    3.19
   1   1  10   57.30    3.33
   1   1  10   52.88    3.29
   1   1  10   53.83    2.86
  -1  -1 -11   93.85    5.11
  -1  -1 -11   95.26    4.88
  -1  -1 -11  100.07    4.98
  -1  -1 -11  103.97    5.27
   1   1  11   97.49    5.07
  -1  -1 -11   96.66    5.13
   1   1  11  108.11    5.23
   1   1  11  116.39    5.41
   1   1  11  104.50    5.33
   1   1  11  102.07    4.70
  -1  -1 -12   39.30    2.67
  -1  -1 -12   42.21    2.94
  -1  -1 -12   46.16    3.07
   1   1  12   45.42    3.11
   1   1  12   43.86    3.06
   1   1  12   35.48    2.67
   1   1  12   43.45    2.93
  -1  -1 -12   39.93    2.89
   1   1  13   63.89    2.44
  -1  -1 -13   63.92    2.40
   1   1  13   63.11    2.40
   1   1  13   62.93    2.43
   1   1  14    1.63    0.43
  -1  -1 -14    1.92    0.40
   1   1  14    1.74    0.35
   1   1  14    1.89    0.44
   1   1  15   30.87    1.15
  -1  -1 -15   27.29    1.07
   1   1  15   27.32    1.07
   1   1  15   30.16    1.16
   1   1  16    3.91    0.45
  -1  -1 -16    3.56    0.35
   1   1  16    3.89    0.44
   1   1  16    3.39    0.32
   1   1  17    1.10    0.33
   1   1  17    1.81    0.34
  -1  -2  18    1.27    0.33
  -1  -2  18    1.45    0.34
  -1  -2  18    1.04    0.35
   1   2 -17    5.94    0.42
  -1  -2  17    5.14    0.53
  -1  -2  17    6.19    0.52
   1   2 -16   11.85    0.67
  -1  -2  16   12.94    0.76
  -1  -2  16   14.31    0.79
  -1  -2  16   12.39    0.75
   1   2 -15    3.76    0.43
  -1  -2  15    3.49    0.40
  -1  -2  15    3.69    0.52
  -1  -2  15    3.24    0.50
  -1  -2  15    3.08    0.51
   1   2 -14    6.10    0.51
  -1  -2  14    5.65    0.58
  -1  -2  14    4.85    0.52
  -1  -2  14    5.58    0.49
  -1  -2  14    5.45    0.58
  -1  -2  14    5.33    0.55
   1   2 -13   63.63    3.74
   1   2 -13   68.04    3.49
   1   2 -13   62.24    3.74
   1   2 -13   62.37    3.73
  -1  -2  13   51.08    3.20
  -1  -2  13   61.61    3.73
  -1  -2  13   63.12    3.57
   1   2 -13   55.54    3.28
   1   2 -12   98.37    5.24
   1   2 -12   97.64    5.23
   1   2 -12  108.34    5.35
  -1  -2  12  116.85    5.46
  -1  -2  12  108.01    4.97
  -1  -2  12  103.67    5.10
   1   2 -12   91.81    4.89
   1   2 -11   36.95    2.67
   1   2 -11   43.80    2.84
   1   2 -11   38.31    2.72
  -1  -2  11   37.86    2.71
  -1  -2  11   38.89    2.46
   1   2 -11   42.15    2.57
  -1  -2  11   43.86    2.66
  -1  -2  11   41.17    2.82
   1   2 -10    1.00    0.97
   1   2 -10    1.65    0.94
  -1  -2  10    1.42    0.81
   1   2 -10    0.05    0.65
  -1  -2  10    0.22    0.75
  -1  -2  10    1.21    0.87
   1   2 -10    0.83    0.76
  -1  -2  10    0.92    0.84
   1   2  -9  395.47   17.01
   1   2  -9  416.23   17.04
  -1  -2   9  368.05   16.62
  -1  -2   9  444.50   17.12
  -1  -2   9  487.86   16.80
   1   2  -9  446.35   16.70
  -1  -2   9  440.31   17.17
   1   2  -9  395.34   16.79
  -1  -2   9  448.66   16.92
   1   2  -8   55.37    2.95
   1   2  -8   52.07    2.88
  -1  -2   8   50.22    2.63
   1   2  -8   51.38    2.61
  -1  -2   8   53.24    2.66
   1   2  -8   51.06    2.74
  -1  -2   8   56.22    2.81
  -1  -2   8   49.32    2.89
   1   2  -7    0.40    0.71
   1   2  -7    0.83    0.78
  -1  -2   7    0.37    0.64
   1   2  -7    0.33    0.57
  -1  -2   7    0.44    0.83
   1   2  -7    1.20    0.66
  -1  -2   7    0.30    0.74
   1   2  -6  165.06    7.05
   1   2  -6  167.18    7.00
  -1  -2   6  186.90    6.94
  -1  -2   6  170.19    6.88
   1   2  -6  165.58    6.85
  -1  -2   6  160.17    7.07
   1   2  -6  166.18    6.98
  -1  -2   5  162.40    6.23
  -1  -2   5  138.09    6.17
   1   2  -5  145.96    6.10
   1   2  -5  139.98    6.13
   1   2  -5  144.33    6.07
  -1  -2   5  156.07    6.04
  -1  -2   4   82.61    3.75
  -1  -2   4   87.12    3.74
  -1  -2   4   88.77    3.63
   1   2  -4   81.26    3.70
   1   2  -4   85.20    3.69
  -1  -2   3    2.49    0.61
  -1  -2   3    1.81    0.53
   1   2  -3    3.14    0.60
  -1  -2   3    2.92    0.56
  -1  -2   2   45.50    2.03
   1   2  -2   41.39    2.04
  -1  -2   2   42.75    2.03
  -1  -2   2   41.29    2.08
   1   2  -2   40.94    2.05
  -1  -2   2   45.03    2.08
  -1  -2   1 1333.03   49.51
  -1  -2   1 1314.95   49.48
   1   2  -1 1275.77   49.46
  -1  -2   1 1298.70   49.48
   1   2  -1 1290.92   49.50
  -1  -2   1 1383.72   49.56
   1   2   0 9908.27  370.91
  -1  -2   0 9885.14  371.00
  -1  -2   0 9999.00  370.93
   1   2   0 9873.78  370.92
   1   2   1 1005.33   36.34
   1   2   1  922.94   36.28
  -1  -2  -1  962.91   36.31
  -1  -2  -2    9.98    0.77
   1   2   2    8.70    0.74
   1   2   2   10.33    0.93
  -1  -2  -2    7.79    0.88
   1   2   2    8.64    0.79
   1   2   2    8.63    0.72
  -1  -2  -2   11.13    0.88
  -1  -2  -2   10.40    0.88
  -1  -2  -3  198.07    7.87
  -1  -2  -3  206.05    7.98
   1   2   3  207.25    7.86
  -1  -2  -3  194.54    7.99
  -1  -2  -3  194.71    7.97
  -1  -2  -3  192.55    8.02
   1   2   3  188.50    8.02
   1   2   3  205.37    7.89
  -1  -2  -4   82.64    3.76
  -1  -2  -4   86.24    3.77
  -1  -2  -4   83.21    3.80
  -1  -2  -4   81.97    3.75
   1   2   4   86.48    3.56
   1   2   4   76.20    3.75
   1   2   4   83.95    3.81
   1   2   4   82.28    3.75
  -1  -2  -5   62.78    3.16
  -1  -2  -5   63.01    3.25
  -1  -2  -5   68.67    3.23
  -1  -2  -5   66.87    3.23
   1   2   5   67.94    2.96
   1   2   5   66.34    3.11
   1   2   5   60.57    3.23
   1   2   5   66.02    3.23
   1   2   5   65.51    3.25
  -1  -2  -6   74.18    3.66
  -1  -2  -6   82.43    3.76
  -1  -2  -6   75.22    3.73
   1   2   6   74.22    3.58
  -1  -2  -6   69.81    3.68
   1   2   6   72.48    3.73
   1   2   6   78.08    3.71
  -1  -2  -6   77.15    3.34
   1   2   6   75.83    3.73
  -1  -2  -7    0.64    0.68
  -1  -2  -7   -0.13    0.80
  -1  -2  -7    0.53    0.81
   1   2   7    0.70    0.77
  -1  -2  -7    0.77    0.86
   1   2   7   -0.83    0.99
   1   2   7   -0.23    0.78
   1   2   7    0.86    0.88
  -1  -2  -7    0.47    0.36
  -1  -2  -8   63.67    3.40
  -1  -2  -8   60.91    3.51
  -1  -2  -8   63.20    3.47
   1   2   8   61.69    3.34
  -1  -2  -8   62.20    3.48
   1   2   8   64.68    3.53
   1   2   8   64.84    3.56
   1   2   8   66.16    3.36
  -1  -2  -9   74.07    3.77
  -1  -2  -9   68.46    3.85
  -1  -2  -9   69.88    3.92
  -1  -2  -9   72.45    3.90
   1   2   9   70.34    3.74
   1   2   9   68.75    3.91
   1   2   9   68.60    3.63
   1   2   9   70.21    3.92
  -1  -2 -10    4.92    1.02
  -1  -2 -10    5.37    1.21
  -1  -2 -10    6.77    1.29
  -1  -2 -10    5.16    1.26
   1   2  10    4.64    1.07
   1   2  10    6.63    1.38
   1   2  10    5.34    1.01
   1   2  10    3.38    1.13
  -1  -2 -11   23.55    1.92
  -1  -2 -11   22.69    2.13
  -1  -2 -11   22.47    2.18
   1   2  11   21.39    1.80
   1   2  11   19.29    2.06
   1   2  11   25.11    2.23
  -1  -2 -11   21.04    2.07
   1   2  11   22.90    1.94
   1   2  12  107.12    4.11
  -1  -2 -12  106.93    4.09
   1   2  12   98.82    4.11
   1   2  12  105.05    4.11
   1   2  13   14.95    0.81
  -1  -2 -13   14.39    0.80
   1   2  13   14.43    0.80
   1   2  13   14.91    0.82
   1   2  14   59.69    2.46
  -1  -2 -14   59.75    2.44
   1   2  14   60.84    2.46
   1   2  14   62.23    2.47
   1   2  15   22.19    1.06
  -1  -2 -15   22.91    1.05
   1   2  15   22.84    1.06
   1   2  15   25.01    1.09
   1   2  16    9.67    0.55
  -1  -2 -16    9.07    0.53
   1   2  16    9.93    0.57
   1   2  16    8.46    0.52
   1   2  17    4.92    0.38
  -1  -3  18    5.79    0.41
  -1  -3  18    4.62    0.44
  -1  -3  18    4.61    0.62
  -1  -3  18    5.84    0.42
  -1  -3  17    0.09    0.41
  -1  -3  17    0.07    0.34
  -1  -3  17    0.11    0.36
  -1  -3  17    0.24    0.34
  -1  -3  16   -0.10    0.39
  -1  -3  16   -0.16    0.39
  -1  -3  16    0.29    0.32
  -1  -3  16    0.14    0.38
   1   3 -15   25.37    1.12
  -1  -3  15   22.08    1.16
  -1  -3  15   27.04    1.23
  -1  -3  15   27.26    1.21
  -1  -3  15   25.23    1.16
  -1  -3  15   26.38    1.20
   1   3 -14    0.92    0.36
  -1  -3  14    0.96    0.40
  -1  -3  14    1.43    0.47
  -1  -3  14    0.53    0.43
  -1  -3  14    1.14    0.40
  -1  -3  13  189.83    7.30
  -1  -3  13  185.26    7.31
  -1  -3  13  195.88    7.32
  -1  -3  13  189.07    7.28
  -1  -3  13  191.18    7.34
   1   3 -12   33.82    2.58
   1   3 -12   32.95    2.56
   1   3 -12   31.61    2.55
  -1  -3  12   30.99    2.46
   1   3 -12   28.15    2.18
  -1  -3  12   33.75    2.23
   1   3 -11   50.00    3.19
   1   3 -11   44.67    3.07
  -1  -3  11   53.39    3.13
  -1  -3  11   56.50    3.35
  -1  -3  11   49.47    2.79
   1   3 -11   39.83    2.74
   1   3 -10  219.16    9.57
   1   3 -10  183.25    9.37
  -1  -3  10  204.11    9.22
  -1  -3  10  240.19    9.59
  -1  -3  10  245.90    9.83
  -1  -3  10  240.20    9.22
   1   3 -10  207.98    9.25
  -1  -3   9   11.35    1.26
  -1  -3   9   13.09    1.40
   1   3  -9   13.54    1.49
   1   3  -9   16.01    1.58
   1   3  -9   12.62    1.30
  -1  -3   9   13.19    1.52
  -1  -3   9   15.80    1.29
   1   3  -8    9.48    1.27
   1   3  -8    6.47    1.19
  -1  -3   8   10.94    1.16
   1   3  -8   10.52    0.96
   1   3  -8    8.11    1.12
  -1  -3   8    8.23    1.27
  -1  -3   8    8.88    0.96
   1   3  -7  104.54    4.83
   1   3  -7  104.52    4.78
  -1  -3   7   99.30    4.62
   1   3  -7  103.84    4.46
   1   3  -7  102.27    4.72
  -1  -3   7   92.09    4.83
  -1  -3   7  111.89    4.49
   1   3  -6    2.40    0.86
   1   3  -6    2.24    0.74
  -1  -3   6    2.16    0.76
  -1  -3   6    1.21    0.48
   1   3  -6    1.98    0.63
   1   3  -6    2.90    0.76
  -1  -3   6    2.52    0.88
   1   3  -5    0.32    0.68
   1   3  -5    0.56    0.68
  -1  -3   5    0.68    0.67
  -1  -3   5    0.64    0.42
   1   3  -5    0.39    0.55
  -1  -3   5   -0.24    0.73
   1   3  -5    0.77    0.63
  -1  -3   4  105.80    4.55
  -1  -3   4   99.10    4.45
   1   3  -4   94.51    4.47
   1   3  -4   95.71    4.45
  -1  -3   3   82.80    3.50
  -1  -3   3   90.33    3.89
  -1  -3   3   93.09    3.88
  -1  -3   3   87.98    3.90
  -1  -3   3   93.34    3.82
   1   3  -3   83.99    3.87
  -1  -3   3   84.53    3.89
   1   3  -3   87.43    3.89
  -1  -3   2  521.76   19.82
  -1  -3   2  574.51   20.02
  -1  -3   2  519.70   19.93
  -1  -3   2  551.45   19.94
  -1  -3   2  491.04   19.96
  -1  -3   2  486.47   19.95
   1   3  -2  492.74   19.94
   1   3  -2  506.18   19.93
   1   3  -1  135.56    5.22
  -1  -3   1  119.37    5.26
   1   3  -1  121.58    5.15
  -1  -3   1  125.08    5.27
  -1  -3   1  127.16    5.24
  -1  -3   1  122.16    5.24
   1   3  -1  117.86    5.21
   1   3   0  128.54    4.90
  -1  -3   0  123.41    4.89
   1   3   0  122.26    4.99
  -1  -3   0  109.29    5.02
  -1  -3   0  106.98    4.96
  -1  -3   0  115.10    5.01
   1   3   0  114.76    4.99
   1   3   1  587.67   21.77
  -1  -3  -1  615.22   21.80
   1   3   1  561.91   21.98
  -1  -3  -1  562.02   21.98
  -1  -3  -1  574.44   21.93
  -1  -3  -1  550.32   22.03
   1   3   1  544.76   21.94
  -1  -3  -1  550.33   21.97
  -1  -3  -1  564.95   22.01
  -1  -3  -2   85.53    3.41
   1   3   2   73.81    3.65
   1   3   2   81.53    3.37
  -1  -3  -2   78.67    3.73
  -1  -3  -2   76.29    3.66
  -1  -3  -2   79.99    3.62
  -1  -3  -2   76.90    3.63
  -1  -3  -2   77.49    3.66
  -1  -3  -3   34.92    1.98
  -1  -3  -3   31.05    1.99
  -1  -3  -3   32.89    1.99
  -1  -3  -3   36.19    1.71
  -1  -3  -3   31.88    1.96
  -1  -3  -3   34.33    2.06
  -1  -3  -3   32.92    2.01
   1   3   3   34.95    1.94
   1   3   3   35.15    2.07
   1   3   3   33.09    1.84
  -1  -3  -4  188.23    7.65
  -1  -3  -4  178.76    7.66
  -1  -3  -4  182.20    7.63
  -1  -3  -4  182.50    7.72
  -1  -3  -4  177.60    7.62
  -1  -3  -4  195.14    7.84
   1   3   4  178.61    7.56
   1   3   4  177.75    7.71
   1   3   4  181.92    7.54
  -1  -3  -5    4.20    0.84
  -1  -3  -5    3.12    0.87
  -1  -3  -5    2.75    0.93
   1   3   5    3.57    0.63
  -1  -3  -5    3.41    0.89
  -1  -3  -5    4.63    0.98
   1   3   5    4.40    1.00
   1   3   5    3.17    0.79
   1   3   5    3.60    1.00
  -1  -3  -6  158.52    6.77
  -1  -3  -6  165.28    6.89
  -1  -3  -6  167.49    6.92
  -1  -3  -6  156.77    6.94
   1   3   6  145.82    6.38
  -1  -3  -6  163.49    6.88
   1   3   6  152.19    6.78
   1   3   6  142.61    6.82
  -1  -3  -6  146.30    6.26
   1   3   6  156.88    6.79
  -1  -3  -7   82.37    4.22
  -1  -3  -7   75.31    4.02
  -1  -3  -7   80.75    4.17
  -1  -3  -7   73.76    4.14
   1   3   7   82.38    3.80
  -1  -3  -7   81.53    4.20
   1   3   7   81.17    4.18
   1   3   7   84.14    4.19
   1   3   7   80.80    4.16
  -1  -3  -8   41.72    2.60
  -1  -3  -8   36.31    2.63
  -1  -3  -8   39.64    2.73
   1   3   8   36.49    2.29
  -1  -3  -8   39.41    2.70
  -1  -3  -8   37.03    2.64
   1   3   8   46.01    2.80
   1   3   8   38.13    2.59
   1   3   8   40.68    2.66
  -1  -3  -9    0.56    0.77
  -1  -3  -9    0.19    0.99
  -1  -3  -9   -0.10    0.93
  -1  -3  -9   -0.46    0.97
   1   3   9    0.06    0.66
  -1  -3  -9    0.94    0.94
   1   3   9   -0.44    1.05
   1   3   9    0.65    0.94
   1   3   9   -0.09    0.93
  -1  -3 -10   34.74    2.49
  -1  -3 -10   34.70    2.71
  -1  -3 -10   32.60    2.68
   1   3  10   39.15    2.63
   1   3  10   34.49    2.67
   1   3  10   38.59    2.77
  -1  -3 -10   39.70    2.72
  -1  -3 -10   33.38    2.62
   1   3  11   12.21    0.71
  -1  -3 -11   13.45    0.77
   1   3  11   12.38    0.76
   1   3  11   12.54    0.74
   1   3  12   27.37    1.23
  -1  -3 -12   28.33    1.27
   1   3  12   26.55    1.28
   1   3  12   28.06    1.27
   1   3  13  153.69    6.06
  -1  -3 -13  160.56    6.09
   1   3  13  159.08    6.11
   1   3  13  160.57    6.09
   1   3  14    7.82    0.51
  -1  -3 -14    8.17    0.57
   1   3  14    7.39    0.54
   1   3  14    8.73    0.56
   1   3  15   15.64    0.72
  -1  -3 -15   16.90    0.77
   1   3  15   17.75    0.77
   1   3  15   16.83    0.78
  -1  -3 -16   11.43    0.56
   1   3  16   10.67    0.57
   1   3  16   10.69    0.56
  -1  -4  17    0.40    0.37
  -1  -4  17    0.13    0.30
  -1  -4  17   -0.09    0.54
  -1  -4  17   -0.08    0.30
  -1  -4  16   -0.26    0.45
  -1  -4  16   -0.19    0.37
  -1  -4  16    0.03    0.36
  -1  -4  16    0.28    0.33
  -1  -4  16    0.10    0.34
  -1  -4  15    7.91    0.55
  -1  -4  15    7.90    0.60
  -1  -4  15    8.30    0.60
  -1  -4  15    7.16    0.57
  -1  -4  15    8.15    0.56
  -1  -4  14   52.71    2.13
  -1  -4  14   53.21    2.09
  -1  -4  14   50.65    2.16
  -1  -4  14   51.89    2.18
  -1  -4  14   48.18    2.12
  -1  -4  14   53.46    2.15
  -1  -4  13    7.20    0.54
  -1  -4  13    6.23    0.48
  -1  -4  13    6.31    0.53
  -1  -4  13    7.08    0.51
  -1  -4  13    5.97    0.63
  -1  -4  13    5.92    0.60
  -1  -4  13    4.93    0.51
  -1  -4  12  189.14    7.29
  -1  -4  12  188.07    7.27
  -1  -4  12  191.48    7.35
  -1  -4  12  195.25    7.30
  -1  -4  12  188.94    7.28
  -1  -4  12  193.69    7.30
  -1  -4  12  185.19    7.33
   1   4 -11   69.27    4.09
   1   4 -11   71.61    4.07
  -1  -4  11   63.90    3.70
  -1  -4  11   67.76    3.85
   1   4 -11   58.70    3.56
  -1  -4  11   78.02    4.26
   1   4 -10   17.16    1.88
   1   4 -10   17.79    1.92
  -1  -4  10   25.01    1.88
  -1  -4  10   26.23    2.03
   1   4 -10   18.40    1.70
  -1  -4  10   17.86    1.90
   1   4  -9   95.36    5.12
   1   4  -9  100.70    5.16
  -1  -4   9  110.36    5.02
  -1  -4   9  109.26    5.08
   1   4  -9  100.31    4.96
  -1  -4   9  101.97    5.27
  -1  -4   8    1.43    0.80
  -1  -4   8    1.13    0.81
   1   4  -8    1.14    0.86
   1   4  -8    0.24    0.92
  -1  -4   8   -0.08    0.87
   1   4  -8    0.34    0.74
  -1  -4   7    1.45    0.72
  -1  -4   7    2.41    0.80
   1   4  -7    0.86    0.82
   1   4  -7    0.95    0.73
   1   4  -7    2.34    0.78
  -1  -4   7    1.71    0.85
   1   4  -6   -0.65    0.74
   1   4  -6    0.06    0.75
  -1  -4   6   -0.06    0.71
  -1  -4   6   -0.46    0.75
   1   4  -6    0.24    0.56
  -1  -4   6    0.74    0.71
   1   4  -6   -0.12    0.75
   1   4  -5    2.16    0.85
  -1  -4   5    2.14    0.74
   1   4  -5    1.71    0.56
   1   4  -5    2.65    0.89
  -1  -4   5    1.98    0.80
   1   4  -4    4.67    0.87
   1   4  -4    6.84    1.04
   1   4  -4    6.16    0.70
  -1  -4   4    6.21    0.95
  -1  -4   4    7.54    1.06
   1   4  -4    6.99    0.82
   1   4  -3  152.42    6.46
   1   4  -3  169.16    6.52
  -1  -4   3  156.23    6.48
   1   4  -3  152.95    6.14
  -1  -4   3  166.89    6.43
  -1  -4   3  162.57    6.52
   1   4  -3  169.18    6.24
  -1  -4   2   12.09    0.95
  -1  -4   2   12.00    1.07
   1   4  -2   12.89    1.08
  -1  -4   2   14.11    1.25
   1   4  -2   11.82    1.23
  -1  -4   2   13.79    1.19
  -1  -4   2   13.07    1.30
   1   4  -1    2.59    0.74
  -1  -4   1    2.36    0.62
   1   4  -1    2.69    0.92
  -1  -4   1    2.73    0.84
  -1  -4   1    3.04    0.85
  -1  -4   1    3.02    0.80
   1   4   0 1870.62   68.59
   1   4   0 1786.85   68.82
  -1  -4   0 1756.98   68.95
  -1  -4   0 1837.17   68.92
   1   4   0 1845.97   68.91
  -1  -4   0 1796.67   68.89
   1   4   1   14.72    0.95
   1   4   1   15.36    1.37
  -1  -4  -1   15.46    1.36
   1   4   1   14.69    1.36
  -1  -4  -1   15.66    1.39
  -1  -4  -1   15.21    1.44
   1   4   2  385.18   14.90
   1   4   2  346.59   14.25
   1   4   2  387.91   14.85
  -1  -4  -2  372.02   14.83
   1   4   2  385.48   14.42
  -1  -4  -2  387.00   14.82
  -1  -4  -2  380.48   14.90
  -1  -4  -2  383.38   14.98
   1   4   3   54.12    3.04
   1   4   3   48.00    2.54
  -1  -4  -3   57.44    2.94
  -1  -4  -3   54.75    2.95
   1   4   3   58.12    2.94
   1   4   3   53.26    2.66
  -1  -4  -3   51.91    2.98
  -1  -4  -3   53.11    3.04
  -1  -4  -3   53.82    2.89
   1   4   4   37.01    2.44
   1   4   4   34.23    2.00
  -1  -4  -4   34.71    2.24
  -1  -4  -4   37.98    2.35
   1   4   4   35.89    2.25
   1   4   4   35.38    2.13
  -1  -4  -4   35.44    2.45
  -1  -4  -4   32.70    2.27
  -1  -4  -4   35.98    2.38
   1   4   5   34.10    2.42
   1   4   5   32.57    2.09
  -1  -4  -5   34.00    2.27
  -1  -4  -5   34.97    2.35
   1   4   5   34.02    2.21
  -1  -4  -5   39.38    2.63
  -1  -4  -5   33.51    2.42
  -1  -4  -5   34.79    2.32
   1   4   6    0.42    0.96
   1   4   6    0.27    0.73
  -1  -4  -6    0.83    0.84
  -1  -4  -6   -0.08    0.83
   1   4   6    0.21    0.89
  -1  -4  -6    0.09    0.96
  -1  -4  -6   -0.08    0.90
  -1  -4  -6    0.64    1.03
   1   4   7    0.08    0.76
   1   4   7    1.35    1.06
  -1  -4  -7    0.65    0.80
  -1  -4  -7    0.90    0.94
  -1  -4  -7    1.09    0.94
   1   4   7    2.44    1.03
  -1  -4  -7    0.98    0.99
  -1  -4  -7    0.76    1.04
  -1  -4  -7   -0.40    1.02
   1   4   8   56.81    3.45
   1   4   8   53.68    3.35
  -1  -4  -8   52.00    3.26
  -1  -4  -8   55.97    3.54
  -1  -4  -8   55.01    3.45
   1   4   8   63.07    3.51
  -1  -4  -8   51.34    3.50
  -1  -4  -8   55.74    3.53
  -1  -4  -8   57.23    3.56
   1   4   9  144.27    6.66
   1   4   9  136.24    6.54
  -1  -4  -9  138.83    6.69
  -1  -4  -9  129.85    6.64
  -1  -4  -9  140.06    6.79
  -1  -4  -9  126.81    6.63
  -1  -4  -9  140.82    6.43
  -1  -4  -9  115.57    6.51
   1   4   9  131.07    6.22
   1   4   9  149.25    6.65
   1   4  10    1.49    0.41
   1   4  10    1.33    0.43
  -1  -4 -10    1.33    0.42
  -1  -4 -10    1.20    0.46
   1   4  11   30.68    1.32
   1   4  11   28.17    1.36
  -1  -4 -11   29.78    1.32
  -1  -4 -11   29.27    1.35
   1   4  12   51.02    2.05
   1   4  12   48.79    2.09
  -1  -4 -12   46.88    2.02
  -1  -4 -12   53.78    2.08
  -1  -4 -13    3.53    0.45
   1   4  13    3.93    0.41
   1   4  13    3.77    0.46
  -1  -4 -14   27.30    1.18
   1   4  14   26.00    1.15
   1   4  14   27.91    1.20
   1   4  15   12.11    0.63
   1   4  15   12.99    0.65
  -1  -4 -15   14.01    0.65
  -1  -5  16   10.95    0.58
  -1  -5  16   11.79    0.62
  -1  -5  16    9.31    0.65
  -1  -5  16    9.70    0.55
  -1  -5  16   10.58    0.77
  -1  -5  15   44.02    1.92
  -1  -5  15   47.65    1.89
  -1  -5  15   49.40    1.96
  -1  -5  15   52.29    1.97
  -1  -5  15   48.26    2.00
  -1  -5  15   44.94    1.93
  -1  -5  15   47.28    1.90
  -1  -5  14    3.22    0.43
  -1  -5  14    3.55    0.53
  -1  -5  14    3.71    0.45
  -1  -5  14    4.04    0.41
  -1  -5  14    4.07    0.36
  -1  -5  14    4.05    0.38
  -1  -5  14    3.46    0.41
  -1  -5  13  109.98    4.27
  -1  -5  13  111.07    4.29
  -1  -5  13  111.77    4.36
  -1  -5  13  109.65    4.33
  -1  -5  13  109.83    4.33
  -1  -5  13  109.56    4.30
  -1  -5  13  111.23    4.31
  -1  -5  12   52.55    2.14
  -1  -5  12   49.30    2.15
  -1  -5  12   50.76    2.22
  -1  -5  12   53.97    2.20
  -1  -5  12   54.42    2.20
  -1  -5  12   53.03    2.20
  -1  -5  12   51.80    2.22
  -1  -5  12   56.57    2.19
  -1  -5  11   10.58    0.61
  -1  -5  11   10.44    0.64
  -1  -5  11    8.48    0.66
  -1  -5  11   10.16    0.71
  -1  -5  11   10.92    0.65
  -1  -5  11   10.91    0.68
  -1  -5  11   10.75    0.72
  -1  -5  11   11.25    0.71
  -1  -5  10    4.62    1.10
  -1  -5  10    6.59    1.19
  -1  -5  10    8.81    1.36
   1   5 -10    7.36    1.18
   1   5 -10    6.93    1.42
   1   5 -10    6.34    1.40
  -1  -5  10    5.84    0.56
   1   5  -9    1.57    0.93
   1   5  -9    1.32    1.00
  -1  -5   9    1.96    1.04
   1   5  -9    1.08    0.86
  -1  -5   9    2.34    1.02
  -1  -5   9    2.88    0.97
   1   5  -8  182.54    8.29
  -1  -5   8  188.64    8.46
   1   5  -8  184.66    8.46
   1   5  -8  182.56    8.41
  -1  -5   8  184.75    8.11
  -1  -5   8  197.84    8.32
   1   5  -7   20.82    1.79
  -1  -5   7   21.86    1.90
   1   5  -7   17.59    1.83
   1   5  -7   20.06    1.85
  -1  -5   7   21.34    1.64
  -1  -5   7   20.23    1.78
   1   5  -6   -0.50    0.92
   1   5  -6   -0.23    0.74
   1   5  -6   -0.53    0.82
  -1  -5   6   -0.94    0.89
  -1  -5   6   -0.37    0.81
   1   5  -5   40.06    2.62
   1   5  -5   39.05    2.58
  -1  -5   5   37.66    2.50
  -1  -5   5   43.31    2.62
  -1  -5   4    7.42    1.09
   1   5  -4    6.73    1.15
   1   5  -4    8.12    1.25
   1   5  -4    8.03    0.89
  -1  -5   4    7.93    1.12
  -1  -5   3   15.58    1.39
   1   5  -3   14.36    1.22
   1   5  -3   15.52    1.59
   1   5  -3   16.08    1.57
   1   5  -3   18.41    1.33
  -1  -5   3   19.79    1.67
   1   5  -2  218.55    8.97
  -1  -5   2  213.51    8.87
   1   5  -2  219.89    8.91
  -1  -5   2  193.80    8.52
   1   5  -2  197.57    8.55
  -1  -5   2  219.61    8.96
  -1  -5   1   22.73    1.83
   1   5  -1   24.04    1.87
   1   5  -1   23.59    1.67
  -1  -5   1   22.72    1.88
  -1  -5   1   24.63    1.85
  -1  -5   0    6.06    1.05
   1   5   0    6.55    1.08
   1   5   0    8.40    1.23
  -1  -5   0    8.35    1.20
  -1  -5   0    8.50    1.18
   1   5   1  312.41   12.63
  -1  -5  -1  324.78   12.64
   1   5   1  293.84   12.52
  -1  -5  -1  304.20   12.61
  -1  -5  -1  296.78   12.67
  -1  -5  -2    2.70    0.87
   1   5   2    3.87    1.05
   1   5   2    3.26    0.96
  -1  -5  -2    4.56    1.17
  -1  -5  -2    2.93    1.00
   1   5   3   48.10    2.98
  -1  -5  -3   53.96    3.04
   1   5   3   45.35    3.05
  -1  -5  -3   48.55    3.16
  -1  -5  -3   51.36    3.07
  -1  -5  -4    7.16    1.16
   1   5   4    8.81    1.38
   1   5   4   10.25    1.38
  -1  -5  -4    7.59    1.36
  -1  -5  -4    6.97    1.30
  -1  -5  -5    0.84    0.87
   1   5   5   -0.51    0.90
   1   5   5    0.58    0.98
  -1  -5  -5    0.87    1.06
  -1  -5  -5   -0.20    1.00
  -1  -5  -5    0.95    0.87
   1   5   6    4.22    1.15
   1   5   6    4.90    1.27
  -1  -5  -6    4.67    1.09
  -1  -5  -6    4.18    1.19
   1   5   6    3.72    0.99
  -1  -5  -6    3.31    1.23
  -1  -5  -6    3.76    1.07
  -1  -5  -6    2.84    1.22
   1   5   7   27.79    2.43
  -1  -5  -7   28.91    2.49
  -1  -5  -7   33.08    2.53
  -1  -5  -7   25.91    2.47
   1   5   7   24.93    2.13
  -1  -5  -7   27.69    2.22
  -1  -5  -7   28.42    2.38
   1   5   7   28.64    2.19
   1   5   8   10.57    0.63
   1   5   8   10.04    0.70
  -1  -5  -8   10.26    0.75
  -1  -5  -8   10.23    0.70
   1   5   9   57.77    2.25
  -1  -5  -9   53.86    2.24
  -1  -5  -9   55.82    2.23
   1   5  10   30.36    1.36
   1   5  10   32.40    1.42
  -1  -5 -10   32.17    1.42
  -1  -5 -10   31.19    1.42
   1   5  11    5.72    0.45
   1   5  11    4.85    0.51
  -1  -5 -11    4.83    0.51
  -1  -5 -11    5.24    0.53
   1   5  12   30.94    1.31
   1   5  12   31.43    1.36
  -1  -5 -12   33.85    1.36
  -1  -5 -13   51.30    2.01
   1   5  13   46.73    2.01
   1   5  13   50.81    2.02
  -1  -5 -14    5.27    0.39
   1   5  14    5.32    0.38
   1   5  14    4.81    0.40
  -1  -6  15   71.78    2.83
  -1  -6  15   71.56    2.82
  -1  -6  14   26.01    1.11
  -1  -6  14   30.07    1.14
  -1  -6  14   28.32    1.16
  -1  -6  14   20.08    1.08
  -1  -6  14   28.04    1.21
  -1  -6  14   30.12    1.21
  -1  -6  14   18.01    1.19
  -1  -6  14   27.93    1.10
  -1  -6  14   27.65    1.13
  -1  -6  13    0.89    0.47
  -1  -6  13    0.33    0.31
  -1  -6  13    1.18    0.38
  -1  -6  13    0.59    0.38
  -1  -6  13    0.43    0.60
  -1  -6  13    0.88    0.44
  -1  -6  13    1.00    0.32
  -1  -6  13    0.35    0.31
  -1  -6  12   98.30    3.62
  -1  -6  12   94.89    3.61
  -1  -6  12   91.93    3.57
  -1  -6  12   92.28    3.63
  -1  -6  12   89.48    3.65
  -1  -6  12   94.04    3.58
  -1  -6  12   99.16    3.59
  -1  -6  11   80.32    3.08
  -1  -6  11   78.55    3.14
  -1  -6  11   76.19    3.11
  -1  -6  11   77.11    3.12
  -1  -6  11   78.16    3.08
  -1  -6  11   70.69    3.12
  -1  -6  11   78.05    3.12
  -1  -6  11   79.24    3.08
  -1  -6  10    8.36    0.63
  -1  -6  10    7.85    0.66
  -1  -6  10    8.57    0.58
  -1  -6  10    8.09    0.56
  -1  -6  10    9.38    0.64
  -1  -6  10    8.35    0.62
  -1  -6  10    9.43    0.60
  -1  -6   9   26.42    1.21
  -1  -6   9   25.55    1.16
  -1  -6   9   23.46    1.22
  -1  -6   9   25.71    1.15
  -1  -6   9   27.90    1.17
  -1  -6   9   22.25    1.17
  -1  -6   9   23.33    1.17
  -1  -6   8    0.99    0.42
  -1  -6   8    0.95    0.45
  -1  -6   8    0.21    0.36
  -1  -6   8    0.88    0.37
  -1  -6   8    0.79    0.35
  -1  -6   8    1.27    0.39
  -1  -6   8    0.86    0.33
  -1  -6   7    0.74    0.88
   1   6  -7   -0.21    0.99
   1   6  -7    0.50    0.95
   1   6  -7   -0.95    1.00
  -1  -6   6  282.69   11.76
   1   6  -6  285.08   11.97
   1   6  -6  265.91   11.73
   1   6  -6  286.98   11.87
  -1  -6   6  257.33   11.50
  -1  -6   5   -0.45    1.00
   1   6  -5    0.49    1.02
   1   6  -5    1.11    1.04
  -1  -6   5    0.22    0.69
  -1  -6   4    8.23    1.36
   1   6  -4    4.29    1.13
   1   6  -4    4.89    1.20
   1   6  -3   29.49    2.31
   1   6  -3   26.10    2.22
  -1  -6   3   26.42    2.22
  -1  -6   2   17.18    1.75
   1   6  -2   17.59    1.79
   1   6  -2   18.16    1.81
   1   6  -2   15.32    1.42
  -1  -6   1   82.13    4.40
   1   6  -1   84.82    4.42
   1   6  -1   87.51    4.46
   1   6  -1   74.05    3.99
  -1  -6   0   25.00    2.15
  -1  -6   0   27.79    2.16
   1   6   0   27.87    2.26
   1   6   0   25.84    2.01
  -1  -6  -1   11.15    1.56
  -1  -6  -1   11.40    1.50
  -1  -6  -1   10.76    1.41
   1   6   1    8.49    1.34
   1   6   1   10.59    1.49
  -1  -6  -2   63.49    3.84
  -1  -6  -2   66.25    3.94
  -1  -6  -2   66.33    3.76
   1   6   2   69.98    3.93
   1   6   2   64.50    3.77
  -1  -6  -3    1.71    1.08
  -1  -6  -3    2.20    1.15
  -1  -6  -3    2.00    0.93
   1   6   3    1.83    1.00
   1   6   3    1.75    1.05
  -1  -6  -4    0.45    1.08
  -1  -6  -4   -0.32    1.13
  -1  -6  -4   -0.65    0.90
   1   6   4   -0.10    0.87
   1   6   4    0.10    0.93
   1   6   5    5.84    0.51
  -1  -6  -5    7.11    0.52
  -1  -6  -5    6.51    0.65
  -1  -6  -5    6.19    0.55
   1   6   6   12.05    0.71
  -1  -6  -6   10.96    0.82
  -1  -6  -6   11.58    0.73
   1   6   7   19.46    0.95
  -1  -6  -7   18.12    1.02
  -1  -6  -7   17.74    0.95
   1   6   8   34.98    1.51
  -1  -6  -8   33.59    1.55
  -1  -6  -8   34.08    1.52
   1   6   9    6.03    0.53
  -1  -6  -9    5.62    0.57
  -1  -6  -9    5.62    0.53
   1   6  10   21.36    0.98
   1   6  10   20.57    0.99
  -1  -6 -10   19.99    1.00
  -1  -6 -10   20.99    0.99
   1   6  11   14.20    0.75
   1   6  11   16.04    0.77
  -1  -6 -11   13.98    0.77
  -1  -6 -11   15.29    0.77
  -1  -6 -12    0.04    0.31
   1   6  12    0.07    0.28
   1   6  12    0.13    0.27
  -1  -7  14   -0.02    0.30
  -1  -7  13   60.72    2.34
  -1  -7  13   58.31    2.35
  -1  -7  13   57.43    2.35
  -1  -7  12   43.74    1.76
  -1  -7  12   44.93    1.79
  -1  -7  12   43.11    1.78
  -1  -7  12   43.99    1.79
  -1  -7  12   42.35    1.80
  -1  -7  12   40.53    1.73
  -1  -7  11    0.70    0.39
  -1  -7  11    0.46    0.44
  -1  -7  11    0.53    0.43
  -1  -7  11    0.73    0.38
  -1  -7  11    0.33    0.38
  -1  -7  11    0.80    0.35
  -1  -7  11    0.59    0.28
  -1  -7  10   -0.13    0.45
  -1  -7  10   -0.24    0.40
  -1  -7  10   -0.37    0.45
  -1  -7  10   -0.11    0.31
  -1  -7  10    0.22    0.36
  -1  -7  10   -0.23    0.39
  -1  -7  10    0.01    0.36
  -1  -7  10    0.26    0.30
  -1  -7   9    0.28    0.47
  -1  -7   9    0.43    0.42
  -1  -7   9   -0.29    0.40
  -1  -7   9   -0.01    0.38
  -1  -7   9    0.46    0.30
  -1  -7   9    0.33    0.32
  -1  -7   9    0.18    0.37
  -1  -7   8    2.27    0.44
  -1  -7   8    1.98    0.49
  -1  -7   8    1.70    0.51
  -1  -7   8    1.98    0.40
  -1  -7   8    2.31    0.35
  -1  -7   8    1.46    0.36
  -1  -7   8    1.72    0.41
  -1  -7   7    1.87    0.50
  -1  -7   7    1.83    0.42
  -1  -7   7    1.79    0.42
  -1  -7   7    1.43    0.34
  -1  -7   7    1.28    0.35
  -1  -7   7    1.91    0.37
  -1  -7   6    0.31    0.51
  -1  -7   6    0.21    0.44
   1   7  -6    0.73    0.32
  -1  -7   6    0.09    0.41
  -1  -7   6    0.53    0.30
  -1  -7   6    0.05    0.35
  -1  -7   6    0.17    0.37
  -1  -7   5   89.70    3.72
  -1  -7   5   98.77    3.70
  -1  -7   5   88.96    3.63
  -1  -7   5   99.31    3.69
  -1  -7   5   91.25    3.70
  -1  -7   5   92.29    3.65
  -1  -7   4   16.93    0.87
  -1  -7   4   14.63    0.77
  -1  -7   4   16.54    0.84
  -1  -7   4   16.60    0.86
  -1  -7   4   16.41    0.80
  -1  -7   3   90.41    3.43
  -1  -7   3   85.61    3.36
  -1  -7   3   86.70    3.41
  -1  -7   3   81.34    3.41
  -1  -7   2    3.84    0.47
  -1  -7   2    4.04    0.46
  -1  -7   2    3.33    0.48
  -1  -7   2    3.69    0.36
  -1  -7   2    3.01    0.43
  -1  -7   1   25.30    1.10
  -1  -7   1   21.64    1.12
  -1  -7   1   21.85    1.02
  -1  -7   1   25.08    1.09
  -1  -7   1   20.55    1.10
  -1  -7   0   16.44    0.88
  -1  -7   0   17.67    0.85
  -1  -7   0   16.43    0.84
  -1  -7  -1    7.02    0.52
  -1  -7  -1    7.28    0.57
  -1  -7  -1    7.18    0.56
  -1  -7  -2    7.22    0.52
  -1  -7  -2    7.96    0.59
  -1  -7  -2    7.47    0.66
  -1  -7  -2    8.77    0.61
   1   7   2    7.38    0.48
  -1  -7  -3    0.17    0.38
  -1  -7  -3   -0.13    0.51
   1   7   3   -0.35    0.30
  -1  -7  -3    0.03    0.34
  -1  -7  -4    3.03    0.46
  -1  -7  -4    4.21    0.59
   1   7   4    3.02    0.39
  -1  -7  -4    3.95    0.44
  -1  -7  -5    0.48    0.42
  -1  -7  -5    0.44    0.53
  -1  -7  -5    0.89    0.35
   1   7   5    0.55    0.32
   1   7   5    0.38    0.31
  -1  -7  -6    3.26    0.47
   1   7   6    2.79    0.39
   1   7   6    3.25    0.38
  -1  -7  -6    3.47    0.58
  -1  -7  -7   15.45    0.84
  -1  -7  -7   15.05    0.80
   1   7   7   15.47    0.79
   1   7   7   14.49    0.76
  -1  -7  -7   14.99    0.88
  -1  -7  -8   19.85    0.96
  -1  -7  -8   17.91    0.91
   1   7   8   19.25    0.92
   1   7   8   19.56    0.89
  -1  -7  -8   18.55    0.97
   1   7   9   15.49    0.75
   1   7   9   14.90    0.73
  -1  -7  -9   14.57    0.78
   1   7  10    0.66    0.26
  -1  -7 -10    0.52    0.29
  -1  -8  11    0.81    0.30
  -1  -8  11    0.83    0.31
  -1  -8  11    0.90    0.34
  -1  -8  10    0.60    0.30
  -1  -8  10    0.46    0.36
  -1  -8  10    0.41    0.33
  -1  -8  10    0.22    0.36
  -1  -8  10    0.31    0.31
  -1  -8   9    5.83    0.48
  -1  -8   9    5.50    0.48
  -1  -8   9    5.62    0.51
  -1  -8   9    5.38    0.36
  -1  -8   9    6.12    0.46
  -1  -8   9    5.59    0.46
  -1  -8   8    0.63    0.39
  -1  -8   8    0.96    0.37
  -1  -8   8    0.74    0.45
  -1  -8   8    0.97    0.34
  -1  -8   8    0.76    0.25
  -1  -8   8    0.80    0.33
  -1  -8   7    7.25    0.56
  -1  -8   7    7.95    0.56
  -1  -8   7    7.03    0.59
  -1  -8   7    7.80    0.45
  -1  -8   7    8.19    0.54
  -1  -8   7    7.78    0.52
  -1  -8   6   54.74    2.21
  -1  -8   6   52.95    2.24
  -1  -8   6   54.68    2.13
  -1  -8   6   56.87    2.22
  -1  -8   6   60.44    2.21
  -1  -8   5   19.32    0.97
  -1  -8   5   19.30    1.01
   1   8  -5   17.92    0.88
  -1  -8   5   20.51    0.88
  -1  -8   5   20.55    0.94
  -1  -8   5   19.75    0.96
  -1  -8   4   45.62    1.98
  -1  -8   4   48.12    1.95
  -1  -8   4   45.34    1.86
  -1  -8   4   48.05    1.93
  -1  -8   4   45.05    1.93
  -1  -8   3    5.77    0.53
  -1  -8   3    4.86    0.57
  -1  -8   3    4.96    0.49
  -1  -8   3    5.63    0.39
  -1  -8   3    5.67    0.46
  -1  -8   2    2.29    0.41
  -1  -8   2    1.99    0.49
  -1  -8   2    1.88    0.42
  -1  -8   2    2.47    0.30
  -1  -8   2    2.50    0.37
  -1  -8   1    5.32    0.58
  -1  -8   1    5.05    0.48
  -1  -8   1    5.65    0.40
  -1  -8   1    5.92    0.55
  -1  -8   1    6.91    0.48
  -1  -8   0   12.82    0.72
  -1  -8   0   12.36    0.80
  -1  -8   0   13.58    0.68
  -1  -8   0   15.29    0.81
  -1  -8   0   15.85    0.78
  -1  -8  -1   -0.08    0.37
  -1  -8  -1    0.46    0.40
  -1  -8  -1   -0.27    0.41
  -1  -8  -1    0.17    0.26
  -1  -8  -1    0.30    0.35
  -1  -8  -2    0.50    0.33
  -1  -8  -2    1.28    0.43
  -1  -8  -2    1.61    0.38
  -1  -8  -2    1.02    0.29
  -1  -8  -2    1.96    0.40
  -1  -8  -3   -0.17    0.38
  -1  -8  -3    0.39    0.34
  -1  -8  -3    0.37    0.35
  -1  -8  -4    9.15    0.56
  -1  -8  -4    6.86    0.59
   1   8   5   21.95    1.03
  -1  -8  -5   23.23    1.12
   1   8   6    4.48    0.35
  -1  -8  -6    5.25    0.42
  -1  -8  -6    5.54    0.45
  -1  -8  -7    8.80    0.53
  -1  -8  -7    8.58    0.51
  -1  -9   7    0.75    0.28
  -1  -9   7    0.84    0.34
  -1  -9   6   10.29    0.62
  -1  -9   6    9.80    0.57
  -1  -9   6   10.41    0.58
  -1  -9   6   11.49    0.56
  -1  -9   5   21.28    1.05
  -1  -9   5   20.90    1.00
  -1  -9   5   23.99    1.02
  -1  -9   5   24.66    1.01
  -1  -9   4    3.49    0.38
  -1  -9   4    3.21    0.36
  -1  -9   4    3.36    0.43
  -1  -9   4    2.99    0.32
  -1  -9   3   14.79    0.68
  -1  -9   3   14.18    0.72
  -1  -9   2    2.33    0.37
   1   9  -2    2.26    0.29
  -1  -9   2    1.50    0.38
  -1  -9   2    2.60    0.30
  -1  -9   1    2.05    0.36
  -1  -9   1    2.59    0.32
  -1  -9   0    2.37    0.37
  -1  -9   0    2.81    0.32
  -1  -9  -1    0.37    0.33
  -1  -9  -1    0.53    0.28
  -1  -9  -2    5.15    0.43
  -1  -9  -2    6.00    0.41
  -1  -9  -3   14.11    0.64
  -1  -9  -3   11.78    0.65
   2  -9  -3    0.90    0.31
   2  -9  -2    5.23    0.43
   2  -9  -2    4.66    0.37
   2  -9  -1   41.52    1.78
   2  -9  -1   45.69    1.77
   2  -9   0    3.72    0.40
   2  -9   0    3.99    0.35
   2  -9   1    1.97    0.29
   2  -9   2    6.29    0.42
   2  -9   3    2.10    0.31
   2  -9   4    0.18    0.25
   2  -8  -8   26.00    1.09
   2  -8  -8   24.63    1.10
   2  -8  -7    0.27    0.32
   2  -8  -7   -0.25    0.36
   2  -8  -7    0.14    0.26
   2  -8  -6   68.82    2.78
   2  -8  -6   66.41    2.77
   2  -8  -6   74.34    2.77
   2  -8  -5    5.92    0.48
   2  -8  -5    4.70    0.50
   2  -8  -5    5.34    0.44
   2  -8  -4    1.54    0.41
   2  -8  -4    1.02    0.40
   2  -8  -4    1.59    0.34
   2  -8  -3   63.88    2.50
   2  -8  -3   66.55    2.49
   2  -8  -2    0.61    0.29
   2  -8  -2    0.98    0.40
   2  -8  -2    0.48    0.35
   2  -8  -2    1.03    0.34
   2  -8  -1    0.59    0.32
   2  -8  -1    0.90    0.37
   2  -8  -1    0.90    0.33
   2  -8   0    1.27    0.34
   2  -8   0    1.17    0.41
   2  -8   0    0.76    0.34
   2  -8   1    7.52    0.57
   2  -8   1    7.71    0.54
   2  -8   1    7.98    0.54
   2  -8   2   18.00    0.98
   2  -8   2   19.59    0.96
   2  -8   3   38.25    1.73
   2  -8   3   39.29    1.69
   2  -8   3   42.63    1.73
   2  -8   4   12.13    0.68
   2  -8   4   12.74    0.71
   2  -8   4   12.81    0.68
   2  -8   5   22.77    1.07
   2  -8   5   23.64    1.09
   2  -8   5   25.17    1.10
   2  -8   6   91.57    3.54
   2  -8   6   87.58    3.55
   2  -8   6   92.64    3.56
   2  -8   7   21.59    0.98
   2  -8   7   22.11    1.01
   2  -8   7   20.64    1.00
   2  -8   8   16.24    0.77
   2  -8   8   14.69    0.78
   2  -8   8   15.83    0.78
   2  -8   9   18.58    0.83
   2  -8   9   17.62    0.85
   2  -7 -11    0.51    0.31
   2  -7 -10   39.44    1.68
   2  -7 -10   41.54    1.73
   2  -7 -10   44.37    1.70
   2  -7  -9    1.32    0.32
   2  -7  -9    0.96    0.40
   2  -7  -9    0.60    0.34
  -2   7   9    0.36    0.28
   2  -7  -8    2.18    0.38
   2  -7  -8    3.29    0.49
  -2   7   8    2.04    0.34
   2  -7  -8    2.52    0.42
   2  -7  -7  154.20    6.17
   2  -7  -7  158.62    6.18
   2  -7  -7  168.52    6.19
   2  -7  -6    0.32    0.36
   2  -7  -6    0.27    0.41
   2  -7  -6    0.06    0.50
   2  -7  -5   40.26    1.69
   2  -7  -5   38.49    1.73
   2  -7  -5   39.86    1.70
   2  -7  -5   36.14    1.69
   2  -7  -4    5.23    0.49
   2  -7  -4    4.53    0.60
   2  -7  -4    5.85    0.52
   2  -7  -4    4.74    0.53
   2  -7  -3    1.03    0.37
   2  -7  -3    0.85    0.50
   2  -7  -3    1.39    0.46
   2  -7  -3    1.19    0.33
   2  -7  -3    0.59    0.44
   2  -7  -2    9.83    0.63
   2  -7  -2    9.85    0.59
   2  -7  -2    9.47    0.72
   2  -7  -2   10.03    0.66
   2  -7  -2    9.29    0.65
   2  -7  -1    0.13    0.33
   2  -7  -1    0.04    0.44
   2  -7  -1    0.08    0.40
   2  -7  -1   -0.18    0.35
   2  -7  -1    0.17    0.36
   2  -7   0   20.57    0.98
   2  -7   0   21.11    0.99
   2  -7   0   18.77    1.00
   2  -7   1   24.09    1.10
   2  -7   1   24.38    1.10
   2  -7   1   22.42    1.13
   2  -7   2   46.32    1.81
   2  -7   2   43.40    1.80
   2  -7   2   39.77    1.77
   2  -7   2   41.12    1.81
   2  -7   3   27.77    1.27
   2  -7   3   28.90    1.27
   2  -7   3   27.53    1.26
   2  -7   3   27.37    1.27
   2  -7   4   26.00    1.17
   2  -7   4   25.80    1.18
   2  -7   4   25.15    1.13
   2  -7   4   26.02    1.19
   2  -7   4   24.28    1.18
   2  -7   5   89.38    3.42
   2  -7   5   86.14    3.41
   2  -7   5   87.23    3.36
   2  -7   5   80.29    3.36
   2  -7   5   86.26    3.41
   2  -7   6   37.01    1.53
   2  -7   6   34.39    1.51
   2  -7   6   31.00    1.46
   2  -7   6   35.00    1.51
   2  -7   6   34.51    1.47
   2  -7   7   65.61    2.83
   2  -7   7   74.87    2.88
   2  -7   7   72.46    2.84
   2  -7   7   70.25    2.82
   2  -7   8    1.41    0.41
   2  -7   8    1.54    0.37
   2  -7   8    1.17    0.43
   2  -7   8    1.54    0.44
   2  -7   8    1.47    0.43
   2  -7   9   10.41    0.67
   2  -7   9   10.63    0.66
   2  -7   9   10.66    0.65
   2  -7   9   11.61    0.66
   2  -7   9    9.64    0.61
   2  -7  10    0.33    0.35
   2  -7  10    0.12    0.39
   2  -7  10   -0.06    0.38
   2  -7  10    0.23    0.34
   2  -7  11   21.96    1.02
   2  -7  11   22.96    1.02
   2  -7  11   22.68    1.03
   2  -7  12    6.05    0.44
   2  -7  12    7.35    0.46
   2  -7  12    7.31    0.46
  -2   6  13   12.97    0.65
   2  -6 -13   13.33    0.67
   2  -6 -12    0.46    0.30
  -2   6  12    0.27    0.32
   2  -6 -12    0.42    0.27
   2  -6 -12    0.19    0.37
   2  -6 -12    0.08    0.24
   2  -6 -11    0.13    0.33
  -2   6  11    0.62    0.33
   2  -6 -11    0.66    0.31
   2  -6 -11    0.54    0.42
   2  -6 -11    0.63    0.30
   2  -6 -10    1.32    0.37
  -2   6  10    1.40    0.38
   2  -6 -10    1.48    0.39
   2  -6 -10    1.97    0.50
   2  -6 -10    1.62    0.36
   2  -6  -9    0.73    0.42
   2  -6  -9    0.35    0.35
   2  -6  -9    0.48    0.41
   2  -6  -9    0.40    0.48
   2  -6  -9    0.83    0.36
   2  -6  -8   12.26    0.79
   2  -6  -8   12.20    0.68
   2  -6  -8   13.38    0.79
   2  -6  -8   12.80    0.82
   2  -6  -8   13.06    0.75
   2  -6  -7  101.91    3.91
   2  -6  -7   92.05    3.90
   2  -6  -7   99.64    3.90
   2  -6  -7   98.97    3.89
   2  -6  -6  186.25    7.05
   2  -6  -6  187.36    7.04
   2  -6  -6  176.55    7.02
   2  -6  -6  178.91    7.02
   2  -6  -5    6.33    0.63
   2  -6  -5    6.77    0.55
   2  -6  -5    6.59    0.59
   2  -6  -5    6.06    0.60
   2  -6  -4  114.40    4.70
   2  -6  -4  124.82    4.68
   2  -6  -4  114.07    5.54
  -2   6   4  114.80    5.93
   2  -6  -3   66.12    3.59
  -2   6   3   64.26    3.79
   2  -6  -2    8.98    1.21
  -2   6   2    5.24    1.16
   2  -6  -1    1.17    0.86
  -2   6   1    0.17    0.90
  -2   6   1    0.71    0.73
   2  -6   0   18.29    1.70
  -2   6   0   17.73    1.67
   2  -6   1   27.40    2.12
  -2   6  -1   24.69    1.95
   2  -6   2  146.22    6.75
  -2   6  -2  149.30    6.66
  -2   6  -2  136.10    6.44
   2  -6   3   89.32    4.48
  -2   6  -3   80.37    4.23
  -2   6  -3   76.96    4.03
   2  -6   4   -0.47    0.99
  -2   6  -4    0.73    0.82
  -2   6  -4   -0.61    0.83
  -2   6  -5  109.62    5.28
  -2   6  -5  110.27    5.43
   2  -6   5  109.23    4.21
   2  -6   5  107.42    4.20
   2  -6   5  103.75    4.19
   2  -6   5  107.38    4.21
   2  -6   6  248.72    9.70
   2  -6   6  268.46    9.71
   2  -6   6  256.12    9.67
   2  -6   6  251.50    9.69
   2  -6   6  249.78    9.68
   2  -6   6  251.25    9.68
   2  -6   7   79.67    3.16
   2  -6   7   80.38    3.13
   2  -6   7   75.44    3.13
   2  -6   7   77.67    3.13
   2  -6   7   77.05    3.11
   2  -6   8   17.15    0.96
   2  -6   8   15.88    1.00
   2  -6   8   18.44    0.98
   2  -6   8   19.59    0.98
   2  -6   8   19.25    0.97
   2  -6   8   19.73    0.97
   2  -6   8   18.88    0.94
   2  -6   9    0.20    0.39
   2  -6   9    0.02    0.56
   2  -6   9    0.09    0.43
   2  -6   9   -0.23    0.43
   2  -6   9    0.04    0.45
   2  -6   9    0.23    0.46
   2  -6  10    5.52    0.55
   2  -6  10    5.24    0.52
   2  -6  10    4.04    0.66
   2  -6  10    5.18    0.55
   2  -6  10    4.62    0.50
   2  -6  10    4.83    0.54
   2  -6  11   -0.18    0.59
   2  -6  11    0.18    0.38
   2  -6  11    0.33    0.42
   2  -6  11    0.11    0.42
   2  -6  11    0.49    0.38
   2  -6  12   15.39    0.95
   2  -6  12   18.19    0.89
   2  -6  12   17.86    0.88
   2  -6  12   18.07    0.88
   2  -6  12   18.98    0.91
   2  -6  13   18.62    0.90
   2  -6  13   19.79    0.89
   2  -6  13   18.87    0.91
   2  -6  13   19.93    0.92
   2  -5 -14    2.66    0.35
   2  -5 -14    2.70    0.38
  -2   5  14    2.15    0.36
   2  -5 -14    2.24    0.29
   2  -5 -13   48.19    1.97
   2  -5 -13   50.01    2.00
   2  -5 -13   47.39    1.98
  -2   5  13   50.07    2.01
   2  -5 -12   12.04    0.69
   2  -5 -12   12.00    0.75
   2  -5 -12   12.13    0.69
   2  -5 -11    0.35    0.37
   2  -5 -11    0.50    0.40
   2  -5 -11    0.09    0.46
   2  -5 -11    0.33    0.40
   2  -5 -10  280.57   10.69
   2  -5 -10  277.43   10.71
   2  -5 -10  278.58   10.73
   2  -5 -10  290.94   10.74
   2  -5  -9   -0.07    0.42
   2  -5  -9    0.42    0.40
   2  -5  -9   -0.23    0.48
   2  -5  -9   -0.09    0.40
   2  -5  -8   41.36    1.74
   2  -5  -8   38.71    1.67
   2  -5  -8   39.72    1.75
   2  -5  -8   39.38    1.75
   2  -5  -7   48.52    2.25
  -2   5   7   51.13    3.36
   2  -5  -6    1.17    0.55
  -2   5   6    1.50    1.08
   2  -5  -5   10.35    0.80
   2  -5  -5    9.50    1.09
  -2   5   5    9.02    1.50
   2  -5  -4   23.50    1.25
   2  -5  -4   22.81    1.68
  -2   5   4   22.86    2.08
   2  -5  -3    5.96    0.59
   2  -5  -3    6.46    0.96
  -2   5   3    4.95    1.08
   2  -5  -2    1.10    0.44
  -2   5   2    0.37    0.81
   2  -5  -2    1.21    0.67
  -2   5   1  215.42    9.34
   2  -5  -1  228.52    9.34
  -2   5   0   16.75    1.40
   2  -5   0   15.40    1.44
  -2   5  -1   20.17    1.61
   2  -5   1   21.16    1.66
  -2   5  -2   27.24    1.82
  -2   5  -2   24.97    1.83
   2  -5   2   27.97    1.96
  -2   5  -3  165.98    7.32
  -2   5  -3  165.53    7.15
   2  -5   3  176.37    7.52
  -2   5  -4   18.59    1.61
  -2   5  -4   20.57    1.49
  -2   5  -4   21.03    1.72
  -2   5  -5    2.71    0.80
  -2   5  -5    2.32    0.89
   2  -5   5    1.97    0.94
  -2   5  -6  106.26    5.13
  -2   5  -6  110.53    5.36
   2  -5   6  109.19    5.52
  -2   5  -7  122.19    5.76
  -2   5  -7  126.23    6.05
   2  -5   7  121.32    6.14
   2  -5   8   67.24    2.86
   2  -5   8   73.37    2.88
  -2   5  -8   66.94    3.76
  -2   5  -8   70.18    4.05
   2  -5   8   66.31    2.87
   2  -5   8   72.78    2.85
   2  -5   8   72.82    2.86
   2  -5   8   70.87    2.84
   2  -5   9    5.62    0.55
   2  -5   9    5.02    0.78
   2  -5   9    4.69    0.60
   2  -5   9    5.15    0.54
   2  -5   9    4.99    0.54
   2  -5   9    5.32    0.54
   2  -5  10    0.73    0.70
   2  -5  10   -0.17    0.43
   2  -5  10    0.07    0.40
   2  -5  10   -0.37    0.48
   2  -5  10   -0.18    0.44
   2  -5  10   -0.04    0.44
   2  -5  10   -0.32    0.42
   2  -5  11    2.32    0.72
   2  -5  11    1.90    0.53
   2  -5  11    1.10    0.41
   2  -5  11    1.77    0.47
   2  -5  11    2.26    0.46
   2  -5  11    1.64    0.50
   2  -5  12   60.19    2.34
   2  -5  12   54.60    2.24
   2  -5  12   54.13    2.22
   2  -5  12   55.99    2.19
   2  -5  12   54.34    2.21
   2  -5  13   18.85    1.05
   2  -5  13   19.13    0.94
   2  -5  13   17.64    0.91
   2  -5  13   18.10    0.87
   2  -5  13   19.75    0.91
   2  -5  14    5.14    0.61
   2  -5  14    4.98    0.47
   2  -5  14    5.53    0.43
   2  -5  14    4.57    0.47
   2  -5  15   44.69    1.74
   2  -5  15   41.34    1.75
   2  -4 -16    0.36    0.28
  -2   4  16    0.03    0.28
   2  -4 -15    0.03    0.33
   2  -4 -15    0.50    0.32
  -2   4  15    0.52    0.35
   2  -4 -15   -0.02    0.24
   2  -4 -14    1.39    0.40
   2  -4 -14    1.94    0.41
   2  -4 -14    1.27    0.33
   2  -4 -13    4.00    0.49
   2  -4 -13    4.26    0.51
   2  -4 -13    4.43    0.45
   2  -4 -12  212.36    8.31
   2  -4 -12  218.39    8.34
   2  -4 -12  223.71    8.35
   2  -4 -11    2.55    0.39
   2  -4 -11    2.39    0.47
   2  -4 -11    2.59    0.48
   2  -4 -11    2.01    0.43
   2  -4 -10   82.76    3.32
   2  -4 -10   82.96    3.33
   2  -4 -10   86.32    3.38
   2  -4 -10   83.79    3.58
   2  -4 -10   83.45    3.35
   2  -4  -9    2.81    0.62
   2  -4  -9    3.28    1.15
  -2   4   9    2.16    1.16
  -2   4   9    2.51    1.11
   2  -4  -8   90.72    3.80
   2  -4  -8   92.89    4.83
  -2   4   8   97.39    4.98
  -2   4   8   86.94    4.75
   2  -4  -7  106.40    5.04
   2  -4  -7  114.96    4.56
   2  -4  -7  118.53    5.54
  -2   4   7  109.13    5.58
  -2   4   7  106.85    5.41
   2  -4  -6   54.62    2.38
   2  -4  -6   58.13    3.20
  -2   4   6   53.75    3.32
  -2   4   6   49.97    3.06
   2  -4  -5    1.12    0.46
   2  -4  -5    0.35    0.48
  -2   4   5   -0.13    0.73
  -2   4   5    0.08    0.94
   2  -4  -4  110.63    4.39
  -2   4   4  101.54    4.95
  -2   4   4  110.41    5.29
   2  -4  -4  112.57    4.82
  -2   4   3  151.62    6.58
  -2   4   3  150.86    6.86
   2  -4  -3  159.27    6.51
  -2   4   2   10.90    1.23
  -2   4   2   10.14    1.05
   2  -4  -2   11.40    1.04
  -2   4   1  110.50    4.70
  -2   4   1  109.51    4.68
  -2   4   1  106.36    4.99
   2  -4  -1  109.62    4.83
  -2   4   0  125.11    5.12
   2  -4   0  123.11    5.07
   2  -4   0  130.38    5.34
  -2   4  -1   77.68    3.60
   2  -4   1   81.49    3.90
   2  -4   1   77.18    3.74
  -2   4  -2  112.51    4.75
  -2   4  -2  113.18    4.91
   2  -4   2  114.16    5.10
   2  -4   2  114.35    5.12
  -2   4  -3   79.48    3.67
  -2   4  -3   77.29    3.52
   2  -4   3   84.57    3.72
   2  -4   3   72.37    3.43
   2  -4   3   78.81    3.86
  -2   4  -4  169.31    7.22
  -2   4  -4  165.76    6.98
  -2   4  -4  183.70    7.41
   2  -4   4  168.13    7.12
   2  -4   4  183.48    7.55
  -2   4  -5   14.33    1.23
  -2   4  -5   12.30    1.31
   2  -4   5   13.26    1.22
   2  -4   5   14.72    1.47
  -2   4  -6   40.37    2.36
  -2   4  -6   40.70    2.53
   2  -4   6   38.69    2.39
   2  -4   6   41.76    2.74
  -2   4  -7   68.93    3.48
  -2   4  -7   63.74    3.50
  -2   4  -7   69.54    3.76
   2  -4   7   68.02    3.62
   2  -4   7   66.68    3.84
  -2   4  -8   54.14    3.35
  -2   4  -8   57.34    3.24
   2  -4   8   57.09    3.33
   2  -4   8   59.68    3.62
  -2   4  -9   44.42    2.97
  -2   4  -9   44.82    3.02
  -2   4  -9   45.40    2.81
   2  -4   9   42.99    2.92
   2  -4  10   86.71    3.37
   2  -4  10   81.29    3.39
   2  -4  10   78.66    3.39
   2  -4  10   82.21    3.34
   2  -4  10   79.64    3.35
   2  -4  11    0.28    0.33
   2  -4  11    0.05    0.71
   2  -4  11    0.04    0.44
   2  -4  11    0.04    0.50
   2  -4  11    0.34    0.40
   2  -4  11    0.46    0.46
   2  -4  11    0.49    0.40
   2  -4  12    1.33    0.35
   2  -4  12    2.00    0.73
   2  -4  12    1.31    0.50
   2  -4  12    1.24    0.49
   2  -4  12    1.31    0.41
   2  -4  12    1.39    0.47
   2  -4  12    1.34    0.44
   2  -4  13  150.37    5.84
   2  -4  13  146.91    5.93
   2  -4  13  141.67    5.92
   2  -4  13  155.84    5.88
   2  -4  13  154.39    5.89
   2  -4  14   70.68    2.77
   2  -4  14   61.52    2.59
   2  -4  14   62.61    2.67
   2  -4  14   67.47    2.68
   2  -4  14   69.65    2.63
   2  -4  14   69.29    2.65
   2  -4  15   29.88    1.29
   2  -4  15   25.44    1.19
   2  -4  15   27.77    1.14
   2  -4  15   28.32    1.16
   2  -4  16   15.54    0.74
   2  -4  16   15.57    0.84
   2  -3 -17    0.07    0.28
   2  -3 -16    4.05    0.43
  -2   3  16    3.87    0.41
   2  -3 -16    3.94    0.34
   2  -3 -15    0.84    0.40
   2  -3 -15    0.77    0.34
   2  -3 -15    1.21    0.32
   2  -3 -14   22.67    1.13
   2  -3 -14   25.08    1.11
   2  -3 -14   23.36    1.11
   2  -3 -13   50.94    2.17
   2  -3 -13   54.05    2.18
   2  -3 -13   52.91    2.19
   2  -3 -12   30.89    1.40
   2  -3 -12   30.29    1.41
   2  -3 -12   32.91    1.42
   2  -3 -11   43.36    3.09
   2  -3 -11   44.23    2.80
   2  -3 -11   45.39    3.08
   2  -3 -11   44.81    2.14
  -2   3  11   48.40    3.17
  -2   3  11   44.44    3.19
   2  -3 -10   20.23    1.82
   2  -3 -10   22.16    2.10
   2  -3 -10   23.64    2.08
   2  -3 -10   22.60    1.25
  -2   3  10   24.22    2.16
  -2   3  10   22.50    2.16
   2  -3  -9   24.36    2.13
   2  -3  -9   23.99    1.85
   2  -3  -9   25.44    2.12
   2  -3  -9   26.36    1.36
  -2   3   9   23.28    2.11
  -2   3   9   26.11    2.21
   2  -3  -8   53.72    3.22
   2  -3  -8   53.02    2.92
   2  -3  -8   60.32    3.26
   2  -3  -8   55.39    2.38
  -2   3   8   48.65    3.23
  -2   3   8   49.25    3.20
   2  -3  -7   89.58    4.26
   2  -3  -7   84.64    3.91
   2  -3  -7   78.47    3.70
   2  -3  -7   88.94    4.22
   2  -3  -7   84.90    3.45
  -2   3   7   75.19    4.25
  -2   3   7   82.20    4.33
   2  -3  -6  210.45    8.14
   2  -3  -6  197.70    7.78
   2  -3  -6  188.38    7.68
   2  -3  -6  197.67    8.07
   2  -3  -6  183.70    7.37
  -2   3   6  186.83    8.22
  -2   3   6  176.10    8.19
   2  -3  -5   54.68    2.75
   2  -3  -5   51.41    2.46
   2  -3  -5   52.11    2.71
  -2   3   5   49.19    2.84
  -2   3   4   15.17    1.39
   2  -3  -4   19.83    1.36
   2  -3  -4   17.00    1.64
  -2   3   4   17.16    1.14
  -2   3   3  166.48    6.56
  -2   3   3  168.75    7.05
   2  -3  -3  172.58    7.29
   2  -3  -3  174.06    6.78
  -2   3   3  172.01    6.66
   2  -3  -3  152.25    6.98
   2  -3  -2    3.19    0.62
  -2   3   2    2.82    0.32
   2  -3  -2    3.93    0.88
  -2   3   2    5.03    0.61
  -2   3   2    2.78    0.46
  -2   3   2    5.04    0.81
  -2   3   2    3.64    0.36
   2  -3  -1  291.53   11.17
  -2   3   1  287.71   10.86
   2  -3  -1  288.34   10.84
  -2   3   1  282.37   10.89
  -2   3   1  299.93   10.95
  -2   3   1  277.38   10.64
  -2   3   0  593.62   23.39
   2  -3   0  597.53   23.44
  -2   3   0  630.45   23.08
   2  -3   0  589.55   23.23
   2  -3   1  440.16   16.64
  -2   3  -1  415.11   16.08
   2  -3   1  439.90   16.52
   2  -3   2   40.10    2.19
   2  -3   2   36.11    1.94
   2  -3   2   41.48    2.17
   2  -3   3   57.17    2.72
   2  -3   3   52.19    2.78
   2  -3   3   50.36    2.61
  -2   3  -3   54.91    2.56
  -2   3  -3   56.58    2.68
   2  -3   4  116.81    5.25
   2  -3   4  121.26    5.44
   2  -3   4  116.27    5.16
  -2   3  -4  125.56    5.14
  -2   3  -4  128.24    5.30
   2  -3   5    8.17    1.10
   2  -3   5    8.87    1.05
   2  -3   5    7.41    0.78
  -2   3  -5    8.22    0.99
  -2   3  -5    8.12    0.88
   2  -3   6    3.70    0.94
   2  -3   6    4.92    1.05
  -2   3  -6    3.14    0.86
  -2   3  -6    3.91    0.71
  -2   3  -6    2.92    0.77
   2  -3   7    0.56    0.80
   2  -3   7   -0.29    0.81
  -2   3  -7    0.20    0.67
  -2   3  -7    0.10    0.53
  -2   3  -7    0.06    0.69
   2  -3   8    0.16    0.91
  -2   3  -8    0.25    0.83
  -2   3  -8    0.30    0.77
  -2   3  -8    0.14    0.72
   2  -3   9   12.52    1.60
  -2   3  -9   14.59    1.55
  -2   3  -9   12.00    1.39
  -2   3  -9   12.15    1.59
   2  -3  10  106.57    5.60
  -2   3 -10  109.18    5.43
  -2   3 -10  117.76    5.64
  -2   3 -10  104.52    5.32
   2  -3  11   52.36    2.15
   2  -3  11   49.19    2.21
   2  -3  11   49.57    2.23
   2  -3  11   51.89    2.20
   2  -3  11   49.63    2.17
   2  -3  11   53.66    2.17
   2  -3  11   50.53    2.11
   2  -3  12   13.80    0.76
   2  -3  12   12.33    0.86
   2  -3  12   13.09    0.87
   2  -3  12   12.94    0.80
   2  -3  12   14.84    0.77
   2  -3  12   13.54    0.77
   2  -3  12   12.56    0.71
   2  -3  13    9.05    0.92
   2  -3  13   10.32    0.64
   2  -3  13   10.89    0.76
   2  -3  13    8.65    0.72
   2  -3  13   10.44    0.60
   2  -3  13   10.87    0.67
   2  -3  13   11.00    0.65
   2  -3  14   44.50    1.87
   2  -3  14   39.47    1.67
   2  -3  14   39.64    1.76
   2  -3  14   35.18    1.73
   2  -3  14   41.27    1.68
   2  -3  14   41.31    1.69
   2  -3  14   38.48    1.63
   2  -3  15   12.56    0.87
   2  -3  15   11.95    0.64
   2  -3  15   10.66    0.70
   2  -3  15   11.30    0.70
   2  -3  15   13.73    0.66
   2  -3  15   11.52    0.63
   2  -3  15   10.66    0.59
   2  -3  16    7.31    0.44
   2  -3  16    7.23    0.66
   2  -3  16    7.68    0.49
   2  -3  16    5.80    0.49
  -2   2  17    4.18    0.38
   2  -2 -17    4.43    0.43
  -2   2  16    5.75    0.44
   2  -2 -16    7.25    0.53
   2  -2 -16    6.10    0.46
  -2   2  16    5.82    0.42
  -2   2  15   22.98    1.05
  -2   2  15   24.01    1.09
   2  -2 -15   25.86    1.14
   2  -2 -15   21.47    1.09
   2  -2 -15   25.29    1.06
  -2   2  14    1.84    0.36
  -2   2  14    0.86    0.37
   2  -2 -14    2.14    0.47
   2  -2 -14    1.58    0.42
   2  -2 -14    2.31    0.41
  -2   2  13   94.13    3.59
   2  -2 -13   89.43    3.63
  -2   2  13   89.52    3.60
   2  -2 -13   87.37    3.64
   2  -2 -13   96.61    3.62
   2  -2 -12  206.37    9.40
   2  -2 -12  201.54    9.25
   2  -2 -12  201.85    8.99
   2  -2 -12  209.94    8.05
  -2   2  12  187.12    8.82
   2  -2 -12  205.92    9.15
  -2   2  12  206.22    9.18
  -2   2  12  210.73    9.51
   2  -2 -11    1.06    0.96
   2  -2 -11    0.21    0.97
   2  -2 -11    0.31    0.71
   2  -2 -11   -0.15    0.49
  -2   2  11   -0.43    0.75
   2  -2 -11    0.36    0.89
  -2   2  11    1.09    0.95
  -2   2  11    0.22    0.98
   2  -2 -10  197.23    8.91
   2  -2 -10  198.72    8.80
   2  -2 -10  198.37    8.56
  -2   2  10  194.80    8.45
   2  -2 -10  197.58    7.74
   2  -2 -10  194.71    8.69
  -2   2  10  200.84    8.76
  -2   2  10  197.91    9.02
   2  -2  -9   14.38    1.39
   2  -2  -9   15.04    1.71
   2  -2  -9   14.32    1.54
  -2   2   9   14.33    1.36
   2  -2  -9   14.77    0.92
   2  -2  -9   13.85    1.51
  -2   2   9   13.81    1.64
  -2   2   9   15.79    1.61
   2  -2  -8   79.56    4.26
   2  -2  -8   85.89    4.16
   2  -2  -8   78.51    3.88
  -2   2   8   76.20    4.24
   2  -2  -8   80.08    3.33
   2  -2  -8   82.21    4.14
   2  -2  -8   86.89    4.09
   2  -2  -7   38.32    2.30
   2  -2  -7   40.41    2.18
   2  -2  -7   37.58    2.47
   2  -2  -7   38.87    1.96
  -2   2   7   38.29    2.53
   2  -2  -7   34.30    2.33
   2  -2  -7   38.18    2.28
   2  -2  -6   14.37    1.41
   2  -2  -6   14.04    1.23
   2  -2  -6   14.29    1.06
   2  -2  -6   12.50    0.89
  -2   2   6   11.97    1.36
   2  -2  -6   13.65    1.38
   2  -2  -6   15.07    1.22
   2  -2  -6   12.75    1.41
   2  -2  -5   13.10    1.23
   2  -2  -5   10.76    0.99
   2  -2  -5   13.41    0.80
  -2   2   5   10.15    1.26
  -2   2   5    7.57    0.52
   2  -2  -5    9.32    1.06
   2  -2  -5   12.27    1.05
   2  -2  -5   11.14    1.27
  -2   2   5   12.07    0.96
   2  -2  -4  156.83    6.10
   2  -2  -4  140.13    5.87
   2  -2  -4  149.28    5.71
  -2   2   4  141.59    6.09
   2  -2  -4  131.68    6.02
   2  -2  -4  136.45    6.17
   2  -2  -4  133.66    5.85
  -2   2   4  146.10    5.79
   2  -2  -3  363.27   13.10
  -2   2   3  328.01   13.07
  -2   2   3  339.37   13.28
  -2   2   3  342.15   13.41
   2  -2  -3  321.39   13.34
   2  -2  -3  324.36   13.48
   2  -2  -3  339.27   13.21
  -2   2   3  349.27   13.02
  -2   2   2    9.00    0.70
  -2   2   2    9.78    1.01
   2  -2  -2    9.51    0.69
  -2   2   2    7.84    0.69
   2  -2  -2    8.17    0.90
  -2   2   2   10.08    0.90
  -2   2   1  240.44    9.49
   2  -2  -1  222.33    9.64
  -2   2   1  233.04    9.42
  -2   2   1  253.27    9.33
   2  -2  -1  245.92    9.43
   2  -2   0  450.96   17.45
  -2   2   0  429.35   16.95
  -2   2  -1  535.71   19.66
  -2   2  -1  515.04   19.37
   2  -2   1  504.79   19.63
   2  -2   1  474.96   19.70
  -2   2  -1  523.84   19.85
   2  -2   2   35.75    1.93
  -2   2  -2   36.56    1.55
  -2   2  -2   38.04    1.89
   2  -2   2   37.03    2.03
   2  -2   2   38.63    2.03
   2  -2   3   47.67    2.47
   2  -2   3   47.18    2.46
   2  -2   3   48.35    2.51
  -2   2  -3   52.60    2.35
  -2   2  -4   17.86    1.25
  -2   2  -4   18.31    1.26
   2  -2   4   16.59    1.34
  -2   2  -4   18.67    1.14
   2  -2   4   19.45    1.37
   2  -2   4   17.46    1.39
  -2   2  -5   37.41    2.06
  -2   2  -5   38.01    2.05
  -2   2  -5   35.56    1.83
   2  -2   5   35.14    2.18
   2  -2   5   40.60    2.01
   2  -2   5   33.19    2.01
   2  -2   5   35.62    2.20
  -2   2  -6   51.95    2.41
  -2   2  -6   52.89    2.61
  -2   2  -6   47.73    2.07
  -2   2  -6   49.60    2.41
   2  -2   6   55.57    2.55
   2  -2   6   47.85    2.27
   2  -2   6   51.81    2.61
   2  -2   7    3.91    0.98
   2  -2   7    3.00    0.67
  -2   2  -7    2.14    0.75
  -2   2  -7    3.30    0.90
  -2   2  -7    2.38    0.78
   2  -2   7    3.65    1.00
   2  -2   8    5.59    1.17
  -2   2  -8    4.59    0.94
  -2   2  -8    3.51    0.96
  -2   2  -8    3.69    0.95
   2  -2   8    5.38    1.07
   2  -2   9   -0.27    0.93
  -2   2  -9   -0.22    0.69
  -2   2  -9    1.15    0.92
  -2   2  -9    1.10    0.75
   2  -2   9   -0.24    1.02
   2  -2  10   54.24    3.41
  -2   2 -10   53.00    3.16
  -2   2 -10   56.03    3.39
  -2   2 -10   52.57    3.17
   2  -2  10   52.64    3.28
   2  -2  11   54.66    3.50
   2  -2  11   56.24    3.39
  -2   2 -11   54.54    3.41
  -2   2 -11   47.85    3.13
  -2   2 -11   52.42    3.25
   2  -2  12   38.14    1.76
   2  -2  12   41.32    1.71
   2  -2  12   42.13    1.72
   2  -2  12   38.14    1.69
   2  -2  12   39.32    1.73
   2  -2  12   43.13    1.95
   2  -2  13   79.50    3.31
   2  -2  13   80.38    3.27
   2  -2  13   86.79    3.28
   2  -2  13   86.08    3.28
   2  -2  13   86.02    3.30
   2  -2  14    0.71    0.51
   2  -2  14    0.24    0.42
   2  -2  14    0.67    0.37
   2  -2  14    0.62    0.36
   2  -2  14    0.42    0.35
   2  -2  14    0.57    0.37
   2  -2  14    0.10    0.69
   2  -2  15   10.28    0.62
   2  -2  15    8.69    0.69
   2  -2  15    9.75    0.56
   2  -2  15    8.64    0.57
   2  -2  15    9.70    0.81
   2  -2  15    9.53    0.60
   2  -2  16    7.07    0.48
   2  -2  16    6.10    0.54
   2  -2  16    6.78    0.44
   2  -2  16    6.36    0.46
   2  -2  16    5.68    0.65
   2  -1 -18    0.07    0.30
   2  -1 -17   13.36    0.72
  -2   1  17   13.21    0.66
  -2   1  17   13.86    0.67
  -2   1  17   14.32    0.70
   2  -1 -16    0.51    0.43
   2  -1 -16    0.74    0.34
  -2   1  16    0.94    0.35
  -2   1  16    0.65    0.39
   2  -1 -15    6.89    0.58
   2  -1 -15    5.68    0.50
  -2   1  15    6.32    0.50
  -2   1  15    6.53    0.55
   2  -1 -14   55.42    2.28
  -2   1  14   55.29    2.28
   2  -1 -14   55.77    2.28
  -2   1  14   53.17    2.28
  -2   1  14   55.96    2.25
   2  -1 -13    0.32    0.47
   2  -1 -13   -0.08    0.78
  -2   1  13   -0.08    0.83
   2  -1 -13    0.70    0.45
  -2   1  13   -0.24    0.44
   2  -1 -13    0.31    0.38
  -2   1  13    0.94    0.41
  -2   1  13    0.16    0.37
   2  -1 -12   29.04    2.47
   2  -1 -12   29.46    2.38
   2  -1 -12   28.17    2.24
   2  -1 -12   36.29    1.62
  -2   1  12   35.72    2.48
   2  -1 -12   34.18    2.42
  -2   1  12   31.28    2.31
  -2   1  12   28.04    2.64
   2  -1 -11  136.66    6.65
   2  -1 -11  138.52    6.52
   2  -1 -11  131.86    6.29
  -2   1  11  146.08    6.54
   2  -1 -11  141.34    5.52
   2  -1 -11  136.52    6.41
  -2   1  11  134.11    6.39
  -2   1  11  135.07    6.79
   2  -1 -10   28.43    2.29
   2  -1 -10   26.07    2.09
   2  -1 -10   29.61    2.02
   2  -1 -10   35.96    2.39
   2  -1 -10   32.06    1.48
   2  -1 -10   31.63    2.14
  -2   1  10   24.35    2.26
  -2   1  10   28.12    1.93
  -2   1  10   27.19    2.11
   2  -1  -9  104.65    5.22
   2  -1  -9  111.31    5.14
   2  -1  -9  107.80    4.94
   2  -1  -9  119.53    5.29
   2  -1  -9  107.85    4.32
   2  -1  -9  115.92    5.09
  -2   1   9   99.07    4.84
  -2   1   9   98.73    5.28
   2  -1  -8    6.66    1.00
   2  -1  -8    7.28    1.10
   2  -1  -8    7.56    0.98
   2  -1  -8    3.08    1.06
   2  -1  -8    5.88    0.96
   2  -1  -8    7.64    1.09
  -2   1   8    6.56    0.88
  -2   1   8    5.83    1.22
   2  -1  -7  198.02    8.33
   2  -1  -7  194.59    8.19
   2  -1  -7  196.94    8.02
   2  -1  -7  188.85    8.29
   2  -1  -7  207.61    8.35
   2  -1  -7  204.52    8.13
   2  -1  -7  200.61    8.27
  -2   1   7  188.21    8.38
  -2   1   7  190.04    8.01
   2  -1  -6    4.20    0.75
   2  -1  -6    2.49    0.84
   2  -1  -6    4.33    0.96
   2  -1  -6    3.99    0.76
   2  -1  -6    3.93    0.89
  -2   1   6    3.16    0.71
   2  -1  -6    2.59    0.81
  -2   1   6    2.45    0.95
   2  -1  -5   11.26    1.11
   2  -1  -5    8.29    1.07
  -2   1   5    9.48    1.16
   2  -1  -5   11.41    1.11
   2  -1  -5   12.99    1.26
  -2   1   5   13.90    1.02
   2  -1  -4   86.40    3.93
   2  -1  -4   88.43    3.83
   2  -1  -4   81.04    3.94
  -2   1   4   80.24    3.96
  -2   1   4   90.49    3.97
   2  -1  -4   87.68    3.98
   2  -1  -4   90.16    4.06
   2  -1  -3 1007.16   36.39
  -2   1   3  985.91   36.37
  -2   1   3  930.02   36.51
  -2   1   3 1014.53   36.46
   2  -1  -3  966.37   36.48
   2  -1  -3  928.52   36.43
   2  -1  -3  907.24   36.21
  -2   1   3 1029.16   36.58
   2  -1  -3  919.69   36.52
   2  -1  -2   80.94    3.35
  -2   1   2   76.05    3.35
  -2   1   2   82.76    3.35
   2  -1  -2   75.60    3.07
  -2   1   2   82.06    3.47
  -2   1   2   77.68    3.42
   2  -1  -2   69.99    3.45
   2  -1  -1  139.53    5.89
  -2   1   1  140.17    5.92
  -2   1   1  161.74    5.91
  -2   1   1  149.58    5.93
  -2   1   1  150.71    5.91
   2  -1  -1  141.21    5.86
   2  -1  -1  134.14    6.00
  -2   1   1  149.78    5.82
  -2   1   0  617.87   23.35
  -2   1   0  636.86   23.39
  -2   1   0  640.11   23.40
   2  -1   0  604.50   23.47
  -2   1   0  589.40   23.27
  -2   1  -1  996.95   36.80
  -2   1  -1 1075.37   36.80
  -2   1  -1 1003.74   36.82
   2  -1   1  979.01   36.84
   2  -1   1  922.04   36.57
   2  -1   1  997.02   36.73
   2  -1   2  479.48   17.05
   2  -1   2  417.00   17.15
  -2   1  -2  440.89   16.96
   2  -1   2  444.59   16.99
   2  -1   2  430.35   17.23
  -2   1  -2  458.83   16.90
  -2   1  -2  459.16   17.04
   2  -1   2  435.11   16.90
   2  -1   2  437.11   16.90
  -2   1  -3  115.70    4.97
   2  -1   3  114.84    4.91
   2  -1   3  129.53    4.81
   2  -1   3  116.05    4.68
   2  -1   3  125.20    5.05
   2  -1   3  111.98    4.94
  -2   1  -3  112.97    4.52
   2  -1   3  121.98    4.76
   2  -1   3  107.60    4.60
  -2   1  -4  130.63    5.09
  -2   1  -4  125.01    4.89
   2  -1   4  132.17    5.04
   2  -1   4  127.22    5.05
   2  -1   4  141.05    4.91
   2  -1   4  138.14    5.17
   2  -1   4  150.05    4.97
  -2   1  -5   41.63    2.09
  -2   1  -5   35.67    2.19
  -2   1  -5   38.43    2.10
   2  -1   5   34.73    2.14
   2  -1   5   33.08    2.14
   2  -1   5   39.99    2.29
   2  -1   5   44.99    2.16
   2  -1   5   36.92    2.16
  -2   1  -6    2.35    0.68
  -2   1  -6    3.04    0.86
  -2   1  -6    1.79    0.68
   2  -1   6    1.63    0.92
   2  -1   6    2.41    0.85
   2  -1   6    2.42    0.92
   2  -1   6    2.20    0.82
  -2   1  -7   23.31    1.65
  -2   1  -7   24.92    1.84
  -2   1  -7   24.49    1.76
   2  -1   7   25.13    1.91
   2  -1   7   23.76    1.92
   2  -1   7   25.90    1.87
   2  -1   7   24.77    1.84
  -2   1  -8  111.67    5.18
  -2   1  -8  108.20    5.31
  -2   1  -8  111.20    5.24
   2  -1   8  114.24    5.42
   2  -1   8  118.22    5.52
   2  -1   8  117.82    5.26
   2  -1   8  113.82    5.37
  -2   1  -9   49.99    3.04
  -2   1  -9   53.07    3.02
  -2   1  -9   47.29    2.84
   2  -1   9   47.15    3.05
   2  -1   9   48.65    3.15
   2  -1   9   51.02    2.83
   2  -1   9   52.26    3.11
  -2   1 -10    5.23    1.05
  -2   1 -10    6.90    1.22
  -2   1 -10    7.15    1.21
   2  -1  10    6.81    1.37
   2  -1  10    7.98    1.45
   2  -1  10    6.68    1.23
  -2   1 -11  155.38    7.32
  -2   1 -11  146.73    7.07
  -2   1 -11  146.45    7.17
   2  -1  11  161.63    7.40
   2  -1  11  157.92    7.48
   2  -1  11  168.36    7.44
   2  -1  12    0.14    0.44
   2  -1  12    0.81    0.38
   2  -1  12    0.22    0.35
   2  -1  12    0.40    0.39
   2  -1  12    0.33    0.43
   2  -1  12    0.91    0.72
   2  -1  13   33.51    1.45
   2  -1  13   32.26    1.40
   2  -1  13   31.62    1.42
   2  -1  13   31.26    1.45
   2  -1  14  120.97    4.74
   2  -1  14  132.39    4.71
   2  -1  14  119.81    4.73
   2  -1  14  108.60    4.84
   2  -1  14  119.68    4.76
   2  -1  15   -0.01    0.44
   2  -1  15    0.02    0.32
   2  -1  15    0.36    0.35
   2  -1  15    0.42    0.40
   2  -1  15   -0.12    0.58
   2  -1  16    0.01    0.38
   2  -1  16    0.17    0.30
   2  -1  16    0.28    0.49
   2  -1  16    0.17    0.34
   2  -1  17    1.13    0.34
   2  -1  17    0.85    0.29
   2   0 -18   22.34    0.99
  -2   0  18   22.52    0.98
  -2   0  18   22.31    1.00
  -2   0  17   10.71    0.63
  -2   0  17   10.00    0.67
   2   0 -16   53.88    2.14
  -2   0  16   50.61    2.16
  -2   0  16   52.04    2.13
  -2   0  16   50.60    2.15
   2   0 -15    4.78    0.52
   2   0 -15    4.93    0.46
  -2   0  15    5.54    0.50
  -2   0  15    4.67    0.53
  -2   0  15    3.87    0.53
   2   0 -14   21.77    1.10
  -2   0  14   22.68    1.11
   2   0 -14   23.03    1.08
  -2   0  14   21.68    1.12
  -2   0  14   24.06    1.09
   2   0 -13  258.28   11.05
   2   0 -13  219.68   10.70
   2   0 -13  233.17   10.65
   2   0 -13  236.70   10.65
   2   0 -13  262.12    9.68
  -2   0  13  254.37   11.01
  -2   0  13  251.33   11.16
   2   0 -12    2.07    1.00
   2   0 -12    2.96    1.07
   2   0 -12    1.87    0.85
   2   0 -12    2.87    0.86
  -2   0  12    1.97    1.11
   2   0 -12    1.83    0.44
  -2   0  12    3.41    0.87
  -2   0  12    2.10    0.90
  -2   0  12    1.69    1.11
   2   0 -11    5.40    1.10
   2   0 -11    5.22    1.08
   2   0 -11    6.30    1.01
  -2   0  11    6.25    1.19
   2   0 -11    5.70    1.09
   2   0 -11    6.88    1.21
   2   0 -11    6.81    0.58
   2   0 -11    4.51    1.03
  -2   0  11    3.20    0.93
  -2   0  11    5.65    1.35
  -2   0  11    5.50    1.01
   2   0 -10   21.58    1.78
   2   0 -10   22.61    1.90
   2   0 -10   18.16    1.60
   2   0 -10   21.79    1.70
   2   0 -10   20.32    1.84
   2   0 -10   23.58    1.15
  -2   0  10   23.96    1.86
  -2   0  10   23.15    2.06
   2   0 -10   20.77    1.78
   2   0  -9    7.33    1.04
   2   0  -9    7.84    1.19
   2   0  -9    6.21    0.97
   2   0  -9    6.11    1.10
  -2   0   9    6.42    1.04
   2   0  -9    7.29    1.13
  -2   0   9    5.93    1.23
   2   0  -8   10.13    1.12
   2   0  -8   11.31    1.24
   2   0  -8   10.18    1.05
   2   0  -8    9.84    1.23
  -2   0   8    9.42    1.16
  -2   0   8   10.13    1.35
   2   0  -8   11.04    1.17
   2   0  -7  244.13    9.70
   2   0  -7  252.49    9.91
   2   0  -7  246.42    9.62
   2   0  -7  232.50    9.67
   2   0  -7  224.21    9.78
   2   0  -7  227.49    9.76
  -2   0   7  243.86    9.92
  -2   0   7  241.60    9.74
   2   0  -6   91.14    4.00
   2   0  -6   93.86    4.20
   2   0  -6   92.40    3.93
   2   0  -6   96.56    4.10
   2   0  -6   87.39    4.09
   2   0  -6   88.95    4.13
  -2   0   6   81.18    4.13
  -2   0   6   85.18    3.99
   2   0  -5   73.21    3.20
  -2   0   5   65.31    3.05
  -2   0   5   64.03    3.15
   2   0  -5   65.52    3.15
   2   0  -5   62.91    3.09
   2   0  -5   62.38    3.06
  -2   0   4  376.15   15.26
  -2   0   4  382.10   15.37
   2   0  -4  417.71   15.43
  -2   0   4  450.45   15.51
  -2   0   4  406.17   15.48
   2   0  -4  361.11   15.30
  -2   0   3   32.91    1.75
  -2   0   3   36.95    1.83
   2   0  -3   33.74    1.78
   2   0  -2  301.35   11.69
  -2   0   2  310.26   11.74
   2   0  -2  288.08   11.52
   2   0  -2  293.49   11.73
  -2   0   2  314.98   11.71
  -2   0   1  131.48    5.35
   2   0  -1  125.79    5.22
   2   0  -1  132.00    5.41
  -2   0   1  136.61    5.36
  -2   0   0    4.49    0.28
   2   0   0    3.82    0.43
  -2   0   0    4.55    0.63
   2   0   0    6.28    0.75
  -2   0   0    6.46    0.61
  -2   0  -1   41.76    1.99
  -2   0  -2  844.42   29.27
   2   0   2  761.54   29.24
   2   0   2  774.36   29.28
   2   0   2  831.20   29.42
   2   0   2  724.93   28.85
  -2   0  -2  841.92   29.23
  -2   0  -3   67.32    3.07
   2   0   3   61.32    3.08
   2   0   3   64.91    2.71
   2   0   3   68.92    3.21
   2   0   3   62.05    3.05
  -2   0  -4   87.81    3.88
  -2   0  -4   82.33    3.96
   2   0   4   98.22    3.96
   2   0   4   84.58    3.64
   2   0   4   91.97    4.15
   2   0   4   84.88    3.99
   2   0   4   87.84    3.99
   2   0   4   91.20    3.84
   2   0   4   87.32    3.99
  -2   0  -5  225.12    9.62
  -2   0  -5  234.01    9.45
  -2   0  -5  234.75    9.56
   2   0   5  233.55    9.66
   2   0   5  249.60    9.79
   2   0   5  220.04    9.35
   2   0   5  243.39    9.68
   2   0   5  260.87    9.47
   2   0   5  235.08    9.64
  -2   0  -6  756.33   29.36
  -2   0  -6  759.29   29.19
  -2   0  -6  730.75   29.29
   2   0   6  783.04   29.45
   2   0   6  771.42   29.48
   2   0   6  748.81   29.38
   2   0   6  775.92   29.07
   2   0   6  761.34   29.40
  -2   0  -7  125.60    5.73
  -2   0  -7  119.49    5.51
  -2   0  -7  121.03    5.65
   2   0   7  125.87    5.82
   2   0   7  131.15    5.79
   2   0   7  123.31    5.77
   2   0   7  130.75    5.81
   2   0   7  128.52    5.37
  -2   0  -8  150.27    6.74
  -2   0  -8  141.93    6.56
  -2   0  -8  147.92    6.69
   2   0   8  142.60    6.79
   2   0   8  156.54    6.81
   2   0   8  141.46    6.73
   2   0   8  157.68    6.30
   2   0   8  152.08    6.84
  -2   0  -9   66.80    3.65
  -2   0  -9   68.25    3.56
  -2   0  -9   65.80    3.66
   2   0   9   64.38    3.77
   2   0   9   63.98    3.60
   2   0   9   64.86    3.75
   2   0   9   63.41    3.70
  -2   0 -10    0.47    0.73
  -2   0 -10    0.51    0.79
  -2   0 -10    0.53    0.94
   2   0  10    0.08    0.80
   2   0  10    0.29    1.07
   2   0  10    1.29    1.14
   2   0  10    1.61    1.00
  -2   0 -11  118.78    5.97
  -2   0 -11  120.79    5.88
  -2   0 -11  118.68    6.02
   2   0  11  123.68    6.18
   2   0  11  124.10    6.14
   2   0  11  126.73    6.17
   2   0  12    1.65    0.45
   2   0  12    0.35    0.64
   2   0  12    1.04    0.39
   2   0  12    1.43    0.31
   2   0  12    0.76    0.41
   2   0  13   -0.09    0.42
   2   0  13   -0.04    0.61
   2   0  13    0.38    0.34
   2   0  13    0.04    0.40
   2   0  13    0.09    0.29
   2   0  14   41.34    1.52
   2   0  14   37.84    1.50
   2   0  15    0.50    0.39
   2   0  15    0.22    0.52
   2   0  15   -0.09    0.45
   2   0  15    0.29    0.36
   2   0  16   22.65    0.97
   2   0  16   23.48    1.05
   2   0  16   24.32    0.98
   2   0  17    2.54    0.32
   2   0  17    2.28    0.31
   2   1 -18   14.84    0.68
  -2  -1  18   14.40    0.69
  -2  -1  17   41.94    1.76
   2   1 -17   41.68    1.72
  -2  -1  17   40.91    1.77
  -2  -1  17   42.01    1.74
  -2  -1  16    2.05    0.47
   2   1 -16    1.86    0.42
   2   1 -16    1.79    0.32
  -2  -1  16    1.86    0.45
  -2  -1  16    1.82    0.42
  -2  -1  15   38.59    1.77
   2   1 -15   42.65    1.76
   2   1 -15   38.98    1.71
  -2  -1  15   43.87    1.78
  -2  -1  15   41.80    1.80
  -2  -1  14    0.28    0.45
  -2  -1  14    0.53    0.45
   2   1 -14    0.09    0.32
  -2  -1  14    0.25    0.36
   2   1 -13    9.16    1.41
   2   1 -13    9.69    1.53
   2   1 -13   11.24    1.43
  -2  -1  13    8.64    1.56
  -2  -1  13    8.22    1.34
   2   1 -13   11.36    1.46
  -2  -1  13   12.94    1.62
  -2  -1  13    9.89    1.56
   2   1 -12   37.94    2.80
   2   1 -12   40.76    2.77
   2   1 -12   40.95    2.75
  -2  -1  12   46.10    3.07
   2   1 -12   39.54    2.73
  -2  -1  12   43.64    2.94
  -2  -1  12   41.27    2.92
   2   1 -11    2.07    0.89
   2   1 -11    3.21    1.03
   2   1 -11    1.63    0.86
   2   1 -11    2.12    0.41
   2   1 -11    3.18    1.02
   2   1 -11    1.80    0.84
  -2  -1  11    3.34    0.78
  -2  -1  11    1.95    0.98
  -2  -1  11    2.35    1.04
   2   1 -10   25.36    1.96
   2   1 -10   27.07    2.13
   2   1 -10   28.52    2.00
   2   1 -10   27.84    2.07
  -2  -1  10   25.72    2.10
  -2  -1  10   27.13    2.14
   2   1 -10   24.43    1.96
   2   1  -9   -0.06    0.71
   2   1  -9   -0.21    0.87
   2   1  -9   -0.29    0.68
   2   1  -9    0.58    0.83
   2   1  -9    1.55    0.87
  -2  -1   9    0.57    0.76
  -2  -1   9   -0.51    0.82
   2   1  -8   14.14    1.28
   2   1  -8   13.39    1.39
   2   1  -8   11.33    1.30
  -2  -1   8   11.75    1.32
   2   1  -8   12.60    1.32
  -2  -1   8   13.15    1.44
   2   1  -7   99.88    4.45
   2   1  -7   92.33    4.53
   2   1  -7  111.50    4.34
   2   1  -7  101.22    4.52
  -2  -1   7  101.58    4.58
  -2  -1   7  100.48    4.62
   2   1  -6   80.37    3.67
   2   1  -6   80.62    3.82
   2   1  -6   81.56    3.77
   2   1  -6   77.25    3.78
  -2  -1   6   81.83    3.84
  -2  -1   6   84.31    3.81
   2   1  -5   52.80    2.73
   2   1  -5   58.35    2.76
  -2  -1   5   53.56    2.73
  -2  -1   5   56.97    2.79
   2   1  -5   57.35    2.80
   2   1  -4  527.23   19.59
   2   1  -4  507.80   19.55
  -2  -1   4  497.14   19.57
   2   1  -4  527.22   19.61
  -2  -1   4  483.12   19.54
  -2  -1   3  360.10   12.90
  -2  -1   3  289.94   12.63
   2   1  -3  304.67   12.75
  -2  -1   3  332.84   12.82
   2   1  -3  322.10   12.73
   2   1  -3  347.08   12.83
  -2  -1   3  380.90   12.97
  -2  -1   2   21.94    1.32
  -2  -1   2   18.72    1.00
   2   1  -2   19.59    1.25
  -2  -1   2   17.79    1.26
   2   1  -2   17.27    1.18
  -2  -1   2   19.71    1.27
  -2  -1   1  116.25    4.30
  -2  -1   1   91.89    3.81
   2   1  -1   99.44    4.20
   2   1  -1   99.64    4.16
  -2  -1   1  113.82    4.31
  -2  -1   1   99.64    4.22
  -2  -1   0  314.19   12.05
   2   1   0  294.30   12.05
   2   1   0  304.40   11.96
  -2  -1   0  332.73   12.08
  -2  -1   0  296.29   12.00
  -2  -1  -1   74.43    3.32
   2   1   1   67.40    3.22
   2   1   1   75.16    3.38
  -2  -1  -1   73.94    3.24
  -2  -1  -1   72.34    3.26
   2   1   1   73.93    3.24
  -2  -1  -2    3.03    0.65
   2   1   2    3.55    0.79
   2   1   2    3.51    0.92
  -2  -1  -2    4.10    0.66
   2   1   2    3.98    0.78
   2   1   2    3.78    0.70
  -2  -1  -3    2.30    0.74
  -2  -1  -3    2.10    0.68
   2   1   3    1.07    0.23
   2   1   3    1.77    0.74
   2   1   3    1.77    0.84
   2   1   3    1.77    0.70
   2   1   3    2.17    0.69
   2   1   3    2.39    0.73
  -2  -1  -4    5.49    0.88
  -2  -1  -4    4.96    0.74
  -2  -1  -4    3.82    0.82
   2   1   4    4.43    0.81
   2   1   4    4.98    1.01
   2   1   4    4.35    0.87
   2   1   4    4.23    0.79
   2   1   4    4.48    0.91
  -2  -1  -5  256.96   10.61
  -2  -1  -5  252.78   10.42
  -2  -1  -5  264.26   10.60
   2   1   5  264.23   10.62
   2   1   5  267.77   10.82
   2   1   5  267.67   10.61
   2   1   5  261.78   10.48
   2   1   5  255.83   10.61
  -2  -1  -6    6.88    1.09
  -2  -1  -6    9.06    1.06
  -2  -1  -6    8.18    1.14
   2   1   6    8.69    1.14
   2   1   6    9.24    1.36
   2   1   6    8.83    1.21
   2   1   6    8.37    1.00
   2   1   6    8.64    1.17
  -2  -1  -7  263.29   11.01
  -2  -1  -7  253.15   10.86
  -2  -1  -7  254.64   11.01
   2   1   7  264.96   11.08
   2   1   7  269.86   11.19
   2   1   7  273.34   11.12
   2   1   7  279.04   10.82
   2   1   7  266.42   11.11
  -2  -1  -8   21.89    1.83
  -2  -1  -8   20.86    1.69
  -2  -1  -8   18.83    1.77
   2   1   8   20.20    1.85
   2   1   8   18.50    1.85
   2   1   8   18.77    1.88
   2   1   8   19.14    1.53
   2   1   8   21.28    1.88
  -2  -1  -9   87.32    4.55
  -2  -1  -9   90.76    4.54
  -2  -1  -9   94.28    4.73
   2   1   9   92.95    4.70
  -2  -1  -9   84.40    4.49
   2   1   9   90.25    4.70
   2   1   9   86.36    4.69
   2   1   9   96.61    4.83
   2   1   9   82.56    4.19
  -2  -1 -10  151.32    6.98
  -2  -1 -10  142.60    6.86
  -2  -1 -10  158.65    7.20
   2   1  10  157.33    7.13
  -2  -1 -10  139.89    6.88
   2   1  10  153.06    7.08
   2   1  10  152.66    7.14
   2   1  10  144.61    6.48
   2   1  10  153.04    7.22
  -2  -1 -11  158.16    7.19
  -2  -1 -11  148.18    7.08
  -2  -1 -11  154.80    7.33
   2   1  11  163.88    7.46
   2   1  11  163.58    7.41
   2   1  11  152.18    7.26
   2   1  11  139.63    7.09
  -2  -1 -11  143.48    7.08
   2   1  12   10.81    0.69
  -2  -1 -12   10.78    0.61
   2   1  12   10.99    0.64
   2   1  12   11.02    0.69
   2   1  13   80.90    2.71
  -2  -1 -13   79.22    2.62
   2   1  13   77.95    2.65
   2   1  13   79.72    2.70
   2   1  14   25.60    1.15
  -2  -1 -14   23.87    1.06
   2   1  14   24.46    1.09
   2   1  14   24.53    1.15
   2   1  15   14.69    0.74
   2   1  15   13.12    0.78
   2   1  15   12.53    0.65
   2   1  15   15.20    0.74
   2   1  16   23.10    1.00
   2   1  16   23.95    1.01
  -2  -2  18    3.39    0.41
  -2  -2  18    3.26    0.38
  -2  -2  18    3.86    0.37
  -2  -2  17   34.29    1.56
   2   2 -17   38.02    1.52
  -2  -2  17   36.06    1.58
  -2  -2  17   37.65    1.55
  -2  -2  16  121.31    4.69
   2   2 -16  116.86    4.64
  -2  -2  16  120.14    4.70
  -2  -2  16  122.68    4.67
  -2  -2  15   14.98    0.88
  -2  -2  15   14.06    0.85
   2   2 -15   16.44    0.83
   2   2 -15   15.14    0.75
  -2  -2  15   14.25    0.81
  -2  -2  14    0.77    0.38
  -2  -2  14    0.77    0.47
  -2  -2  14    0.56    0.44
   2   2 -14    0.81    0.32
  -2  -2  14    0.45    0.37
  -2  -2  13   25.21    1.22
  -2  -2  13   25.66    1.18
  -2  -2  13   24.82    1.24
  -2  -2  13   23.02    2.10
   2   2 -13   22.39    2.06
   2   2 -12   46.90    3.02
   2   2 -12   42.97    3.07
   2   2 -12   47.95    3.06
   2   2 -12   49.36    2.90
  -2  -2  12   51.65    3.29
   2   2 -12   44.83    3.00
  -2  -2  12   49.11    3.32
  -2  -2  12   47.45    3.00
   2   2 -11    5.66    1.10
   2   2 -11    6.97    1.33
   2   2 -11    7.83    1.23
  -2  -2  11    8.67    1.08
   2   2 -11    7.28    1.19
  -2  -2  11    7.53    1.39
   2   2 -11    5.05    1.10
  -2  -2  11    7.71    1.25
   2   2 -10   53.57    3.13
   2   2 -10   51.84    3.21
   2   2 -10   58.82    3.12
   2   2 -10   50.84    3.12
  -2  -2  10   58.38    3.20
  -2  -2  10   52.16    3.33
   2   2  -9   33.93    2.26
   2   2  -9   30.59    2.26
   2   2  -9   40.57    2.32
   2   2  -9   28.46    2.16
  -2  -2   9   35.18    2.42
  -2  -2   9   34.82    2.26
   2   2  -8  143.56    6.38
   2   2  -8  134.71    6.48
  -2  -2   8  147.15    6.03
   2   2  -8  149.67    6.39
  -2  -2   8  157.02    6.69
   2   2  -8  142.05    6.46
  -2  -2   8  150.99    6.48
   2   2  -7  298.24   12.56
   2   2  -7  310.90   12.44
  -2  -2   7  314.76   12.49
  -2  -2   7  323.88   12.67
   2   2  -7  303.74   12.52
  -2  -2   7  324.04   12.13
   2   2  -7  292.48   12.39
  -2  -2   6    1.30    0.36
  -2  -2   6    1.23    0.74
   2   2  -6    2.08    0.76
  -2  -2   6    1.98    0.74
   2   2  -6    1.25    0.61
   2   2  -6    1.72    0.83
   2   2  -6    1.63    0.75
  -2  -2   5  348.64   13.56
   2   2  -5  351.23   13.88
  -2  -2   5  343.58   13.92
  -2  -2   5  353.69   13.76
   2   2  -5  361.04   13.87
   2   2  -5  361.45   13.72
   2   2  -5  338.15   13.77
  -2  -2   4   16.16    1.07
   2   2  -4   18.76    1.24
  -2  -2   4   16.29    1.19
   2   2  -4   17.53    1.12
   2   2  -4   12.30    1.16
  -2  -2   4   16.60    1.29
   2   2  -4   16.94    1.33
  -2  -2   4   18.10    1.21
   2   2  -4   15.34    1.12
   2   2  -3   88.05    3.88
   2   2  -3   92.31    3.97
  -2  -2   3   83.43    3.84
  -2  -2   3   94.90    3.87
   2   2  -3   88.47    3.90
  -2  -2   3   86.79    3.96
   2   2  -3   88.94    3.87
  -2  -2   2   93.26    4.13
   2   2  -2   97.75    4.18
  -2  -2   2  103.48    4.01
   2   2  -2   92.98    4.17
  -2  -2   2   94.12    4.19
   2   2  -2   92.13    4.12
  -2  -2   1   89.06    3.39
   2   2  -1   86.71    3.71
  -2  -2   1   86.67    3.63
  -2  -2   1   79.09    3.63
   2   2  -1   78.51    3.58
   2   2  -1   74.38    3.56
  -2  -2   1   74.42    3.59
  -2  -2   0  118.19    5.08
   2   2   0  122.70    5.13
   2   2   0  130.57    5.31
  -2  -2   0  118.45    5.15
  -2  -2   0  122.81    5.21
   2   2   0  126.09    5.11
   2   2   0  123.91    5.18
  -2  -2   0  122.76    5.15
  -2  -2  -1  109.80    4.81
   2   2   1  109.47    4.80
   2   2   1  110.91    5.02
   2   2   1  118.51    4.49
   2   2   1  118.01    4.77
  -2  -2  -1  112.51    4.89
  -2  -2  -1  116.58    4.88
  -2  -2  -1  112.22    4.85
   2   2   1  110.77    4.90
  -2  -2  -2   29.41    1.86
  -2  -2  -2   35.62    1.89
   2   2   2   33.52    1.55
   2   2   2   34.27    1.82
   2   2   2   31.24    1.46
   2   2   2   35.23    2.13
   2   2   2   33.43    1.81
   2   2   2   32.63    1.88
  -2  -2  -2   32.53    1.82
  -2  -2  -3   14.84    1.30
  -2  -2  -3   19.91    1.26
  -2  -2  -3   16.61    1.35
   2   2   3   14.65    0.90
  -2  -2  -3   16.99    1.19
   2   2   3   17.41    1.26
   2   2   3   15.78    0.86
   2   2   3   18.22    1.35
   2   2   3   16.18    1.35
  -2  -2  -3   17.01    1.24
   2   2   3   16.73    1.28
  -2  -2  -4    5.82    0.93
  -2  -2  -4    5.59    0.83
  -2  -2  -4    6.51    0.99
   2   2   4    5.96    0.59
   2   2   4    7.37    0.91
  -2  -2  -4    5.99    0.84
   2   2   4    6.52    0.98
   2   2   4    6.32    0.92
  -2  -2  -4    6.19    0.83
   2   2   4    6.74    0.71
   2   2   4    6.65    0.97
  -2  -2  -5    1.96    0.85
  -2  -2  -5    2.93    0.72
  -2  -2  -5    2.50    0.86
   2   2   5    1.98    0.82
  -2  -2  -5    3.37    0.79
   2   2   5    2.91    1.00
   2   2   5    2.76    0.54
   2   2   5    3.81    0.91
   2   2   5    2.59    0.86
   2   2   6  346.70   13.46
  -2  -2  -6  346.12   14.05
  -2  -2  -6  364.23   13.97
  -2  -2  -6  332.40   14.10
  -2  -2  -6  337.61   13.91
   2   2   6  350.02   13.92
   2   2   6  341.24   14.03
   2   2   6  350.12   14.09
   2   2   6  344.80   13.95
  -2  -2  -7   49.07    3.06
  -2  -2  -7   51.87    2.99
  -2  -2  -7   52.24    3.13
  -2  -2  -7   49.08    2.95
   2   2   7   54.08    3.03
   2   2   7   49.99    3.07
   2   2   7   60.78    3.09
   2   2   7   53.86    3.14
  -2  -2  -8   49.04    3.05
  -2  -2  -8   49.74    3.04
  -2  -2  -8   46.98    3.12
  -2  -2  -8   51.11    3.03
   2   2   8   54.84    3.42
   2   2   8   51.32    3.05
   2   2   8   49.53    3.16
   2   2   8   53.09    3.23
   2   2   8   48.35    2.89
  -2  -2  -9   62.14    3.58
  -2  -2  -9   57.82    3.44
  -2  -2  -9   55.88    3.60
   2   2   9   57.48    3.46
  -2  -2  -9   58.68    3.48
   2   2   9   59.76    3.70
   2   2   9   63.89    3.70
   2   2   9   61.78    3.69
   2   2   9   60.91    3.35
  -2  -2 -10    1.39    0.94
  -2  -2 -10    0.37    0.85
  -2  -2 -10    0.42    0.97
   2   2  10    0.73    0.76
   2   2  10    2.07    1.01
   2   2  10    2.70    1.16
   2   2  10    0.45    0.93
  -2  -2 -10    0.28    0.84
   2   2  10    0.52    1.03
   2   2  11    0.20    0.41
  -2  -2 -11    0.49    0.40
   2   2  11    0.36    0.38
   2   2  11    0.59    0.42
   2   2  12    1.03    0.42
  -2  -2 -12    1.27    0.39
   2   2  12    1.02    0.40
   2   2  12    0.68    0.43
   2   2  13    0.45    0.39
  -2  -2 -13    0.42    0.36
   2   2  13    0.62    0.27
   2   2  13    0.45    0.34
   2   2  13    0.60    0.39
   2   2  14    1.45    0.39
  -2  -2 -14    2.07    0.35
   2   2  14    2.11    0.43
   2   2  14    2.00    0.29
   2   2  14    2.18    0.35
   2   2  14    2.95    0.42
   2   2  15    2.45    0.36
   2   2  15    2.64    0.39
  -2  -2 -15    3.23    0.32
   2   2  15    3.41    0.39
   2   2  15    3.09    0.34
   2   2  16    5.96    0.41
  -2  -3  18   34.91    1.42
  -2  -3  18   36.78    1.43
  -2  -3  17    3.65    0.44
  -2  -3  17    4.32    0.44
  -2  -3  17    4.70    0.44
   2   3 -17    3.89    0.35
  -2  -3  16    3.50    0.46
   2   3 -16    3.72    0.41
  -2  -3  16    3.57    0.48
  -2  -3  16    3.54    0.45
  -2  -3  16    3.26    0.38
  -2  -3  16    3.62    0.44
  -2  -3  15   31.78    1.38
  -2  -3  15   31.07    1.45
  -2  -3  15   30.71    1.40
  -2  -3  15   33.43    1.44
  -2  -3  14   29.45    1.37
  -2  -3  14   29.19    1.31
  -2  -3  14   27.05    1.31
  -2  -3  14   30.36    1.35
  -2  -3  13   37.02    1.57
  -2  -3  13   38.88    1.70
  -2  -3  13   39.47    1.71
  -2  -3  13   38.52    1.66
   2   3 -13   38.81    1.60
  -2  -3  13   34.16    1.63
  -2  -3  12    0.20    1.02
   2   3 -12    1.35    0.86
   2   3 -12    2.00    1.04
   2   3 -12    0.68    0.97
   2   3 -12   -0.09    0.79
  -2  -3  12    0.45    0.96
   2   3 -11   -0.09    0.85
   2   3 -11   -0.20    0.85
  -2  -3  11    0.85    1.02
   2   3 -11    1.27    0.76
  -2  -3  11   -0.32    0.94
   2   3 -11    0.34    0.76
  -2  -3  11    0.14    0.68
   2   3 -10    5.01    1.12
   2   3 -10    4.62    1.23
   2   3 -10    6.87    1.02
   2   3 -10    3.49    1.08
  -2  -3  10    4.42    1.17
  -2  -3  10    6.49    0.99
   2   3  -9   50.34    3.02
   2   3  -9   46.61    3.10
  -2  -3   9   50.04    2.70
   2   3  -9   53.58    2.90
  -2  -3   9   53.82    3.29
   2   3  -9   51.60    3.09
  -2  -3   9   57.40    2.90
   2   3  -8   21.37    1.83
   2   3  -8   23.45    1.78
  -2  -3   8   18.15    1.40
   2   3  -8   18.89    1.53
  -2  -3   8   22.82    1.91
  -2  -3   8   22.49    1.58
   2   3  -8   22.66    1.82
   2   3  -7  632.28   23.90
   2   3  -7  620.01   23.68
  -2  -3   7  628.50   23.44
   2   3  -7  610.58   23.57
  -2  -3   7  576.16   23.91
  -2  -3   7  591.18   23.48
   2   3  -7  591.39   23.79
   2   3  -6    1.05    0.65
   2   3  -6    0.53    0.71
  -2  -3   6    0.75    0.84
   2   3  -6    0.99    0.81
  -2  -3   6    0.79    0.56
  -2  -3   6    1.27    0.61
   2   3  -6    0.80    0.70
   2   3  -5    5.80    0.94
   2   3  -5    5.23    0.82
  -2  -3   5    4.48    0.41
  -2  -3   5    5.33    0.96
   2   3  -5    5.72    0.73
   2   3  -5    7.51    1.01
  -2  -3   5    5.69    0.74
  -2  -3   5    8.60    0.90
   2   3  -5    8.58    0.95
   2   3  -4  160.18    6.25
   2   3  -4  157.39    6.31
  -2  -3   4  149.66    6.20
  -2  -3   4  153.27    6.09
   2   3  -4  146.47    6.11
  -2  -3   4  149.38    6.25
   2   3  -4  146.80    6.04
   2   3  -3   65.86    3.09
  -2  -3   3   64.55    3.12
   2   3  -3   70.12    3.20
  -2  -3   3   62.15    2.97
   2   3  -3   59.75    2.94
  -2  -3   3   62.68    3.06
   2   3  -3   60.13    3.05
  -2  -3   3   65.39    3.14
   2   3  -3   63.29    3.01
  -2  -3   2   18.72    1.28
   2   3  -2   19.19    1.38
  -2  -3   2   17.58    1.39
   2   3  -2   19.03    1.30
  -2  -3   2   19.01    1.40
   2   3  -2   16.36    1.35
  -2  -3   2   16.93    1.33
   2   3  -2   17.75    1.32
   2   3  -1    6.47    0.95
  -2  -3   1    5.34    0.75
  -2  -3   1    6.16    0.91
   2   3  -1    5.36    0.80
  -2  -3   1    5.22    0.85
   2   3  -1    5.10    0.82
   2   3  -1    5.37    0.84
  -2  -3   1    4.94    0.78
   2   3   0    9.32    1.16
  -2  -3   0    8.20    1.01
  -2  -3   0   10.75    1.13
   2   3   0   10.99    1.08
  -2  -3   0   11.06    1.09
  -2  -3   0   10.68    0.97
   2   3   0   10.51    1.06
  -2  -3  -1    6.86    0.99
  -2  -3  -1    9.11    1.03
  -2  -3  -1    7.84    0.88
  -2  -3  -1    7.29    0.99
   2   3   1    8.22    0.82
   2   3   1    7.73    0.90
   2   3   1    6.42    0.95
  -2  -3  -1    7.97    0.89
  -2  -3  -2  386.60   15.66
   2   3   2  393.92   15.51
  -2  -3  -2  408.13   15.70
  -2  -3  -2  394.26   15.66
  -2  -3  -2  404.10   15.50
  -2  -3  -2  391.69   15.74
   2   3   2  399.64   15.42
   2   3   2  395.42   15.41
   2   3   2  396.54   15.71
  -2  -3  -2  393.89   15.48
  -2  -3  -3   14.46    1.37
   2   3   3   13.55    1.15
  -2  -3  -3   13.53    1.36
   2   3   3   14.75    1.14
  -2  -3  -3   13.39    1.37
  -2  -3  -3   14.41    1.21
   2   3   3   13.35    1.22
   2   3   3   14.17    1.42
  -2  -3  -3   13.92    1.12
  -2  -3  -4   81.34    4.03
   2   3   4   79.57    3.76
  -2  -3  -4   84.88    4.08
  -2  -3  -4   81.56    4.10
  -2  -3  -4   83.98    3.89
   2   3   4   80.74    3.73
   2   3   4   84.89    3.93
   2   3   4   78.69    4.07
   2   3   4   77.69    3.83
  -2  -3  -4   81.54    3.77
   2   3   5  140.36    6.09
  -2  -3  -5  137.95    6.43
  -2  -3  -5  149.94    6.51
  -2  -3  -5  147.47    6.35
  -2  -3  -5  144.19    6.51
   2   3   5  135.56    6.09
  -2  -3  -5  140.43    6.28
   2   3   5  138.60    6.29
   2   3   5  149.44    6.38
  -2  -3  -5  140.63    6.13
   2   3   5  145.74    6.47
   2   3   6   25.62    1.72
  -2  -3  -6   26.92    2.08
  -2  -3  -6   26.01    2.10
  -2  -3  -6   27.56    2.02
  -2  -3  -6   27.72    2.19
   2   3   6   28.91    1.87
  -2  -3  -6   25.11    1.96
   2   3   6   26.73    2.03
   2   3   6   28.06    2.10
   2   3   6   27.19    2.03
  -2  -3  -6   26.02    1.78
  -2  -3  -7   87.31    4.64
  -2  -3  -7   92.98    4.62
  -2  -3  -7   87.86    4.68
  -2  -3  -7   90.52    4.76
  -2  -3  -7   83.43    4.48
   2   3   7   87.90    4.33
   2   3   7   97.94    4.72
   2   3   7   89.33    4.64
   2   3   7   93.64    4.68
  -2  -3  -7   86.64    4.23
  -2  -3  -8   23.51    2.06
  -2  -3  -8   22.43    1.98
  -2  -3  -8   20.90    2.11
  -2  -3  -8   22.10    2.07
   2   3   8   24.88    1.87
  -2  -3  -8   23.22    2.00
   2   3   8   23.98    2.10
   2   3   8   24.44    2.09
   2   3   8   24.73    2.02
  -2  -3  -9    2.19    1.02
  -2  -3  -9    0.95    0.89
  -2  -3  -9    1.70    1.11
   2   3   9    1.89    0.93
   2   3   9    2.00    1.02
   2   3   9    3.39    1.14
   2   3   9    1.26    1.18
   2   3   9    1.28    0.81
  -2  -3  -9    1.33    1.03
  -2  -3  -9    1.42    1.03
   2   3  10    0.50    0.39
  -2  -3 -10    0.05    0.42
   2   3  10    0.20    0.42
  -2  -3 -10    0.32    0.31
   2   3  10    0.30    0.41
   2   3  11    0.51    0.36
  -2  -3 -11    0.82    0.42
   2   3  11    0.33    0.39
   2   3  11    0.46    0.40
   2   3  11    0.60    0.41
   2   3  12    8.80    0.57
   2   3  12    7.68    0.59
  -2  -3 -12    9.15    0.60
   2   3  12    8.86    0.63
   2   3  12    9.14    0.62
   2   3  13   35.45    1.49
  -2  -3 -13   37.92    1.50
   2   3  13   34.88    1.49
   2   3  13   35.83    1.52
  -2  -3 -14    3.04    0.36
   2   3  14    2.31    0.30
   2   3  14    2.14    0.35
   2   3  14    1.93    0.38
   2   3  15    8.20    0.48
   2   3  15    8.14    0.49
  -2  -4  17   25.83    1.20
  -2  -4  17   24.33    1.14
  -2  -4  17   27.56    1.18
  -2  -4  17   28.58    1.14
  -2  -4  16    5.03    0.47
  -2  -4  16    4.34    0.43
  -2  -4  16    4.72    0.42
  -2  -4  16    5.46    0.45
  -2  -4  15    0.37    0.40
  -2  -4  15    0.32    0.39
  -2  -4  15    0.12    0.35
  -2  -4  15    0.02    0.37
  -2  -4  14    0.27    0.41
  -2  -4  14   -0.48    0.43
  -2  -4  14    0.04    0.31
  -2  -4  14    0.08    0.36
  -2  -4  14    0.10    0.39
  -2  -4  13   35.09    1.53
  -2  -4  13   37.83    1.63
  -2  -4  13   33.28    1.56
  -2  -4  13   37.66    1.64
  -2  -4  13   37.07    1.58
  -2  -4  12   42.90    1.85
  -2  -4  12   46.33    1.95
  -2  -4  12   43.51    1.84
  -2  -4  12   45.00    1.94
  -2  -4  12   47.28    1.89
   2   4 -12   44.55    1.84
  -2  -4  12   42.22    1.87
  -2  -4  11   23.82    2.29
   2   4 -11   19.83    1.97
   2   4 -11   22.28    2.11
   2   4 -11   22.48    2.21
  -2  -4  11   29.19    2.29
   2   4 -10   30.12    2.32
  -2  -4  10   34.17    2.65
   2   4 -10   31.00    2.42
   2   4 -10   28.18    2.44
  -2  -4  10   31.47    2.39
  -2  -4  10   27.30    1.98
   2   4  -9  108.96    5.72
   2   4  -9  117.38    5.67
   2   4  -9  109.79    5.63
  -2  -4   9  111.89    5.80
  -2  -4   9  124.93    5.36
   2   4  -8   48.00    2.88
  -2  -4   8   39.44    2.86
   2   4  -8   45.14    2.90
   2   4  -8   48.09    2.81
   2   4  -8   37.96    2.41
  -2  -4   8   44.20    2.52
   2   4  -7   13.94    1.55
  -2  -4   7   14.90    1.60
   2   4  -7   14.97    1.59
   2   4  -7   15.11    1.42
   2   4  -7   11.41    1.21
  -2  -4   7   13.23    1.24
  -2  -4   6   78.31    4.15
   2   4  -6   79.62    4.11
   2   4  -6   78.15    4.13
   2   4  -6   79.57    4.01
   2   4  -6   81.79    3.86
  -2  -4   6   84.64    3.93
  -2  -4   5   82.64    4.10
   2   4  -5   78.54    3.71
   2   4  -5   89.25    4.18
   2   4  -5   85.19    4.15
   2   4  -5   76.58    3.82
  -2  -4   5   81.02    3.94
  -2  -4   4    6.46    0.96
   2   4  -4    7.01    1.10
   2   4  -4    6.34    0.84
   2   4  -4    4.40    0.93
  -2  -4   4    4.85    0.96
   2   4  -4    5.08    0.92
  -2  -4   4    5.30    0.96
  -2  -4   3   69.04    3.44
   2   4  -3   66.19    3.31
   2   4  -3   70.55    3.54
   2   4  -3   72.93    3.51
  -2  -4   3   72.46    3.55
   2   4  -3   69.33    3.43
   2   4  -3   63.85    3.21
  -2  -4   3   67.26    3.43
   2   4  -2    0.61    0.64
  -2  -4   2    0.72    0.74
  -2  -4   2    0.61    0.73
   2   4  -2    0.52    0.80
   2   4  -2    0.61    0.65
  -2  -4   2    1.36    0.75
   2   4  -2    1.44    0.76
  -2  -4   2    0.85    0.71
   2   4  -1  360.36   13.92
   2   4  -1  330.06   13.91
  -2  -4   1  339.42   13.98
  -2  -4   1  360.34   13.84
   2   4  -1  336.79   13.87
   2   4  -1  345.34   13.94
  -2  -4   1  361.71   14.04
  -2  -4   1  349.21   13.92
  -2  -4   0 1576.80   58.91
   2   4   0 1557.53   58.81
  -2  -4   0 1608.36   58.65
   2   4   0 1508.66   58.81
   2   4   0 1541.28   58.91
  -2  -4   0 1530.00   58.80
  -2  -4   0 1499.42   58.87
  -2  -4  -1  234.06   10.07
   2   4   1  249.04   10.03
  -2  -4  -1  256.96    9.84
   2   4   1  241.73   10.09
  -2  -4  -1  222.76    9.99
  -2  -4  -1  244.80   10.15
  -2  -4  -2   29.38    1.72
   2   4   2   31.84    2.08
  -2  -4  -2   30.03    2.05
   2   4   2   29.22    1.93
   2   4   2   22.91    1.55
  -2  -4  -2   27.24    1.97
  -2  -4  -2   25.70    2.03
  -2  -4  -3   93.89    4.20
   2   4   3   93.47    4.63
  -2  -4  -3   96.59    4.65
   2   4   3   96.93    4.50
  -2  -4  -3   89.21    4.55
   2   4   3   86.75    4.17
  -2  -4  -3   99.64    4.68
  -2  -4  -3   90.95    4.42
  -2  -4  -3   96.23    4.73
   2   4   4   36.22    2.60
  -2  -4  -4   41.74    2.67
   2   4   4   40.37    2.47
  -2  -4  -4   40.19    2.64
   2   4   4   40.57    2.36
  -2  -4  -4   40.85    2.66
  -2  -4  -4   38.72    2.45
  -2  -4  -4   40.70    2.77
   2   4   5   25.91    2.24
  -2  -4  -5   27.90    2.20
   2   4   5   29.67    2.00
  -2  -4  -5   29.46    2.27
   2   4   5   29.73    2.05
  -2  -4  -5   29.14    2.09
  -2  -4  -5   26.85    2.40
  -2  -4  -5   29.16    2.27
   2   4   6   72.41    4.12
  -2  -4  -6   72.75    4.12
   2   4   6   74.67    3.77
  -2  -4  -6   78.21    4.22
   2   4   6   74.32    3.93
  -2  -4  -6   81.49    4.32
  -2  -4  -6   70.70    3.96
  -2  -4  -6   65.71    4.20
   2   4   7   -0.13    0.65
   2   4   7   -0.10    1.05
  -2  -4  -7    0.52    1.00
  -2  -4  -7    0.27    0.85
  -2  -4  -7   -0.22    1.14
  -2  -4  -7    0.29    0.87
  -2  -4  -7   -0.10    1.00
   2   4   7    0.51    0.93
   2   4   8   85.84    4.46
  -2  -4  -8   82.72    4.52
  -2  -4  -8   75.76    4.57
   2   4   8   92.33    4.64
   2   4   8   78.75    3.23
   2   4   8   85.41    3.27
  -2  -4  -8   84.84    4.71
   2   4   8   78.43    4.85
  -2  -4  -8   76.79    4.40
  -2  -4  -8   78.13    4.69
  -2  -4  -8   78.78    3.23
   2   4   9    0.86    0.41
   2   4   9    0.55    0.41
  -2  -4  -9    0.64    0.42
  -2  -4  -9    1.06    0.45
   2   4  10    1.80    0.46
   2   4  10    2.73    0.45
  -2  -4 -10    1.82    0.45
   2   4  11    1.86    0.43
   2   4  11    1.28    0.37
   2   4  11    1.05    0.40
  -2  -4 -11    1.26    0.43
   2   4  12    9.20    0.57
   2   4  12    9.56    0.64
   2   4  12   10.09    0.62
  -2  -4 -12    9.81    0.60
   2   4  13    7.88    0.49
   2   4  13    7.85    0.53
   2   4  13    7.98    0.52
  -2  -4 -13    8.00    0.52
   2   4  14   24.28    1.08
   2   4  14   25.15    1.10
  -2  -4 -14   27.21    1.09
   2   4  14   25.82    1.09
  -2  -5  16   17.29    0.92
  -2  -5  16   23.20    0.95
  -2  -5  16   23.52    0.96
  -2  -5  16   19.68    0.98
  -2  -5  16   20.26    0.93
  -2  -5  15    2.77    0.44
  -2  -5  15    2.55    0.41
  -2  -5  15    1.99    0.35
  -2  -5  15    3.45    0.36
  -2  -5  14    1.85    0.49
  -2  -5  14    2.00    0.33
  -2  -5  14    1.80    0.32
  -2  -5  14    2.35    0.43
  -2  -5  14    2.20    0.39
  -2  -5  14    2.17    0.37
  -2  -5  13   67.68    2.70
  -2  -5  13   68.44    2.75
  -2  -5  13   66.62    2.68
  -2  -5  13   67.20    2.72
  -2  -5  13   67.07    2.68
  -2  -5  13   66.99    2.76
  -2  -5  12    6.60    0.54
  -2  -5  12    6.58    0.57
  -2  -5  12    6.60    0.60
  -2  -5  12    6.60    0.54
  -2  -5  12    7.95    0.53
  -2  -5  12    7.54    0.63
  -2  -5  11   43.00    1.87
  -2  -5  11   42.88    1.88
  -2  -5  11   45.29    1.91
   2   5 -11   43.73    1.82
  -2  -5  11   45.56    1.86
  -2  -5  11   43.14    1.91
  -2  -5  11   44.08    1.83
  -2  -5  10  213.41    7.94
  -2  -5  10  199.97    7.95
  -2  -5  10  210.28    7.93
  -2  -5  10  225.41    7.89
  -2  -5  10  214.02    7.98
  -2  -5  10  213.24    7.90
   2   5 -10  209.83    7.90
  -2  -5  10  211.00    7.92
   2   5  -9   72.94    4.29
  -2  -5   9   78.04    4.43
   2   5  -9   77.90    4.50
   2   5  -9   84.67    4.44
  -2  -5   9   75.57    4.08
  -2  -5   9   72.79    3.97
   2   5  -8   -0.83    1.01
   2   5  -8    0.83    1.07
   2   5  -8   -0.38    0.99
  -2  -5   8    0.30    0.76
  -2  -5   8    0.81    0.68
  -2  -5   8    0.45    0.79
   2   5  -7  163.06    7.40
  -2  -5   7  145.78    7.27
   2   5  -7  165.54    7.48
   2   5  -7  153.18    7.19
  -2  -5   7  162.50    7.00
  -2  -5   7  153.08    7.01
   2   5  -6   39.36    2.65
  -2  -5   6   34.57    2.50
   2   5  -6   37.55    2.62
   2   5  -6   41.44    2.54
   2   5  -6   29.65    2.06
  -2  -5   6   32.14    2.30
   2   5  -5    0.51    0.98
   2   5  -5    1.32    0.62
  -2  -5   5    0.72    0.83
   2   5  -5    0.76    0.88
   2   5  -5    0.78    0.70
  -2  -5   5    0.37    0.75
   2   5  -4   12.39    1.28
  -2  -5   4   14.59    1.47
   2   5  -4   18.14    1.68
   2   5  -4   18.13    1.71
   2   5  -4   17.33    1.50
  -2  -5   4   18.79    1.69
   2   5  -3   28.69    1.97
  -2  -5   3   32.96    2.19
   2   5  -3   31.53    2.27
  -2  -5   3   25.82    2.18
   2   5  -3   33.34    2.31
   2   5  -3   35.51    2.18
  -2  -5   3   30.06    2.23
   2   5  -2   47.54    2.83
  -2  -5   2   51.81    2.88
   2   5  -2   46.54    2.91
  -2  -5   2   49.54    2.99
   2   5  -2   51.40    3.04
   2   5  -2   54.08    2.95
   2   5  -2   50.13    2.81
  -2  -5   2   52.04    3.03
  -2  -5   1   34.43    2.31
   2   5  -1   33.06    2.31
  -2  -5   1   31.98    2.33
   2   5  -1   38.47    2.38
   2   5  -1   33.88    2.37
  -2  -5   1   32.71    2.34
  -2  -5   1   37.43    2.19
   2   5  -1   34.55    2.27
  -2  -5   0  105.74    4.92
   2   5   0   91.24    4.82
  -2  -5   0   88.24    4.86
   2   5   0  103.44    4.93
  -2  -5   0  101.52    4.95
   2   5   0  104.73    4.87
   2   5   0  100.68    4.83
  -2  -5  -1  112.43    5.25
   2   5   1  102.52    5.29
  -2  -5  -1  106.17    5.33
  -2  -5  -1  102.03    5.18
   2   5   1  107.20    5.18
   2   5   1  109.35    5.22
   2   5   2   49.59    3.27
  -2  -5  -2   48.20    3.16
  -2  -5  -2   50.99    3.09
  -2  -5  -2   53.00    3.12
   2   5   2   50.00    2.98
   2   5   2   46.68    3.05
  -2  -5  -3    1.57    1.07
  -2  -5  -3    1.87    0.99
  -2  -5  -3    2.40    1.06
   2   5   3    2.30    0.99
   2   5   3    2.54    1.17
  -2  -5  -4   86.33    4.62
  -2  -5  -4   89.55    4.82
  -2  -5  -4   80.54    4.52
   2   5   4   84.91    4.42
   2   5   4   79.96    4.60
  -2  -5  -5   14.08    1.79
  -2  -5  -5   12.50    1.80
   2   5   5   13.96    1.57
   2   5   5   13.21    1.80
  -2  -5  -5   12.11    1.54
  -2  -5  -6   27.71    1.38
  -2  -5  -6   30.83    1.35
  -2  -5  -6   28.41    2.40
   2   5   6   29.75    2.22
   2   5   6   27.33    1.32
   2   5   6   30.90    1.35
   2   5   6   29.93    1.36
  -2  -5  -6   32.98    2.41
  -2  -5  -7    4.39    0.41
   2   5   7    4.04    0.49
   2   5   7    3.95    0.47
   2   5   7    4.25    0.49
  -2  -5  -7    5.03    0.58
  -2  -5  -7    3.98    0.54
   2   5   8   11.58    0.73
   2   5   8   13.48    0.78
   2   5   8   12.83    0.76
  -2  -5  -8   12.17    0.78
  -2  -5  -8   13.13    0.78
   2   5   9    5.89    0.53
   2   5   9    7.22    0.57
   2   5   9    7.66    0.56
  -2  -5  -9    6.39    0.55
  -2  -5  -9    6.48    0.60
   2   5  10    6.58    0.55
   2   5  10    7.45    0.58
   2   5  10    6.32    0.54
  -2  -5 -10    7.73    0.58
   2   5  11   14.79    0.78
   2   5  11   14.39    0.77
   2   5  11   14.35    0.75
  -2  -5 -11   15.65    0.79
   2   5  12   -0.02    0.27
   2   5  12   -0.23    0.31
  -2  -5 -12   -0.14    0.34
   2   5  13   39.08    1.57
   2   5  13   38.63    1.58
  -2  -5 -13   38.31    1.56
  -2  -6  15    2.57    0.39
  -2  -6  15    3.07    0.38
  -2  -6  15    2.48    0.30
  -2  -6  14   11.29    0.63
  -2  -6  14   11.85    0.64
  -2  -6  14   12.07    0.60
  -2  -6  14   12.11    0.69
  -2  -6  14   11.67    0.69
  -2  -6  14   12.00    0.64
  -2  -6  13   32.60    1.41
  -2  -6  13   33.51    1.45
  -2  -6  13   33.21    1.38
  -2  -6  13   31.48    1.40
  -2  -6  13   31.40    1.39
  -2  -6  12   21.16    1.07
  -2  -6  12   22.94    1.07
  -2  -6  12   22.03    1.06
  -2  -6  12   23.30    1.06
  -2  -6  12   22.04    1.09
  -2  -6  11    3.88    0.49
  -2  -6  11    4.35    0.46
  -2  -6  11    3.59    0.51
  -2  -6  11    4.06    0.44
  -2  -6  11    4.20    0.40
  -2  -6  11    3.91    0.50
  -2  -6  10   24.04    1.14
  -2  -6  10   22.70    1.11
  -2  -6  10   22.13    1.14
   2   6 -10   22.34    1.05
  -2  -6  10   24.70    1.07
  -2  -6  10   21.27    1.07
  -2  -6  10   22.18    1.13
  -2  -6   9   71.37    2.89
  -2  -6   9   72.21    2.88
  -2  -6   9   67.53    2.85
   2   6  -9   71.57    2.82
  -2  -6   9   69.11    2.84
  -2  -6   9   72.19    2.85
  -2  -6   9   72.71    2.83
  -2  -6   9   69.40    2.88
  -2  -6   8    0.13    0.41
  -2  -6   8    0.37    0.47
  -2  -6   8    0.16    0.39
  -2  -6   8   -0.07    0.36
   2   6  -8   -0.05    0.33
  -2  -6   8    0.30    0.33
  -2  -6   8    0.11    0.39
  -2  -6   8    0.45    0.33
  -2  -6   7   45.78    2.01
  -2  -6   7   47.97    1.97
  -2  -6   7   48.33    1.97
  -2  -6   7   46.24    2.01
  -2  -6   7   46.10    1.99
   2   6  -7   48.73    1.98
  -2  -6   7   49.62    1.97
   2   6  -6  108.39    5.78
   2   6  -6  112.78    5.58
  -2  -6   6  113.71    5.51
   2   6  -6  107.36    5.67
  -2  -6   6  110.19    5.54
  -2  -6   6  106.81    4.26
  -2  -6   6  111.99    4.30
   2   6  -5   35.05    2.70
   2   6  -5   32.26    2.49
   2   6  -5   33.65    2.62
  -2  -6   5   31.70    2.38
  -2  -6   5   31.52    2.41
   2   6  -4    0.78    0.97
   2   6  -4    0.79    1.06
  -2  -6   4    0.09    0.93
   2   6  -3    1.25    0.96
   2   6  -3    0.67    0.72
   2   6  -3   -0.19    0.97
   2   6  -3    0.58    0.72
  -2  -6   3    0.18    0.94
   2   6  -2   26.81    2.12
   2   6  -2   32.57    2.46
  -2  -6   2   33.53    2.44
   2   6  -2   32.61    2.51
   2   6  -2   32.93    2.29
  -2  -6   2   34.91    2.52
   2   6  -1    2.25    1.14
   2   6  -1    2.49    0.92
   2   6  -1    2.25    1.07
  -2  -6   1    1.76    1.05
   2   6  -1    4.42    1.10
  -2  -6   1    4.74    1.14
   2   6   0  608.93   22.46
   2   6   0  586.72   22.51
  -2  -6   0  559.48   22.43
   2   6   0  561.70   22.24
  -2  -6   0  571.55   22.39
  -2  -6   0  571.04   22.53
   2   6   1    4.93    1.15
  -2  -6  -1    3.48    1.21
   2   6   1    3.14    1.18
   2   6   1    3.34    1.16
  -2  -6  -1    4.51    1.26
   2   6   1    4.55    1.24
  -2  -6  -1    3.86    1.11
   2   6   2  111.98    5.75
   2   6   2  119.32    5.81
  -2  -6  -2  124.95    5.90
   2   6   2  120.81    5.73
  -2  -6  -2  109.42    4.48
  -2  -6  -2  118.91    5.83
   2   6   2  102.65    5.79
  -2  -6  -2  127.03    6.04
  -2  -6  -3   65.21    2.76
   2   6   3   67.44    2.75
   2   6   3   67.27    2.72
  -2  -6  -3   64.73    2.81
  -2  -6  -4   17.88    0.88
  -2  -6  -4   16.99    0.90
   2   6   4   18.69    0.89
   2   6   4   18.58    0.91
  -2  -6  -4   15.55    1.00
  -2  -6  -4   16.34    0.93
  -2  -6  -5    0.70    0.33
   2   6   5    0.64    0.39
   2   6   5    0.52    0.35
  -2  -6  -5    0.20    0.54
  -2  -6  -5    0.81    0.45
   2   6   6    9.68    0.62
   2   6   6    9.13    0.63
  -2  -6  -6    7.67    0.69
  -2  -6  -6    8.29    0.65
   2   6   7   -0.13    0.34
   2   6   7    0.45    0.39
  -2  -6  -7   -0.49    0.47
   2   6   8    0.28    0.39
   2   6   8    0.61    0.35
  -2  -6  -8    0.15    0.45
   2   6   9   26.28    1.22
   2   6   9   27.25    1.22
  -2  -6  -9   27.93    1.23
   2   6  10    0.11    0.32
   2   6  10    0.11    0.31
  -2  -6 -10    0.25    0.37
   2   6  11    5.75    0.41
   2   6  11    5.03    0.40
  -2  -7  13   95.74    3.67
  -2  -7  13  100.55    3.69
  -2  -7  13   89.16    3.69
  -2  -7  12    1.88    0.36
  -2  -7  12    1.42    0.41
  -2  -7  12    2.09    0.36
  -2  -7  12    1.94    0.38
  -2  -7  12    1.90    0.32
  -2  -7  11    8.92    0.58
  -2  -7  11    8.17    0.49
  -2  -7  11    7.15    0.61
  -2  -7  11    7.63    0.56
  -2  -7  11    7.61    0.54
  -2  -7  11    8.56    0.51
  -2  -7  11    7.60    0.47
  -2  -7  11    7.22    0.54
  -2  -7  10   56.67    2.27
  -2  -7  10   57.05    2.21
  -2  -7  10   54.66    2.27
  -2  -7  10   57.65    2.22
  -2  -7  10   57.02    2.23
  -2  -7  10   61.47    2.22
  -2  -7  10   55.09    2.25
  -2  -7   9   16.03    0.87
  -2  -7   9   15.66    0.90
  -2  -7   9   15.64    0.82
   2   7  -9   15.90    0.78
  -2  -7   9   16.33    0.81
  -2  -7   9   17.35    0.83
  -2  -7   9   18.20    0.83
  -2  -7   9   15.23    0.84
  -2  -7   8   34.52    1.61
  -2  -7   8   34.08    1.55
  -2  -7   8   36.50    1.63
   2   7  -8   37.11    1.55
  -2  -7   8   37.69    1.56
  -2  -7   8   38.05    1.57
  -2  -7   8   39.43    1.58
  -2  -7   8   36.52    1.60
  -2  -7   7    1.15    0.36
  -2  -7   7    1.23    0.44
  -2  -7   7    1.30    0.47
  -2  -7   7    1.16    0.38
   2   7  -7    0.96    0.35
  -2  -7   7    1.53    0.34
  -2  -7   7    1.76    0.39
  -2  -7   7    1.23    0.33
  -2  -7   6    0.06    0.39
  -2  -7   6    0.24    0.33
   2   7  -6   -0.18    0.35
  -2  -7   6    0.06    0.35
  -2  -7   6   -0.30    0.32
  -2  -7   6   -0.01    0.35
  -2  -7   6   -0.01    0.30
  -2  -7   5    9.03    0.63
   2   7  -5    9.21    0.59
  -2  -7   5    8.86    0.57
  -2  -7   5    9.48    0.56
  -2  -7   5    8.16    0.54
  -2  -7   5    8.00    0.60
  -2  -7   5    8.85    0.60
  -2  -7   4   17.80    0.92
  -2  -7   4   19.00    0.87
  -2  -7   4   17.95    0.88
  -2  -7   4   16.66    0.90
  -2  -7   4   17.59    0.89
  -2  -7   3    7.47    0.60
  -2  -7   3    7.77    0.53
  -2  -7   3    8.96    0.55
  -2  -7   3    7.65    0.60
  -2  -7   3    8.39    0.56
  -2  -7   2   31.65    1.37
  -2  -7   2   31.17    1.32
  -2  -7   2   31.06    1.33
  -2  -7   2   27.89    1.36
  -2  -7   2   29.03    1.32
  -2  -7   1   16.59    0.85
  -2  -7   1   15.83    0.79
  -2  -7   1   17.10    0.83
  -2  -7   1   14.53    0.83
  -2  -7   1   15.27    0.81
   2   7   0    1.71    0.32
  -2  -7   0    2.23    0.42
  -2  -7   0    2.24    0.38
  -2  -7   0    2.35    0.38
   2   7   1   92.29    3.79
  -2  -7  -1  102.24    3.84
  -2  -7  -1   98.21    3.84
  -2  -7  -1   97.82    3.81
   2   7   2    0.27    0.30
  -2  -7  -2    0.01    0.36
  -2  -7  -2    0.11    0.34
  -2  -7  -2    0.17    0.33
   2   7   3   19.39    0.97
  -2  -7  -3   21.19    0.97
  -2  -7  -3   20.52    0.99
  -2  -7  -3   21.26    0.99
   2   7   4   16.21    0.81
   2   7   4   17.66    0.87
  -2  -7  -4   16.45    0.81
  -2  -7  -4   18.66    0.89
  -2  -7  -4   17.75    0.85
   2   7   5    0.31    0.30
   2   7   5    0.83    0.36
  -2  -7  -5    0.95    0.35
  -2  -7  -5    0.44    0.31
   2   7   6    7.27    0.49
   2   7   6    7.88    0.53
  -2  -7  -6    7.29    0.53
  -2  -7  -6    7.05    0.48
   2   7   7    4.49    0.38
   2   7   7    4.27    0.40
  -2  -7  -7    3.71    0.41
  -2  -7  -7    3.70    0.34
   2   7   8    1.32    0.31
   2   7   8    0.79    0.29
  -2  -7  -8    0.82    0.30
   2   7   9    4.28    0.36
  -2  -7  -9    3.73    0.35
  -2  -8  11   14.59    0.70
  -2  -8  11   14.59    0.71
  -2  -8  10   30.80    1.18
  -2  -8  10   28.86    1.23
  -2  -8  10   27.34    1.23
  -2  -8  10   25.73    1.22
  -2  -8   9    2.00    0.39
  -2  -8   9    1.95    0.35
  -2  -8   9    1.45    0.40
  -2  -8   9    2.70    0.32
  -2  -8   9    2.07    0.29
  -2  -8   8    0.42    0.38
  -2  -8   8    0.49    0.33
  -2  -8   8    0.65    0.41
  -2  -8   8    0.79    0.30
  -2  -8   8    0.48    0.26
  -2  -8   8    0.57    0.28
  -2  -8   8    0.54    0.26
  -2  -8   7   10.84    0.67
  -2  -8   7   11.11    0.72
  -2  -8   7    9.33    0.65
   2   8  -7   10.80    0.58
  -2  -8   7   11.36    0.59
  -2  -8   7   12.11    0.64
  -2  -8   7   13.29    0.61
  -2  -8   7   10.01    0.60
  -2  -8   6   14.44    0.76
  -2  -8   6   13.38    0.79
  -2  -8   6   11.36    0.74
   2   8  -6   13.34    0.69
  -2  -8   6   14.97    0.69
  -2  -8   6   14.52    0.70
  -2  -8   6   13.56    0.70
  -2  -8   6   13.65    0.73
  -2  -8   5    3.30    0.44
  -2  -8   5    2.89    0.50
   2   8  -5    3.19    0.38
  -2  -8   5    3.09    0.40
  -2  -8   5    3.18    0.34
  -2  -8   5    2.46    0.35
  -2  -8   5    3.43    0.35
  -2  -8   4    0.28    0.36
  -2  -8   4    0.36    0.46
   2   8  -4    0.54    0.32
  -2  -8   4    0.15    0.36
  -2  -8   4    0.41    0.27
  -2  -8   4    0.30    0.29
  -2  -8   4    0.03    0.27
  -2  -8   3   13.14    0.75
  -2  -8   3   13.62    0.67
  -2  -8   3   14.35    0.70
  -2  -8   3   11.80    0.73
  -2  -8   3   13.41    0.68
  -2  -8   2    3.70    0.44
  -2  -8   2    3.44    0.44
  -2  -8   2    3.71    0.36
  -2  -8   2    3.19    0.35
  -2  -8   2    4.03    0.37
  -2  -8   1   35.30    1.28
  -2  -8   1   33.90    1.22
  -2  -8   1   33.49    1.24
  -2  -8   0   29.24    1.29
  -2  -8   0   28.49    1.26
  -2  -8   0   31.54    1.30
  -2  -8   0   29.34    1.33
  -2  -8  -1    1.35    0.33
  -2  -8  -1    1.19    0.42
  -2  -8  -1    1.03    0.31
  -2  -8  -1    0.95    0.32
  -2  -8  -2   38.54    1.55
  -2  -8  -2   42.40    1.60
  -2  -8  -2   38.82    1.65
  -2  -8  -3    0.11    0.37
   2   8   3    0.30    0.23
  -2  -8  -3    0.46    0.30
   2   8   4    1.65    0.27
  -2  -8  -4    1.41    0.35
  -2  -8  -4    2.22    0.32
  -2  -8  -5    0.55    0.33
  -2  -8  -5    1.39    0.30
  -2  -8  -6    0.54    0.28
  -2  -9   6    4.05    0.40
  -2  -9   5    5.65    0.48
  -2  -9   5    6.75    0.42
  -2  -9   4    1.16    0.30
  -2  -9   4    0.94    0.38
  -2  -9   3   17.29    0.91
  -2  -9   3   21.25    0.89
  -2  -9   2    4.31    0.38
   2   9  -2    4.04    0.35
  -2  -9   1    5.59    0.42
   2   9  -1    5.54    0.40
  -2  -9   0   17.31    0.81
  -2  -9  -1   23.92    1.05
   3  -8  -7    0.47    0.30
   3  -8  -6    1.73    0.35
   3  -8  -5    5.40    0.47
   3  -8  -4    0.04    0.22
   3  -8  -4    0.41    0.37
   3  -8  -3    2.67    0.29
   3  -8  -3    2.84    0.41
   3  -8  -2   33.53    1.37
   3  -8  -2   31.99    1.41
   3  -8  -1    1.62    0.29
   3  -8  -1    1.44    0.34
   3  -8   0   29.36    1.22
   3  -8   0   27.37    1.24
   3  -8   1   39.65    1.50
   3  -8   1   36.64    1.51
   3  -8   2   23.72    1.08
   3  -8   2   23.02    1.10
   3  -8   3   -0.17    0.28
   3  -8   3    0.43    0.29
   3  -8   4    2.29    0.32
   3  -8   4    2.52    0.34
   3  -8   5    6.55    0.45
   3  -8   5    6.29    0.44
   3  -8   6   16.52    0.81
   3  -8   6   18.19    0.81
   3  -7 -10   16.47    0.78
   3  -7 -10   16.48    0.78
   3  -7  -9    1.81    0.36
   3  -7  -9    1.57    0.40
   3  -7  -8    2.26    0.42
   3  -7  -8    1.86    0.43
   3  -7  -7   30.51    1.36
   3  -7  -7   35.74    1.48
   3  -7  -7   35.93    1.48
   3  -7  -7   33.48    1.46
   3  -7  -6   10.93    0.61
   3  -7  -6   12.64    0.77
   3  -7  -6   13.01    0.75
   3  -7  -6   12.16    0.72
   3  -7  -5    5.30    0.41
   3  -7  -5    4.74    0.60
   3  -7  -5    5.37    0.53
   3  -7  -5    4.03    0.52
   3  -7  -4   96.63    3.86
   3  -7  -4   91.78    3.94
   3  -7  -4  107.37    3.93
   3  -7  -4  101.32    3.89
   3  -7  -3    1.10    0.30
   3  -7  -3    0.88    0.46
   3  -7  -3    0.66    0.43
   3  -7  -3    0.90    0.39
   3  -7  -2   15.23    0.74
   3  -7  -2   14.08    0.86
   3  -7  -2   14.74    0.79
   3  -7  -2   12.90    0.73
   3  -7  -1  147.94    5.87
   3  -7  -1  159.34    5.86
   3  -7  -1  147.42    5.91
   3  -7   0    3.83    0.40
   3  -7   0    3.61    0.45
   3  -7   0    3.44    0.39
   3  -7   0    3.62    0.48
   3  -7   1    4.07    0.40
   3  -7   1    3.82    0.44
   3  -7   1    4.13    0.42
   3  -7   2   11.81    0.64
   3  -7   2   10.90    0.66
   3  -7   2   11.57    0.67
   3  -7   3   11.06    0.65
   3  -7   3    9.88    0.61
   3  -7   3   10.60    0.63
   3  -7   4   12.22    0.67
   3  -7   4   11.43    0.69
   3  -7   4   12.73    0.69
   3  -7   5   65.04    2.29
   3  -7   5   63.48    2.32
   3  -7   5   66.70    2.33
   3  -7   6    1.05    0.36
   3  -7   6    0.68    0.35
   3  -7   6    1.26    0.35
   3  -7   6    1.53    0.39
   3  -7   7   34.30    1.46
   3  -7   7   32.62    1.46
   3  -7   7   35.51    1.45
   3  -7   7   32.86    1.43
   3  -7   8   37.98    1.59
   3  -7   8   35.53    1.53
   3  -7   8   39.20    1.58
   3  -7   8   39.02    1.57
   3  -7   9   16.95    0.79
   3  -7   9   17.03    0.80
   3  -7   9   15.06    0.79
   3  -7  10    5.76    0.41
   3  -7  10    4.82    0.40
   3  -6 -12    3.11    0.40
  -3   6  12    2.98    0.34
   3  -6 -12    2.45    0.32
   3  -6 -11    2.39    0.43
   3  -6 -11    2.15    0.38
  -3   6  11    2.80    0.35
   3  -6 -10   10.55    0.67
   3  -6 -10   12.66    0.72
   3  -6 -10   11.48    0.72
   3  -6  -9   -0.03    0.24
   3  -6  -9   -0.17    0.39
   3  -6  -9   -0.17    0.43
   3  -6  -9    0.06    0.46
   3  -6  -8   73.65    2.75
   3  -6  -8   69.73    2.75
   3  -6  -8   73.73    2.75
   3  -6  -7   12.13    0.66
   3  -6  -7   10.94    0.76
   3  -6  -7   13.69    0.81
   3  -6  -7   12.07    0.80
   3  -6  -6  126.95    5.14
   3  -6  -6  137.90    5.23
   3  -6  -6  126.20    5.19
   3  -6  -5   52.89    2.11
   3  -6  -5   50.09    2.20
   3  -6  -5   54.65    2.19
   3  -6  -5   48.38    2.16
   3  -6  -4   31.38    1.38
   3  -6  -4   29.18    1.47
   3  -6  -4   32.87    1.44
   3  -6  -4   33.43    1.44
   3  -6  -3   62.37    2.52
   3  -6  -3   61.94    2.61
   3  -6  -3   65.96    2.58
   3  -6  -3   61.27    2.54
   3  -6  -2    0.42    0.29
   3  -6  -2    0.32    0.46
   3  -6  -2    0.36    0.39
   3  -6  -2    0.24    0.38
   3  -6  -1    2.97    0.41
   3  -6  -1    3.66    0.36
   3  -6  -1    2.96    0.50
   3  -6   0    0.59    0.30
   3  -6   0    0.58    0.36
   3  -6   0    1.01    0.31
   3  -6   0    0.81    0.41
   3  -6   1    2.30    0.37
   3  -6   1    2.72    0.39
   3  -6   1    2.11    0.33
   3  -6   1    2.85    0.44
   3  -6   2  206.31    7.55
   3  -6   2  200.42    7.55
   3  -6   2  193.68    7.55
   3  -6   2  194.75    7.54
   3  -6   2  192.63    7.52
   3  -6   3   19.93    0.92
   3  -6   3   18.63    0.93
   3  -6   3   17.86    0.91
   3  -6   3   19.03    0.92
   3  -6   3   19.18    0.92
   3  -6   4   47.45    1.84
   3  -6   4   42.18    1.82
   3  -6   4   42.71    1.78
   3  -6   4   40.81    1.79
   3  -6   4   42.94    1.81
   3  -6   4   43.89    1.79
   3  -6   5    1.52    0.37
   3  -6   5    1.28    0.37
   3  -6   5    1.39    0.41
   3  -6   5    1.08    0.40
   3  -6   5    1.02    0.42
   3  -6   6   48.22    1.96
   3  -6   6   46.24    1.95
   3  -6   6   43.02    1.95
   3  -6   6   46.68    1.93
   3  -6   6   47.56    1.95
   3  -6   6   46.59    1.94
   3  -6   7   28.45    1.27
   3  -6   7   23.70    1.29
   3  -6   7   27.31    1.27
   3  -6   7   28.23    1.26
   3  -6   7   29.18    1.26
   3  -6   7   27.28    1.25
   3  -6   8   16.81    0.91
   3  -6   8   15.52    0.85
   3  -6   8   13.84    0.80
   3  -6   8   14.12    0.83
   3  -6   8   15.56    0.82
   3  -6   8   16.24    0.85
   3  -6   9   26.86    1.25
   3  -6   9   28.52    1.27
   3  -6   9   28.37    1.23
   3  -6   9   30.33    1.27
   3  -6  10    9.17    0.75
   3  -6  10   10.74    0.67
   3  -6  10   11.48    0.66
   3  -6  10   11.06    0.66
   3  -6  10   11.34    0.67
   3  -6  11   41.24    1.75
   3  -6  11   43.29    1.75
   3  -6  11   44.81    1.75
   3  -6  11   46.84    1.77
   3  -6  12   19.14    0.89
   3  -6  12   19.75    0.89
   3  -6  12   20.03    0.90
   3  -5 -14    8.56    0.51
  -3   5  14    7.21    0.49
   3  -5 -14    8.00    0.47
   3  -5 -13   29.27    1.25
   3  -5 -13   31.29    1.30
   3  -5 -13   29.66    1.29
   3  -5 -12    2.08    0.35
   3  -5 -12    2.50    0.35
   3  -5 -12    2.18    0.44
   3  -5 -12    2.00    0.41
   3  -5 -11   17.92    0.92
   3  -5 -11   18.75    0.89
   3  -5 -11   18.53    0.95
   3  -5 -11   19.27    0.97
   3  -5 -10    0.33    0.40
   3  -5 -10    0.94    0.38
   3  -5 -10    0.50    0.45
   3  -5 -10    0.30    0.42
   3  -5  -9    7.28    0.51
   3  -5  -9    7.34    0.60
   3  -5  -9    6.69    0.62
   3  -5  -9    6.33    0.73
   3  -5  -9    6.59    0.64
   3  -5  -8    0.78    0.45
   3  -5  -8   -0.08    0.42
   3  -5  -8    0.64    0.54
   3  -5  -8    0.23    0.48
   3  -5  -8    0.43    0.30
   3  -5  -7  177.31    6.58
   3  -5  -7  157.90    6.49
   3  -5  -7  178.32    6.60
   3  -5  -7  172.49    6.76
   3  -5  -7  172.48    6.55
   3  -5  -6   26.09    1.26
   3  -5  -6   26.13    1.25
   3  -5  -6   25.99    1.23
   3  -5  -6   25.63    1.40
   3  -5  -5  216.66    8.35
  -3   5   5  198.31    9.54
   3  -5  -4  101.56    4.10
  -3   5   4   92.16    5.13
   3  -5  -3    9.88    0.76
  -3   5   3   11.05    1.49
   3  -5  -2  198.48    7.68
  -3   5   2  192.21    8.70
   3  -5  -1  193.06    7.51
  -3   5   1  183.65    8.39
   3  -5  -1  208.80    8.34
  -3   5   0    0.50    0.59
  -3   5   0   -0.06    0.70
   3  -5   0    0.20    0.67
  -3   5  -1   18.41    1.46
  -3   5  -1   16.55    1.39
   3  -5   1   19.83    1.68
  -3   5  -2    3.95    0.74
   3  -5   2    3.69    0.92
  -3   5  -3   68.77    3.68
   3  -5   3   74.90    3.98
  -3   5  -4   68.16    3.87
   3  -5   4   83.71    4.24
  -3   5  -5  258.26   10.98
   3  -5   5  255.09   11.11
   3  -5   6   16.15    0.84
   3  -5   6   13.95    0.83
   3  -5   6   16.17    0.88
   3  -5   6   14.08    0.85
   3  -5   6   15.67    0.86
   3  -5   7  180.44    7.01
   3  -5   7  175.71    7.00
   3  -5   7  176.91    7.00
   3  -5   7  177.34    6.99
   3  -5   7  178.61    6.99
   3  -5   7  179.14    6.99
   3  -5   8   52.18    2.31
   3  -5   8   53.41    2.31
   3  -5   8   53.82    2.32
   3  -5   8   53.64    2.30
   3  -5   8   57.38    2.30
   3  -5   8   56.40    2.31
   3  -5   9   11.77    0.89
   3  -5   9   10.32    0.71
   3  -5   9   10.99    0.72
   3  -5   9    9.89    0.68
   3  -5   9   11.28    0.68
   3  -5   9   11.74    0.72
   3  -5  10    8.22    0.78
   3  -5  10    6.28    0.61
   3  -5  10    6.20    0.55
   3  -5  10    6.19    0.58
   3  -5  10    8.05    0.58
   3  -5  10    6.88    0.57
   3  -5  11   10.69    0.80
   3  -5  11    9.31    0.65
   3  -5  11    8.33    0.60
   3  -5  11    9.27    0.63
   3  -5  11    9.15    0.60
   3  -5  11   10.62    0.66
   3  -5  12    1.56    0.59
   3  -5  12    1.09    0.33
   3  -5  12    1.11    0.41
   3  -5  12    1.77    0.38
   3  -5  12    1.59    0.41
   3  -5  13   -0.20    0.49
   3  -5  13    0.15    0.33
   3  -5  13    0.14    0.31
   3  -5  13   -0.13    0.35
   3  -4 -15   22.59    1.00
   3  -4 -15   24.65    1.02
   3  -4 -15   21.85    1.00
   3  -4 -14   -0.11    0.34
   3  -4 -14    0.32    0.38
   3  -4 -14   -0.29    0.31
   3  -4 -13    1.58    0.39
   3  -4 -13    1.51    0.45
   3  -4 -13    0.92    0.41
   3  -4 -12   -0.23    0.38
   3  -4 -12    0.64    0.36
   3  -4 -12   -0.34    0.43
   3  -4 -12    0.46    0.40
   3  -4 -11    0.75    0.37
   3  -4 -11    0.45    0.39
   3  -4 -11    0.58    0.47
   3  -4 -11    0.75    0.54
   3  -4 -11    0.52    0.42
   3  -4 -10    0.58    0.41
   3  -4 -10    0.37    0.39
   3  -4 -10    0.41    0.44
   3  -4 -10    0.42    0.55
   3  -4 -10    0.39    0.43
   3  -4  -9    1.22    0.40
   3  -4  -9    1.16    0.43
   3  -4  -9    1.38    0.47
   3  -4  -9    1.01    0.48
   3  -4  -9    1.38    0.60
   3  -4  -8  133.22    5.25
  -3   4   8  131.82    6.49
  -3   4   7   13.85    1.80
  -3   4   7   10.04    1.53
   3  -4  -6  294.84   11.29
  -3   4   6  281.71   12.28
  -3   4   6  291.80   12.50
   3  -4  -5    2.45    0.49
  -3   4   5    2.41    1.12
  -3   4   5    3.09    0.95
   3  -4  -4   68.82    2.91
  -3   4   4   70.21    3.69
  -3   4   4   66.50    3.86
   3  -4  -3   75.83    3.21
   3  -4  -3   76.57    4.24
  -3   4   3   84.83    3.98
   3  -4  -2    0.18    0.38
  -3   4   2    0.59    0.72
   3  -4  -2    0.45    0.50
   3  -4  -2    0.76    0.88
  -3   4   1   41.04    2.42
   3  -4  -1   44.16    2.82
   3  -4  -1   45.77    2.43
  -3   4   0    6.04    0.88
   3  -4   0    5.71    0.90
   3  -4   0    4.78    1.11
  -3   4  -1   -0.32    0.54
  -3   4  -1    0.51    0.52
   3  -4   1    0.12    0.70
   3  -4   1   -0.15    0.89
  -3   4  -2    8.44    0.97
  -3   4  -2    8.05    0.86
   3  -4   2   10.50    1.23
   3  -4   2    8.74    0.93
   3  -4   2   10.51    1.30
  -3   4  -3   21.44    1.64
  -3   4  -3   20.84    1.46
   3  -4   3   20.90    1.71
   3  -4   3   19.43    1.45
   3  -4   3   18.68    1.68
  -3   4  -4    8.46    1.00
  -3   4  -4    8.05    1.12
   3  -4   4    7.69    1.21
   3  -4   4    6.43    0.96
   3  -4   4    9.28    1.12
  -3   4  -5   80.43    4.19
   3  -4   5   78.06    4.26
   3  -4   5   80.08    3.97
  -3   4  -6  334.15   13.27
   3  -4   6  302.26   12.93
  -3   4  -7  140.96    6.57
   3  -4   7  133.94    6.37
   3  -4   8   75.81    3.13
   3  -4   8   74.52    3.15
   3  -4   8   78.19    3.16
   3  -4   8   75.25    3.11
   3  -4   8   76.43    3.13
   3  -4   9   10.74    0.95
   3  -4   9    9.49    0.69
   3  -4   9   10.09    0.75
   3  -4   9   10.05    0.73
   3  -4   9   10.76    0.69
   3  -4   9   11.52    0.70
   3  -4  10    1.02    0.72
   3  -4  10    1.04    0.50
   3  -4  10    0.44    0.47
   3  -4  10    0.72    0.42
   3  -4  10    0.91    0.44
   3  -4  10    0.68    0.43
   3  -4  11   18.71    1.02
   3  -4  11   19.94    1.03
   3  -4  11   18.33    0.95
   3  -4  11   18.04    0.98
   3  -4  12   13.17    0.91
   3  -4  12   11.13    0.74
   3  -4  12   11.42    0.74
   3  -4  12   11.20    0.68
   3  -4  12   11.63    0.72
   3  -4  13    1.38    0.58
   3  -4  13    0.74    0.38
   3  -4  13    0.90    0.40
   3  -4  13    1.23    0.35
   3  -4  13    1.28    0.39
   3  -4  14   17.06    0.91
   3  -4  14   17.13    0.77
   3  -4  14   16.87    0.78
   3  -4  14   15.39    0.80
   3  -3 -16   13.99    0.69
   3  -3 -16   13.66    0.68
   3  -3 -15    3.69    0.42
   3  -3 -15    3.65    0.42
   3  -3 -15    3.37    0.39
   3  -3 -14    8.63    0.60
   3  -3 -14    9.24    0.62
   3  -3 -14    8.53    0.59
   3  -3 -13    3.52    0.45
   3  -3 -13    3.60    0.47
   3  -3 -13    3.47    0.59
   3  -3 -13    3.13    0.49
   3  -3 -12   20.12    1.01
   3  -3 -12   21.69    1.00
   3  -3 -12   21.06    1.05
   3  -3 -12   21.22    1.26
   3  -3 -12   19.57    1.00
   3  -3 -12   19.88    1.05
   3  -3 -11   23.15    1.16
   3  -3 -11   24.70    1.13
   3  -3 -11   22.88    1.12
   3  -3 -11   23.87    1.21
   3  -3 -11   25.03    1.16
   3  -3 -11   24.53    1.38
   3  -3 -10  230.42   10.30
   3  -3 -10  216.86   10.14
   3  -3 -10  249.16    9.43
  -3   3  10  257.44   10.84
  -3   3  10  240.85   10.85
   3  -3  -9   15.44    1.55
   3  -3  -9   18.44    1.62
   3  -3  -9   17.92    1.11
  -3   3   9   15.17    1.90
  -3   3   9   13.62    1.87
   3  -3  -8   81.88    4.26
   3  -3  -8   90.95    3.67
  -3   3   8   83.29    4.75
  -3   3   8   85.04    4.75
   3  -3  -7  148.72    6.03
   3  -3  -7  155.39    6.97
  -3   3   7  162.23    7.24
   3  -3  -6   -0.37    1.05
   3  -3  -6    0.23    0.50
   3  -3  -6   -0.36    0.81
  -3   3   6    0.08    0.94
   3  -3  -5  293.21   11.84
   3  -3  -5  266.84   10.63
   3  -3  -5  295.20   11.49
  -3   3   5  284.26   11.60
   3  -3  -4   19.94    1.90
   3  -3  -4   19.27    1.08
   3  -3  -4   23.35    1.70
  -3   3   4   22.86    1.77
   3  -3  -3    5.02    0.93
  -3   3   3    5.56    1.02
   3  -3  -2   76.93    3.86
   3  -3  -2   76.48    3.27
   3  -3  -2   70.53    3.46
  -3   3   2   72.64    3.62
  -3   3   2   68.71    3.20
   3  -3  -1  108.03    5.12
   3  -3  -1  112.20    4.73
   3  -3  -1  106.86    4.69
  -3   3   1  109.48    4.94
  -3   3   1  106.19    4.63
  -3   3   0   16.46    1.06
   3  -3   0   17.53    1.57
   3  -3   0   18.66    1.28
  -3   3   0   17.40    1.11
   3  -3   0   19.40    1.39
   3  -3   0   16.89    1.12
  -3   3   0   17.44    1.25
   3  -3   1   16.78    1.30
   3  -3   1   17.04    1.39
   3  -3   1   17.12    1.56
  -3   3  -1   18.63    1.24
   3  -3   2   86.90    4.10
   3  -3   2   88.16    4.24
   3  -3   2   91.45    4.39
  -3   3  -2   91.22    4.13
   3  -3   3  155.67    6.41
   3  -3   3  145.01    6.50
   3  -3   3  148.11    6.55
  -3   3  -3  138.49    6.38
   3  -3   4   53.28    2.84
   3  -3   4   51.57    2.90
  -3   3  -4   51.90    2.93
  -3   3  -4   48.04    2.55
   3  -3   5   51.37    2.96
   3  -3   5   49.39    2.87
  -3   3  -5   54.56    2.78
  -3   3  -5   54.77    3.06
   3  -3   6  148.57    6.56
  -3   3  -6  137.64    6.17
  -3   3  -6  143.27    6.58
   3  -3   7  283.00   11.77
  -3   3  -7  272.24   11.75
   3  -3   8   74.11    4.18
  -3   3  -8   75.44    4.16
   3  -3   9    6.42    0.62
   3  -3   9    6.14    0.65
   3  -3   9    6.59    0.58
   3  -3   9    7.51    0.59
   3  -3   9    7.89    0.84
   3  -3   9    7.15    0.59
   3  -3   9    6.99    1.35
   3  -3  10   25.64    1.18
   3  -3  10   25.95    1.28
   3  -3  10   25.22    1.30
   3  -3  10   24.16    1.23
   3  -3  10   24.98    1.21
   3  -3  10   27.00    1.23
   3  -3  11    9.05    0.88
   3  -3  11    8.47    0.56
   3  -3  11    7.98    0.69
   3  -3  11    7.46    0.68
   3  -3  11    8.25    0.61
   3  -3  11    7.64    0.63
   3  -3  12   16.43    1.02
   3  -3  12   15.04    0.77
   3  -3  12   13.86    0.86
   3  -3  12   13.43    0.88
   3  -3  12   15.57    0.81
   3  -3  12   14.20    0.82
   3  -3  13    6.46    0.73
   3  -3  13    6.18    0.47
   3  -3  13    6.73    0.56
   3  -3  13    6.20    0.59
   3  -3  13    6.18    0.50
   3  -3  13    6.57    0.54
   3  -3  14    2.03    0.32
   3  -3  14    2.46    0.57
   3  -3  14    1.58    0.40
   3  -3  14    1.87    0.42
   3  -3  14    1.91    0.38
   3  -3  15   55.04    2.14
   3  -3  15   57.66    2.21
  -3   2  17   17.72    0.82
   3  -2 -17   18.08    0.83
   3  -2 -16    3.28    0.40
   3  -2 -16    2.92    0.37
   3  -2 -16    3.22    0.32
  -3   2  16    2.40    0.30
   3  -2 -15   12.63    0.71
   3  -2 -15   11.18    0.71
   3  -2 -15   12.74    0.68
  -3   2  15   11.89    0.64
   3  -2 -14    1.39    0.45
   3  -2 -14    0.72    0.42
   3  -2 -14    0.49    0.41
   3  -2 -14    1.29    0.39
  -3   2  14    1.25    0.35
   3  -2 -13   33.72    1.56
   3  -2 -13   38.53    1.58
   3  -2 -13   35.32    1.60
   3  -2 -13   37.44    1.80
  -3   2  13   36.17    1.54
   3  -2 -12  182.11    6.98
   3  -2 -12  188.26    6.96
   3  -2 -12  171.06    6.96
  -3   2  12  179.19    6.95
   3  -2 -12  183.85    7.00
   3  -2 -12  190.75    7.23
   3  -2 -11    3.14    1.01
   3  -2 -11    3.21    1.24
   3  -2 -11    6.07    0.76
  -3   2  11    5.95    1.09
   3  -2 -11    5.22    1.00
  -3   2  11    4.30    1.26
  -3   2  11    4.38    1.42
   3  -2 -10   30.00    2.55
   3  -2 -10   29.91    2.24
   3  -2 -10   34.32    1.66
   3  -2 -10   33.62    2.57
   3  -2 -10   28.43    2.09
  -3   2  10   32.06    2.75
  -3   2  10   31.43    2.52
   3  -2  -9    1.21    0.74
   3  -2  -9   -0.88    1.04
   3  -2  -9    0.44    0.51
   3  -2  -9    0.80    0.97
   3  -2  -9    0.92    0.68
  -3   2   9    1.82    1.26
   3  -2  -8  139.26    6.21
   3  -2  -8  124.27    5.65
   3  -2  -8  131.62    6.06
   3  -2  -8  123.79    5.05
   3  -2  -8  118.44    5.52
  -3   2   8  132.45    6.27
   3  -2  -7  298.59   12.07
   3  -2  -7  278.27   11.56
   3  -2  -7  283.70   11.96
   3  -2  -7  294.50   11.09
   3  -2  -7  272.15   11.48
  -3   2   7  268.05   12.07
   3  -2  -6  237.64    8.99
   3  -2  -6  197.46    8.42
   3  -2  -6  216.13    8.92
   3  -2  -6  202.69    8.07
   3  -2  -6  223.50    9.14
   3  -2  -6  197.94    8.40
  -3   2   6  210.44    8.43
  -3   2   6  219.27    9.11
   3  -2  -5    4.15    0.84
   3  -2  -5    6.97    1.10
   3  -2  -5    5.94    1.19
  -3   2   5    4.75    0.68
  -3   2   5    3.75    1.06
   3  -2  -4  679.57   26.74
   3  -2  -4  706.60   26.96
  -3   2   4  683.55   26.40
  -3   2   4  705.33   26.87
   3  -2  -3   12.52    1.23
   3  -2  -3   14.12    1.44
  -3   2   3   14.60    1.36
  -3   2   3   13.14    1.04
   3  -2  -2   52.01    2.63
   3  -2  -2   49.58    2.79
  -3   2   2   47.09    2.42
  -3   2   2   50.07    2.38
   3  -2  -1    2.13    0.71
   3  -2  -1    2.97    0.89
  -3   2   1    2.53    0.43
  -3   2   1    2.75    0.69
   3  -2   0   12.27    0.98
  -3   2   0   10.90    1.07
   3  -2   0   12.32    1.15
  -3   2   0   11.11    0.93
   3  -2   0    9.62    1.27
  -3   2  -1  117.37    5.30
   3  -2   1  121.92    5.49
   3  -2   1  128.03    5.72
  -3   2  -2  299.04   12.07
  -3   2  -2  302.82   11.77
  -3   2  -2  316.62   11.94
   3  -2   2  295.49   12.15
   3  -2   2  300.60   12.35
  -3   2  -3  240.49    9.96
   3  -2   3  238.97    9.98
   3  -2   3  254.14   10.21
  -3   2  -4  171.35    7.49
   3  -2   4  174.21    7.52
   3  -2   4  179.45    7.67
  -3   2  -5  127.60    5.29
  -3   2  -5  127.27    5.74
  -3   2  -5  114.10    5.27
   3  -2   5  123.46    5.68
   3  -2   5  130.27    5.77
  -3   2  -6  273.72   10.77
  -3   2  -6  276.44   11.26
  -3   2  -6  251.68   10.78
   3  -2   6  274.48   11.24
   3  -2   6  265.28   11.12
  -3   2  -7   42.01    2.45
  -3   2  -7   46.57    2.89
  -3   2  -7   45.33    2.58
   3  -2   7   44.65    2.89
   3  -2   7   45.27    2.72
  -3   2  -8   97.36    4.97
  -3   2  -8   91.90    4.50
  -3   2  -8   93.45    4.64
   3  -2   8  107.24    5.17
  -3   2  -9   42.89    2.94
  -3   2  -9   42.67    2.71
   3  -2   9   46.06    3.12
   3  -2  10   41.13    1.96
   3  -2  10   41.84    1.77
   3  -2  10   45.46    1.84
   3  -2  10   41.36    1.87
   3  -2  10   40.71    1.82
   3  -2  10   39.94    1.72
   3  -2  10   40.61    1.77
   3  -2  10   42.27    1.79
   3  -2  11   -0.02    0.39
   3  -2  11    0.22    0.73
   3  -2  11   -0.12    0.40
   3  -2  11    0.35    0.47
   3  -2  11    0.16    0.43
   3  -2  11    0.11    0.34
   3  -2  11    0.04    0.39
   3  -2  11    0.28    0.40
   3  -2  12   41.71    2.03
   3  -2  12   45.01    1.89
   3  -2  12   47.09    1.93
   3  -2  12   42.14    1.98
   3  -2  12   44.25    1.85
   3  -2  12   44.40    1.89
   3  -2  12   48.76    1.91
   3  -2  13   53.96    2.16
   3  -2  13   47.53    2.00
   3  -2  13   47.57    2.03
   3  -2  13   47.76    2.10
   3  -2  13   46.74    1.97
   3  -2  13   52.44    2.01
   3  -2  13   47.59    2.01
   3  -2  14   51.68    2.06
   3  -2  14   47.08    1.95
   3  -2  14   50.26    1.97
   3  -2  14   44.47    2.02
   3  -2  14   44.71    1.91
   3  -2  14   50.83    1.95
   3  -2  15    7.00    0.61
   3  -2  15    6.73    0.44
   3  -2  15    7.05    0.47
   3  -2  15    5.74    0.53
   3  -1 -17    2.96    0.36
  -3   1  17    2.73    0.34
   3  -1 -17    3.24    0.40
  -3   1  16    0.07    0.35
   3  -1 -16   -0.09    0.39
  -3   1  16    0.04    0.26
  -3   1  15    0.49    0.30
  -3   1  15    0.16    0.38
   3  -1 -15    0.04    0.43
   3  -1 -15    0.18    0.36
   3  -1 -15    0.57    0.35
  -3   1  14    8.42    0.59
  -3   1  14    9.40    0.57
  -3   1  14   10.02    0.65
   3  -1 -14   10.28    0.62
   3  -1 -14    9.22    0.66
   3  -1 -14    8.40    0.64
   3  -1 -14    9.69    0.75
  -3   1  13   67.32    2.74
  -3   1  13   71.52    2.72
   3  -1 -13   66.18    2.76
   3  -1 -13   67.94    2.75
  -3   1  13   69.92    2.77
   3  -1 -13   66.45    2.78
   3  -1 -13   67.58    2.95
  -3   1  12   14.84    1.73
   3  -1 -12    8.56    1.35
   3  -1 -12   11.30    1.65
   3  -1 -12   12.35    0.76
   3  -1 -12   15.70    0.98
  -3   1  12    9.70    1.47
  -3   1  12   12.28    1.92
   3  -1 -11   42.85    3.17
   3  -1 -11   42.44    2.88
   3  -1 -11   55.14    3.41
   3  -1 -11   53.85    2.28
   3  -1 -11   46.32    2.78
  -3   1  11   47.82    3.47
   3  -1 -10  124.35    5.90
   3  -1 -10  111.64    5.45
   3  -1 -10  126.93    5.88
   3  -1 -10  120.58    4.72
   3  -1 -10  104.70    5.20
  -3   1  10  106.45    5.35
  -3   1  10  121.93    6.08
   3  -1  -9    5.88    1.00
   3  -1  -9    5.19    1.16
   3  -1  -9    6.89    0.69
   3  -1  -9    7.53    1.38
   3  -1  -9    7.37    0.89
  -3   1   9    3.98    0.93
  -3   1   9    4.35    1.32
   3  -1  -8  127.05    5.69
   3  -1  -8  111.75    5.22
   3  -1  -8  123.80    5.69
   3  -1  -8  114.08    4.70
   3  -1  -8  137.25    5.78
   3  -1  -8  108.75    5.03
   3  -1  -8  123.67    5.67
  -3   1   8  115.73    5.30
  -3   1   8  120.43    5.80
   3  -1  -7  211.47    8.76
   3  -1  -7  222.28    8.41
   3  -1  -7  205.06    8.75
   3  -1  -7  197.62    7.90
   3  -1  -7  209.76    8.81
   3  -1  -7  184.38    8.13
   3  -1  -7  224.86    8.88
  -3   1   7  207.40    8.90
  -3   1   7  208.23    8.47
   3  -1  -6  199.88    8.03
   3  -1  -6  186.96    7.56
   3  -1  -6  192.03    8.05
   3  -1  -6  197.39    8.15
  -3   1   6  175.06    7.72
   3  -1  -6  188.58    8.12
  -3   1   6  179.52    8.08
   3  -1  -5   41.17    2.24
   3  -1  -5   37.05    2.29
   3  -1  -5   36.89    2.35
  -3   1   5   36.71    2.07
   3  -1  -5   35.66    2.28
  -3   1   5   38.26    2.37
   3  -1  -4    7.03    0.85
   3  -1  -4    3.81    0.99
   3  -1  -4    3.81    1.02
   3  -1  -4    6.39    0.97
  -3   1   4    5.10    1.04
  -3   1   4    7.02    0.84
   3  -1  -3    4.53    0.87
   3  -1  -3    3.75    0.93
   3  -1  -3    3.64    0.84
  -3   1   3    4.27    0.78
   3  -1  -2   19.77    1.51
   3  -1  -2   20.10    1.64
   3  -1  -2   25.23    1.52
  -3   1   2   23.63    1.50
  -3   1   2   26.63    1.47
   3  -1  -1  719.43   29.12
   3  -1  -1  722.57   29.21
  -3   1   1  791.48   28.99
   3  -1  -1  712.66   29.36
  -3   1   1  831.96   29.11
  -3   1   1  766.95   29.23
   3  -1   0  109.37    4.87
   3  -1   0  108.57    5.00
   3  -1   0  106.47    5.14
  -3   1   0  115.84    4.80
  -3   1   0  108.95    4.99
   3  -1   1  147.23    6.60
  -3   1  -1  167.84    6.50
   3  -1   1  150.09    6.76
  -3   1  -1  164.57    6.47
   3  -1   1  151.99    6.43
  -3   1  -2   14.37    1.03
   3  -1   2   13.20    1.43
   3  -1   2   12.12    0.70
   3  -1   2   10.88    1.21
  -3   1  -2    9.92    1.02
   3  -1   2   12.74    1.01
   3  -1   3   54.48    2.95
   3  -1   3   60.66    3.14
   3  -1   3   54.70    2.50
  -3   1  -3   51.81    2.82
   3  -1   3   57.73    2.66
   3  -1   4   59.57    3.24
   3  -1   4   67.18    3.49
   3  -1   4   65.75    2.96
  -3   1  -4   62.37    3.24
  -3   1  -4   61.06    2.91
   3  -1   4   60.97    2.89
   3  -1   5  116.16    5.44
   3  -1   5  132.01    5.68
  -3   1  -5  111.81    5.38
  -3   1  -5  105.15    4.91
  -3   1  -5  118.04    5.14
   3  -1   5  127.52    5.02
  -3   1  -6   92.41    4.37
  -3   1  -6   79.87    3.80
  -3   1  -6   78.78    3.96
   3  -1   6   86.19    4.29
   3  -1   6   86.61    4.41
   3  -1   7   54.62    3.25
   3  -1   7   57.09    3.26
  -3   1  -7   50.20    3.13
  -3   1  -7   51.05    2.72
  -3   1  -7   46.45    2.85
   3  -1   7   58.55    3.28
   3  -1   8   41.30    2.92
   3  -1   8   43.75    2.81
  -3   1  -8   42.56    2.81
  -3   1  -8   37.48    2.38
  -3   1  -8   41.26    2.61
   3  -1   8   48.93    3.00
   3  -1   9   32.73    2.57
   3  -1   9   28.61    2.17
   3  -1   9   30.77    2.46
  -3   1  -9   30.60    2.36
  -3   1  -9   25.94    1.95
  -3   1  -9   29.32    2.19
   3  -1  10   20.34    1.10
   3  -1  10   20.75    1.04
  -3   1 -10   18.51    1.80
   3  -1  10   20.96    1.22
   3  -1  10   18.51    1.00
   3  -1  10   19.93    0.99
   3  -1  10   20.18    0.99
   3  -1  10   22.35    2.16
   3  -1  11   46.58    2.01
   3  -1  11   49.31    2.01
   3  -1  11   47.45    2.11
   3  -1  11   49.99    1.98
   3  -1  11   47.67    1.99
   3  -1  11   51.55    1.99
   3  -1  12   13.31    0.76
   3  -1  12   12.97    0.73
   3  -1  12   13.09    0.86
   3  -1  12   12.89    0.72
   3  -1  12   13.62    0.73
   3  -1  13   19.31    1.05
   3  -1  13   17.83    0.91
   3  -1  13   17.96    0.89
   3  -1  13   17.80    1.00
   3  -1  13   15.33    0.89
   3  -1  13   18.04    0.87
   3  -1  13   18.52    0.88
   3  -1  14   32.90    1.73
   3  -1  14   42.80    1.66
   3  -1  14   42.89    1.63
   3  -1  14   32.14    1.61
   3  -1  14   40.88    1.73
   3  -1  14   42.75    1.62
   3  -1  14   40.41    1.63
   3  -1  15   44.71    1.96
   3  -1  15   50.18    1.93
   3  -1  15   46.17    1.98
   3  -1  15   48.22    1.90
   3   0 -18   37.76    1.53
  -3   0  17   10.44    0.61
   3   0 -17   10.39    0.62
  -3   0  17   10.87    0.57
  -3   0  16    0.38    0.37
   3   0 -16    0.85    0.41
   3   0 -16    0.18    0.30
  -3   0  16    0.97    0.33
  -3   0  16    0.59    0.35
  -3   0  15    3.54    0.51
   3   0 -15    2.69    0.50
   3   0 -15    2.97    0.42
  -3   0  15    2.56    0.42
  -3   0  15    2.73    0.39
  -3   0  14    2.03    0.44
  -3   0  14    1.99    0.40
  -3   0  14    1.89    0.48
   3   0 -14    1.66    0.39
   3   0 -14    1.92    0.39
   3   0 -14    1.72    0.44
  -3   0  13   34.44    1.56
   3   0 -13   37.55    1.54
  -3   0  13   32.79    1.57
   3   0 -13   34.81    1.55
   3   0 -13   38.47    1.69
   3   0 -12  234.14    9.73
   3   0 -12  218.74    8.33
   3   0 -12  205.48    9.52
   3   0 -12  198.19    9.19
   3   0 -12  204.66    9.04
  -3   0  12  208.95    9.36
  -3   0  12  212.08    9.83
  -3   0  12  216.00    9.38
   3   0 -11    1.33    0.48
   3   0 -11    0.77    0.96
   3   0 -11    0.15    0.73
   3   0 -11    1.51    0.96
   3   0 -11    0.25    0.63
  -3   0  11    0.09    0.82
   3   0 -11    0.36    0.92
  -3   0  11    0.89    1.13
   3   0 -10  270.60   10.77
   3   0 -10  258.37    9.53
   3   0 -10  232.17   10.51
   3   0 -10  230.76   10.22
   3   0 -10  245.17   10.11
   3   0 -10  236.78   10.50
  -3   0  10  222.90   10.39
  -3   0  10  240.53   10.80
   3   0  -9   27.59    2.14
   3   0  -9   25.36    1.87
   3   0  -9   30.50    1.86
   3   0  -9   28.41    2.21
   3   0  -9   27.51    1.40
   3   0  -9   27.86    2.08
   3   0  -9   26.28    2.09
  -3   0   9   31.74    2.17
  -3   0   9   30.65    2.34
   3   0  -8   22.34    1.90
   3   0  -8   23.48    1.60
   3   0  -8   25.22    1.55
   3   0  -8   19.71    1.17
   3   0  -8   22.68    1.90
   3   0  -8   21.63    1.74
   3   0  -8   26.90    1.92
  -3   0   8   24.24    1.78
  -3   0   8   25.90    2.11
   3   0  -7   50.40    2.90
   3   0  -7   45.95    2.56
   3   0  -7   56.56    2.59
   3   0  -7   56.60    3.04
   3   0  -7   60.96    3.01
  -3   0   7   49.36    2.80
   3   0  -7   53.12    2.99
  -3   0   7   49.55    3.00
   3   0  -6  149.86    6.30
   3   0  -6  143.59    6.32
   3   0  -6  138.25    6.25
  -3   0   6  140.30    6.16
   3   0  -6  152.74    6.40
  -3   0   6  133.36    6.33
   3   0  -5    6.03    0.93
   3   0  -5    6.04    1.05
   3   0  -5    7.89    1.09
  -3   0   5    5.74    0.85
   3   0  -5    7.24    1.04
  -3   0   5    6.47    1.03
   3   0  -4   21.29    1.42
   3   0  -4   18.19    1.50
   3   0  -4   20.62    1.59
  -3   0   4   20.23    1.48
   3   0  -4   22.70    1.62
   3   0  -3   46.53    2.52
   3   0  -3   45.34    2.60
   3   0  -3   51.09    2.61
  -3   0   3   50.86    2.58
   3   0  -2   42.27    2.25
  -3   0   2   43.16    1.90
   3   0  -2   43.32    2.41
   3   0  -2   40.39    2.25
  -3   0   2   41.66    2.28
   3   0  -1  159.30    6.70
   3   0  -1  167.84    6.85
   3   0  -1  159.61    6.90
   3   0  -1  155.35    6.71
  -3   0   1  170.10    6.84
  -3   0   0  332.21   12.10
   3   0   0  309.23   12.17
   3   0   0  281.17   11.82
   3   0   0  311.37   12.29
   3   0   0  295.29   12.39
   3   0   0  331.22   12.24
  -3   0   0  335.52   12.36
  -3   0  -1  520.53   20.74
   3   0   1  544.32   20.78
   3   0   1  549.57   20.96
   3   0   1  526.05   21.06
   3   0   1  560.58   20.85
  -3   0  -1  531.80   20.94
  -3   0  -2  269.58   11.20
   3   0   2  276.51   11.16
   3   0   2  298.59   11.07
   3   0   2  268.26   11.29
   3   0   2  270.40   11.48
   3   0   2  293.49   11.26
  -3   0  -3   14.44    1.25
  -3   0  -3   13.21    1.04
   3   0   3   14.85    1.54
   3   0   3   12.33    1.24
   3   0   3   14.71    1.24
  -3   0  -4   56.75    3.01
  -3   0  -4   56.23    2.78
   3   0   4   54.40    3.00
   3   0   4   52.26    3.01
   3   0   4   55.94    3.24
   3   0   4   59.67    2.91
  -3   0  -5    8.06    1.24
  -3   0  -5    7.02    0.80
  -3   0  -5    8.84    1.04
   3   0   5    7.82    1.17
   3   0   5    8.69    1.37
   3   0   5    8.06    1.22
   3   0   5    8.04    1.01
  -3   0  -6   53.57    3.14
  -3   0  -6   48.63    2.64
  -3   0  -6   52.59    2.92
   3   0   6   53.50    3.07
   3   0   6   51.72    3.10
   3   0   6   50.76    3.24
   3   0   6   56.96    2.84
  -3   0  -7   22.50    1.96
  -3   0  -7   20.42    1.57
  -3   0  -7   22.84    1.81
   3   0   7   24.02    2.01
   3   0   7   22.80    2.04
   3   0   7   19.38    1.91
   3   0   7   24.71    1.66
   3   0   8   -0.09    0.90
   3   0   8    0.10    1.00
  -3   0  -8    0.09    0.89
  -3   0  -8    1.01    0.68
  -3   0  -8    0.24    0.83
   3   0   8    0.09    1.00
   3   0   9   17.52    1.96
   3   0   9   18.02    1.87
   3   0   9   18.69    1.93
  -3   0  -9   18.92    1.89
  -3   0  -9   16.36    1.53
  -3   0  -9   15.84    1.69
   3   0  10    9.45    0.74
   3   0  10    9.25    1.40
  -3   0 -10    9.12    1.30
   3   0  10    8.90    0.68
  -3   0 -10    8.48    1.30
   3   0  10    8.88    0.62
   3   0  11   29.07    1.31
   3   0  11   30.25    1.27
   3   0  11   27.07    1.38
   3   0  11   28.20    1.22
   3   0  11   28.76    1.28
   3   0  11   29.15    1.25
   3   0  12   16.92    1.06
   3   0  12   17.91    0.97
   3   0  12   20.07    0.92
   3   0  12   18.48    1.05
   3   0  12   18.74    0.88
   3   0  12   19.11    0.94
   3   0  12   19.58    0.91
   3   0  13   57.54    2.54
   3   0  13   65.21    2.53
   3   0  13   62.83    2.46
   3   0  13   60.76    2.58
   3   0  13   61.93    2.49
   3   0  14    4.18    0.45
   3   0  14    3.19    0.54
   3   0  14    4.14    0.51
   3   0  14    4.36    0.43
   3   0  15   22.28    0.96
   3   0  15   21.18    1.01
   3   0  15   20.08    0.94
  -3  -1  18    1.25    0.31
   3   1 -18    1.63    0.30
  -3  -1  17    0.55    0.34
   3   1 -17    0.80    0.35
   3   1 -17    1.00    0.26
  -3  -1  17    0.99    0.31
  -3  -1  17    0.56    0.33
  -3  -1  16    0.83    0.40
   3   1 -16    0.69    0.41
   3   1 -16    0.22    0.30
  -3  -1  16    0.69    0.38
  -3  -1  16    0.39    0.35
   3   1 -15    0.74    0.34
  -3  -1  15    0.75    0.43
  -3  -1  15    0.69    0.44
  -3  -1  14   43.57    1.79
   3   1 -14   43.36    1.75
  -3  -1  14   40.38    1.79
  -3  -1  13    3.04    0.51
  -3  -1  13    3.23    0.52
   3   1 -13    3.47    0.43
   3   1 -13    2.43    0.42
  -3  -1  13    2.27    0.39
   3   1 -12   23.73    1.96
   3   1 -12   24.43    2.20
   3   1 -12   23.75    1.91
   3   1 -12   31.35    2.40
   3   1 -12   29.64    1.33
   3   1 -12   20.46    2.08
  -3  -1  12   19.98    2.14
  -3  -1  12   22.94    2.31
   3   1 -11  238.83   11.15
   3   1 -11  269.42   11.62
   3   1 -11  264.30   11.19
   3   1 -11  278.04   11.64
   3   1 -11  286.88   10.42
  -3  -1  11  248.44   11.56
  -3  -1  11  254.31   11.67
   3   1 -11  269.63   11.58
   3   1 -10   -0.40    0.63
   3   1 -10    1.37    1.01
   3   1 -10    0.56    0.67
   3   1 -10   -0.41    0.43
   3   1 -10   -0.34    0.94
  -3  -1  10    0.45    0.88
   3   1 -10    0.17    0.85
  -3  -1  10    1.45    1.09
   3   1  -9   89.90    4.53
   3   1  -9   92.90    4.82
   3   1  -9   92.25    4.52
   3   1  -9  102.28    4.58
   3   1  -9  104.45    3.96
   3   1  -9  103.59    4.97
   3   1  -9   87.15    4.77
  -3  -1   9   93.69    4.88
  -3  -1   9   94.59    4.95
   3   1  -8    7.52    0.96
   3   1  -8    8.98    1.25
   3   1  -8    9.76    1.08
   3   1  -8    8.78    1.25
  -3  -1   8    8.19    1.22
   3   1  -8    6.89    1.18
  -3  -1   8    7.85    1.29
   3   1  -7  222.07    8.59
   3   1  -7  223.35    8.91
   3   1  -7  196.34    8.63
   3   1  -7  196.76    8.83
  -3  -1   7  213.36    8.90
   3   1  -7  195.32    8.85
  -3  -1   7  218.63    8.99
   3   1  -6   11.26    0.94
   3   1  -6    9.37    1.11
   3   1  -6   10.28    1.14
   3   1  -6   10.66    1.29
  -3  -1   6   10.43    1.17
   3   1  -6    8.34    1.17
  -3  -1   6    8.12    1.16
   3   1  -5    6.57    1.00
   3   1  -5    7.57    1.03
   3   1  -5    7.58    1.06
  -3  -1   5    6.99    1.02
   3   1  -5    7.05    1.08
  -3  -1   5    6.15    0.98
  -3  -1   4    2.54    0.52
   3   1  -4    2.71    0.74
  -3  -1   4    0.95    0.46
   3   1  -4    2.10    0.83
   3   1  -4    2.69    0.83
   3   1  -4    1.93    0.82
  -3  -1   4    2.19    0.79
  -3  -1   3  254.32    9.14
   3   1  -3  259.79    9.50
   3   1  -3  239.76    9.40
  -3  -1   3  261.18    9.50
   3   1  -3  268.97    9.48
   3   1  -3  241.64    9.34
  -3  -1   2  103.58    2.97
   3   1  -2   99.15    3.33
   3   1  -2   93.18    3.12
   3   1  -2  110.44    3.25
   3   1  -2  101.41    3.18
  -3  -1   2  106.10    3.32
  -3  -1   1   33.25    1.77
   3   1  -1   26.19    1.87
   3   1  -1   26.56    1.81
   3   1  -1   29.84    1.85
   3   1  -1   35.80    1.87
  -3  -1   1   31.89    1.94
  -3  -1   0  105.01    4.39
   3   1   0  108.86    4.59
   3   1   0  103.45    4.63
   3   1   0  106.68    4.48
   3   1   0  104.71    4.47
  -3  -1   0  105.48    4.58
   3   1   1  388.22   16.08
   3   1   1  386.29   16.21
  -3  -1  -1  418.46   16.01
  -3  -1  -1  419.44   15.82
   3   1   1  416.31   16.05
  -3  -1  -1  411.66   16.12
   3   1   2  277.42   10.98
   3   1   2  275.21   11.20
  -3  -1  -2  258.21   10.86
  -3  -1  -2  264.95   10.69
   3   1   2  278.25   10.93
  -3  -1  -2  270.88   11.00
  -3  -1  -3   16.12    1.40
  -3  -1  -3   14.96    1.21
   3   1   3   13.41    1.51
   3   1   3   13.03    1.34
  -3  -1  -3   13.04    1.01
   3   1   3   13.34    1.32
   3   1   3   15.68    1.33
  -3  -1  -3   15.11    1.39
  -3  -1  -4   55.97    2.88
  -3  -1  -4   48.75    2.34
  -3  -1  -4   49.87    2.61
   3   1   4   48.39    2.76
  -3  -1  -4   43.17    2.38
   3   1   4   46.99    2.94
   3   1   4   44.44    2.69
   3   1   4   51.36    2.70
  -3  -1  -5   32.39    2.23
  -3  -1  -5   29.55    1.81
  -3  -1  -5   35.05    2.17
   3   1   5   30.15    2.17
  -3  -1  -5   32.33    1.96
   3   1   5   31.37    2.40
   3   1   5   35.10    2.27
   3   1   5   32.75    2.12
  -3  -1  -6   16.12    1.65
  -3  -1  -6   15.12    1.31
  -3  -1  -6   18.30    1.57
   3   1   6   17.19    1.66
   3   1   6   14.53    1.73
  -3  -1  -6   13.73    1.34
   3   1   6   13.45    1.54
   3   1   6   19.35    1.55
  -3  -1  -7   12.38    1.58
  -3  -1  -7   15.92    1.44
  -3  -1  -7   15.44    1.59
   3   1   7   17.58    1.79
  -3  -1  -7   15.57    1.44
   3   1   7   19.07    1.97
   3   1   7   15.53    1.72
   3   1   7   21.36    1.61
  -3  -1  -8   10.72    1.57
  -3  -1  -8    9.08    1.18
  -3  -1  -8    9.82    1.43
   3   1   8   10.44    1.62
   3   1   8   10.96    1.62
  -3  -1  -8   11.28    1.32
   3   1   8   13.48    1.71
   3   1   8   12.94    1.32
   3   1   9   10.82    1.62
   3   1   9   11.53    1.60
  -3  -1  -9   10.22    1.33
  -3  -1  -9    9.45    1.49
  -3  -1  -9   11.49    1.32
  -3  -1  -9   10.44    1.49
   3   1   9   12.11    1.71
   3   1  10    3.58    0.50
   3   1  10    3.40    0.65
   3   1  10    2.39    0.54
   3   1  10    2.78    0.35
   3   1  10    3.28    0.43
   3   1  10    2.85    0.46
   3   1  11   47.37    2.18
   3   1  11   53.99    2.17
   3   1  11   51.03    2.22
   3   1  11   53.22    2.13
   3   1  11   52.46    2.16
   3   1  12    0.29    0.41
   3   1  12   -0.07    0.48
   3   1  12    0.41    0.44
   3   1  12    0.59    0.33
   3   1  12    0.12    0.41
   3   1  13   34.41    1.63
   3   1  13   35.76    1.53
   3   1  13   36.87    1.58
   3   1  14   72.97    2.79
   3   1  14   67.34    2.82
   3   1  14   73.72    2.79
   3   1  14   68.29    2.73
   3   1  15   -0.01    0.30
   3   1  15   -0.02    0.28
  -3  -2  18    2.51    0.33
  -3  -2  18    2.26    0.30
  -3  -2  18    2.67    0.33
  -3  -2  17    6.19    0.50
   3   2 -17    6.25    0.46
  -3  -2  17    6.23    0.48
  -3  -2  17    6.79    0.47
  -3  -2  16   17.15    0.88
   3   2 -16   16.96    0.85
   3   2 -16   14.93    0.79
  -3  -2  16   17.78    0.89
  -3  -2  16   18.15    0.85
  -3  -2  15   -0.02    0.42
   3   2 -15    0.53    0.33
  -3  -2  15    0.30    0.34
  -3  -2  15    0.68    0.43
  -3  -2  14   29.13    1.36
   3   2 -14   30.63    1.31
  -3  -2  14   26.06    1.28
  -3  -2  14   30.00    1.37
  -3  -2  13  185.64    7.39
  -3  -2  13  180.57    7.37
  -3  -2  13  200.16    7.39
   3   2 -13  199.27    7.35
  -3  -2  13  189.82    7.34
   3   2 -12    5.07    1.09
   3   2 -12    7.58    1.38
   3   2 -12    5.67    1.14
  -3  -2  12    5.66    0.61
   3   2 -12    3.79    1.17
  -3  -2  12    4.75    0.48
  -3  -2  12    4.75    0.58
   3   2 -12    7.68    1.33
  -3  -2  12    8.67    1.50
  -3  -2  12   10.25    1.48
  -3  -2  11    8.82    1.51
   3   2 -11   10.76    1.51
  -3  -2  11   10.83    1.49
   3   2 -11   14.42    1.64
   3   2 -11   11.04    1.29
   3   2 -11    9.88    1.49
   3   2 -11   11.13    1.31
   3   2 -10   84.55    4.70
  -3  -2  10   88.22    4.90
  -3  -2  10   84.88    4.71
   3   2 -10   95.88    3.72
   3   2 -10   91.99    4.71
   3   2 -10   89.77    4.51
   3   2 -10   89.10    4.79
  -3  -2   9    1.08    0.99
   3   2  -9    2.05    0.97
  -3  -2   9    1.55    0.90
   3   2  -9    1.03    0.40
   3   2  -9    1.53    0.91
   3   2  -9    1.78    0.73
   3   2  -9    0.58    0.82
   3   2  -8   34.06    2.39
  -3  -2   8   34.14    2.46
  -3  -2   8   37.62    2.43
   3   2  -8   35.04    2.16
   3   2  -8   34.85    2.39
   3   2  -8   36.82    2.42
  -3  -2   7   -0.15    0.77
   3   2  -7   -0.56    0.86
  -3  -2   7    1.50    0.76
   3   2  -7    0.40    0.62
   3   2  -7   -0.20    0.87
   3   2  -7    0.13    0.78
   3   2  -7    0.52    0.58
  -3  -2   6  109.32    5.07
   3   2  -6  101.26    5.00
  -3  -2   6  110.34    4.95
   3   2  -6  107.46    4.72
   3   2  -6  100.64    4.90
   3   2  -6  109.58    4.97
   3   2  -6  109.26    4.74
  -3  -2   5    1.04    0.82
   3   2  -5    0.94    0.83
  -3  -2   5    1.57    0.73
   3   2  -5    1.66    0.56
  -3  -2   5    0.45    0.53
   3   2  -5    2.08    0.69
   3   2  -5    1.34    0.73
   3   2  -5    1.55    0.79
  -3  -2   4   23.83    1.70
   3   2  -4   22.60    1.65
   3   2  -4   21.71    1.58
   3   2  -4   22.05    1.57
  -3  -2   4   23.31    1.51
   3   2  -4   21.94    1.63
   3   2  -4   22.24    1.62
  -3  -2   3   54.81    3.14
   3   2  -3   60.27    3.12
   3   2  -3   62.28    3.08
   3   2  -3   62.84    3.00
  -3  -2   3   60.26    3.00
   3   2  -3   64.30    3.21
  -3  -2   3   61.30    2.70
  -3  -2   3   65.99    2.88
   3   2  -3   65.70    3.19
   3   2  -2  316.55   13.00
   3   2  -2  308.31   13.01
  -3  -2   2  314.28   13.10
   3   2  -2  338.24   12.87
  -3  -2   2  323.99   12.98
   3   2  -2  329.36   13.11
  -3  -2   2  337.24   12.75
  -3  -2   2  334.61   12.87
   3   2  -2  335.09   13.15
   3   2  -1  208.45    8.06
   3   2  -1  186.11    8.07
  -3  -2   1  193.06    8.14
  -3  -2   1  190.03    8.04
   3   2  -1  199.29    8.18
  -3  -2   1  193.02    7.85
  -3  -2   1  194.73    7.96
   3   2  -1  194.46    8.20
  -3  -2   0    2.13    0.75
   3   2   0    1.59    0.68
   3   2   0    0.51    0.71
  -3  -2   0    1.06    0.76
   3   2   0    0.91    0.91
  -3  -2   0    0.62    0.56
  -3  -2   0    0.54    0.67
  -3  -2  -1  230.38    9.43
   3   2   1  232.25    9.22
   3   2   1  215.77    9.42
  -3  -2  -1  229.30    9.47
  -3  -2  -1  225.62    9.29
   3   2   1  241.80    9.46
   3   2   1  227.18    9.64
  -3  -2  -2  683.00   27.05
   3   2   2  728.50   26.72
  -3  -2  -2  699.18   26.92
   3   2   2  703.46   27.06
  -3  -2  -2  699.54   27.08
  -3  -2  -2  675.41   26.93
   3   2   2  692.85   27.01
   3   2   2  688.00   27.29
   3   2   3   18.92    1.59
  -3  -2  -3   20.49    1.62
  -3  -2  -3   19.03    1.63
   3   2   3   20.80    1.26
  -3  -2  -3   20.98    1.55
   3   2   3   19.68    1.60
   3   2   3   19.93    1.61
  -3  -2  -3   21.37    1.33
   3   2   3   21.86    1.95
   3   2   4    0.39    0.79
  -3  -2  -4    0.92    0.74
  -3  -2  -4    0.28    0.80
  -3  -2  -4   -0.06    0.76
   3   2   4    0.62    0.89
   3   2   4    2.67    1.14
   3   2   4    0.51    0.84
  -3  -2  -4    0.76    0.54
   3   2   5   27.32    1.98
  -3  -2  -5   23.38    1.83
  -3  -2  -5   26.37    2.03
  -3  -2  -5   23.32    1.86
  -3  -2  -5   21.39    1.60
   3   2   5   27.30    1.99
  -3  -2  -5   22.68    1.68
   3   2   5   24.14    2.21
   3   2   5   26.82    1.92
   3   2   6  227.63    9.67
  -3  -2  -6  243.10    9.81
  -3  -2  -6  219.76    9.80
  -3  -2  -6  227.77    9.74
  -3  -2  -6  217.93    9.41
   3   2   6  228.09    9.74
   3   2   6  226.54    9.69
  -3  -2  -6  217.84    9.43
   3   2   6  230.25   10.11
   3   2   7   12.76    1.48
  -3  -2  -7   12.52    1.45
  -3  -2  -7   10.08    1.51
  -3  -2  -7   10.38    1.26
  -3  -2  -7   10.60    1.47
   3   2   7   12.99    1.68
   3   2   7   13.72    1.86
   3   2   7   15.16    1.62
  -3  -2  -7   10.66    1.28
   3   2   8   47.34    2.78
  -3  -2  -8   38.50    2.73
   3   2   8   43.98    2.91
  -3  -2  -8   38.50    2.62
   3   2   8   44.20    3.16
  -3  -2  -8   42.29    2.94
  -3  -2  -8   35.74    2.51
  -3  -2  -8   38.32    2.83
   3   2   8   43.28    2.98
   3   2   9   30.25    2.41
  -3  -2  -9   28.15    2.15
  -3  -2  -9   23.60    1.96
   3   2   9   24.44    2.00
  -3  -2  -9   26.66    2.15
   3   2   9   26.17    1.23
   3   2   9   27.06    1.21
   3   2   9   25.65    1.17
   3   2   9   25.15    1.23
   3   2  10    3.32    0.47
  -3  -2 -10    3.50    0.43
   3   2  10    3.21    0.51
   3   2  10    2.78    0.37
   3   2  10    2.87    0.46
   3   2  10    3.16    0.47
   3   2  11   90.20    3.43
   3   2  11   83.82    3.44
  -3  -2 -11   85.90    3.36
   3   2  11   85.46    3.41
   3   2  11   83.06    3.37
   3   2  11   88.18    3.43
   3   2  12   28.37    1.25
   3   2  12   26.67    1.25
  -3  -2 -12   26.35    1.16
   3   2  12   28.47    1.25
  -3  -2 -12   28.04    1.19
   3   2  12   25.39    1.17
   3   2  12   27.80    1.23
   3   2  13   15.55    0.85
  -3  -2 -13   17.19    0.78
   3   2  13   18.35    0.87
   3   2  13   15.18    0.75
   3   2  13   18.68    0.83
   3   2  14    2.29    0.36
   3   2  14    2.73    0.37
   3   2  15    0.86    0.27
   3   3 -17    9.26    0.52
  -3  -3  17    8.82    0.57
  -3  -3  17    8.35    0.54
  -3  -3  16    0.11    0.27
  -3  -3  16    0.31    0.40
   3   3 -16   -0.16    0.24
  -3  -3  16    0.13    0.31
  -3  -3  16    0.23    0.37
  -3  -3  15   49.82    2.08
  -3  -3  15   49.76    2.15
   3   3 -15   49.92    2.07
  -3  -3  15   53.13    2.11
  -3  -3  15   55.40    2.15
  -3  -3  14   12.05    0.75
   3   3 -14   10.54    0.64
  -3  -3  14   10.34    0.67
  -3  -3  14   10.99    0.74
  -3  -3  13    6.86    0.66
   3   3 -13    8.94    0.57
  -3  -3  13    7.44    0.57
  -3  -3  13    8.79    0.67
  -3  -3  13    8.49    0.65
  -3  -3  12   84.41    3.50
  -3  -3  12   84.35    3.50
  -3  -3  12   83.12    3.49
   3   3 -12   89.19    3.45
  -3  -3  12   91.27    3.45
   3   3 -11   35.89    2.79
  -3  -3  11   41.49    3.10
  -3  -3  11   41.62    2.65
   3   3 -11   39.82    2.67
   3   3 -11   40.57    2.70
   3   3 -11   44.52    3.03
  -3  -3  10    0.97    1.08
   3   3 -10    0.86    0.94
  -3  -3  10    1.05    0.81
   3   3 -10    0.57    0.84
   3   3 -10    0.79    0.82
   3   3 -10   -0.69    0.91
  -3  -3   9    5.70    1.28
   3   3  -9    6.01    1.23
  -3  -3   9    4.30    1.00
   3   3  -9    5.88    1.11
   3   3  -9    5.93    1.02
   3   3  -9    3.85    1.04
  -3  -3   8    0.73    0.90
   3   3  -8    1.43    0.87
  -3  -3   8    0.53    0.76
   3   3  -8    0.82    0.39
   3   3  -8    0.07    0.69
   3   3  -8    0.27    0.67
   3   3  -8    0.25    0.96
   3   3  -7   39.12    2.60
  -3  -3   7   37.23    2.62
  -3  -3   7   35.99    2.33
   3   3  -7   40.17    2.58
   3   3  -7   40.06    2.35
   3   3  -7   39.37    2.48
   3   3  -6   57.29    3.31
  -3  -3   6   58.00    3.30
  -3  -3   6   61.44    3.07
   3   3  -6   56.27    3.18
   3   3  -6   59.91    3.01
   3   3  -6   55.20    3.12
  -3  -3   6   57.13    2.76
  -3  -3   5    9.48    1.24
   3   3  -5   10.38    1.25
   3   3  -5   10.13    1.13
  -3  -3   5    9.84    1.05
   3   3  -5    9.02    1.00
  -3  -3   5    9.54    1.08
   3   3  -5    8.67    1.09
   3   3  -5    9.30    1.18
   3   3  -5    7.83    0.98
  -3  -3   5    9.31    0.91
  -3  -3   4   26.04    1.85
   3   3  -4   22.01    1.83
   3   3  -4   23.17    1.68
  -3  -3   4   23.42    1.61
   3   3  -4   23.07    1.68
  -3  -3   4   24.38    1.73
   3   3  -4   24.06    1.55
   3   3  -4   23.60    1.80
  -3  -3   4   23.14    1.56
   3   3  -4   23.20    1.67
  -3  -3   3  140.04    6.35
   3   3  -3  144.46    6.38
   3   3  -3  146.81    6.29
   3   3  -3  157.02    6.23
  -3  -3   3  144.41    6.30
   3   3  -3  137.09    6.33
  -3  -3   3  147.29    6.02
   3   3  -3  136.19    6.23
  -3  -3   3  136.62    6.10
   3   3  -2    7.27    1.10
   3   3  -2    7.66    1.07
  -3  -3   2    8.47    1.09
   3   3  -2    8.47    0.95
  -3  -3   2    8.20    1.08
   3   3  -2    7.47    1.09
  -3  -3   2    7.01    0.96
   3   3  -2    6.86    1.08
  -3  -3   2    7.00    0.87
  -3  -3   1   15.75    1.41
   3   3  -1   15.94    1.48
   3   3  -1   15.47    1.20
  -3  -3   1   14.36    1.38
   3   3  -1   15.82    1.35
   3   3  -1   14.64    1.51
  -3  -3   1   15.10    1.26
   3   3  -1   15.59    1.52
  -3  -3   1   17.81    1.41
   3   3   0   54.69    2.55
  -3  -3   0   46.66    2.78
   3   3   0   53.91    2.72
   3   3   0   51.72    2.89
  -3  -3   0   50.14    2.75
  -3  -3   0   47.99    2.66
   3   3   0   49.65    2.94
  -3  -3   0   45.55    2.71
   3   3   1    9.93    0.86
  -3  -3  -1   10.70    1.20
   3   3   1   10.26    1.09
   3   3   1    9.39    1.25
  -3  -3  -1    9.62    1.14
   3   3   1    7.40    1.26
  -3  -3  -1    7.41    1.03
  -3  -3  -1    5.81    1.01
   3   3   2   47.59    2.45
   3   3   2   50.24    2.67
  -3  -3  -2   55.05    3.03
   3   3   2   50.15    2.95
  -3  -3  -2   50.88    2.84
  -3  -3  -2   48.70    2.83
   3   3   2   54.91    2.82
   3   3   2   57.25    3.23
  -3  -3  -2   51.26    2.96
   3   3   3    4.63    0.79
   3   3   3    5.66    1.09
  -3  -3  -3    4.08    0.90
  -3  -3  -3    4.97    1.12
  -3  -3  -3    4.47    0.95
   3   3   3    2.75    0.84
   3   3   3    5.18    1.25
  -3  -3  -3    5.16    1.04
   3   3   3    4.63    0.89
  -3  -3  -3    2.67    0.68
  -3  -3  -3    3.09    1.05
   3   3   4    3.55    0.98
  -3  -3  -4    2.83    0.85
  -3  -3  -4    2.39    1.02
  -3  -3  -4    3.32    0.92
   3   3   4    3.34    0.90
   3   3   4    3.58    1.23
  -3  -3  -4    4.40    1.09
   3   3   4    3.27    0.89
  -3  -3  -4    4.14    0.77
   3   3   5    9.14    1.44
  -3  -3  -5   12.23    1.40
  -3  -3  -5   12.12    1.57
  -3  -3  -5   14.51    1.56
   3   3   5   10.91    1.39
   3   3   5   11.75    1.84
   3   3   5   14.64    1.42
  -3  -3  -5   12.90    1.57
  -3  -3  -5   13.18    1.29
   3   3   6    0.18    0.89
  -3  -3  -6    1.28    0.79
  -3  -3  -6    1.26    0.97
  -3  -3  -6    0.55    0.98
   3   3   6    1.24    1.08
   3   3   6    1.15    1.13
  -3  -3  -6    0.94    0.97
   3   3   6    1.14    0.79
  -3  -3  -6    0.50    0.70
   3   3   7   34.39    2.48
  -3  -3  -7   26.31    2.10
  -3  -3  -7   31.98    2.54
   3   3   7   32.49    2.29
  -3  -3  -7   28.33    2.20
   3   3   7   33.97    2.82
  -3  -3  -7   27.36    2.42
  -3  -3  -7   33.38    2.57
   3   3   7   37.19    2.57
  -3  -3  -8    2.66    0.46
   3   3   8    3.32    0.42
   3   3   8    3.33    0.48
   3   3   8    3.14    0.50
  -3  -3  -8    3.23    0.41
   3   3   8    3.97    1.07
  -3  -3  -8    3.33    1.05
   3   3   9   56.78    2.36
  -3  -3  -9   58.27    2.32
  -3  -3  -9   55.88    2.32
   3   3   9   56.22    2.33
   3   3   9   56.54    2.36
   3   3  10   42.90    1.84
  -3  -3 -10   44.28    1.78
  -3  -3 -10   41.10    1.78
   3   3  10   41.93    1.79
   3   3  10   42.88    1.81
   3   3  11   65.61    2.66
  -3  -3 -11   66.42    2.59
  -3  -3 -11   65.56    2.60
   3   3  11   67.08    2.65
   3   3  11   62.36    2.61
   3   3  12    8.01    0.57
  -3  -3 -12    7.28    0.44
  -3  -3 -12    7.75    0.50
   3   3  12    6.86    0.46
   3   3  12    7.39    0.51
   3   3  13   18.38    0.84
   3   3  13   16.40    0.79
   3   3  13   19.43    0.87
   3   3  14   30.60    1.28
  -3  -4  17    2.85    0.35
  -3  -4  17    2.74    0.34
  -3  -4  16   49.50    1.86
  -3  -4  16   47.10    1.89
  -3  -4  16   44.19    1.83
  -3  -4  16   46.31    1.85
   3   4 -16   42.23    1.81
  -3  -4  15   10.26    0.62
  -3  -4  15   10.02    0.66
  -3  -4  15   10.30    0.63
   3   4 -15    9.11    0.53
  -3  -4  15   11.92    0.63
  -3  -4  14   -0.01    0.43
  -3  -4  14    0.52    0.40
  -3  -4  14    0.18    0.44
   3   4 -14    0.29    0.30
  -3  -4  14    0.36    0.35
  -3  -4  13   30.41    1.42
  -3  -4  13   31.58    1.40
  -3  -4  13   29.82    1.31
  -3  -4  13   32.93    1.44
   3   4 -13   29.35    1.34
  -3  -4  13   30.98    1.37
  -3  -4  12    2.70    0.50
  -3  -4  12    2.94    0.50
  -3  -4  12    2.51    0.53
  -3  -4  12    2.71    0.38
   3   4 -12    2.59    0.41
  -3  -4  12    2.56    0.41
  -3  -4  11   23.87    1.18
  -3  -4  11   24.48    1.21
  -3  -4  11   25.29    1.12
  -3  -4  11   24.64    1.22
  -3  -4  11   24.14    1.12
   3   4 -11   24.40    1.14
  -3  -4  11   25.10    1.15
   3   4 -10    0.71    0.82
  -3  -4  10    1.43    0.36
   3   4 -10    2.32    0.94
  -3  -4  10    1.45    0.45
   3   4 -10    1.77    0.37
  -3  -4  10    1.43    0.48
  -3  -4   9    8.23    1.50
   3   4  -9    7.19    1.38
   3   4  -9    6.79    1.18
   3   4  -9    6.59    1.22
   3   4  -9    6.58    1.35
  -3  -4   8    1.31    1.00
   3   4  -8    0.10    1.05
   3   4  -8   -0.47    0.80
   3   4  -8    0.38    0.96
   3   4  -8   -0.15    0.74
   3   4  -7   35.83    2.55
  -3  -4   7   33.67    2.46
   3   4  -7   34.02    2.46
   3   4  -7   29.23    2.11
   3   4  -7   26.20    2.11
  -3  -4   7   31.26    1.93
  -3  -4   6   15.89    1.69
   3   4  -6   15.78    1.72
   3   4  -6   14.19    1.55
   3   4  -6   18.58    1.51
   3   4  -6   18.04    1.65
   3   4  -6   15.16    0.89
  -3  -4   6   16.87    1.35
   3   4  -5  169.15    7.56
  -3  -4   5  169.75    7.54
   3   4  -5  159.39    7.19
   3   4  -5  167.53    7.43
  -3  -4   5  163.29    7.38
   3   4  -5  179.80    7.26
   3   4  -5  167.71    7.42
   3   4  -5  167.78    6.53
  -3  -4   5  159.32    7.13
   3   4  -4   19.25    1.74
  -3  -4   4   16.65    1.56
   3   4  -4   18.73    1.54
   3   4  -4   18.33    1.55
  -3  -4   4   20.19    1.69
   3   4  -4   18.97    1.44
   3   4  -4   12.93    1.47
   3   4  -4   14.72    0.93
   3   4  -4   14.09    1.35
  -3  -4   4   14.60    1.40
  -3  -4   3   69.45    3.72
   3   4  -3   66.00    3.65
   3   4  -3   69.17    3.63
  -3  -4   3   73.77    3.84
   3   4  -3   70.63    3.81
   3   4  -3   80.07    3.91
   3   4  -3   70.22    3.66
  -3  -4   3   76.42    3.72
  -3  -4   2   28.12    2.04
   3   4  -2   30.65    2.09
   3   4  -2   29.29    1.99
   3   4  -2   32.27    2.17
  -3  -4   2   31.54    2.20
   3   4  -2   30.59    2.23
  -3  -4   2   31.26    2.01
   3   4  -2   30.67    2.14
  -3  -4   2   30.45    2.10
  -3  -4   1   13.11    1.31
   3   4  -1   14.02    1.41
   3   4  -1   10.25    1.28
   3   4  -1   12.20    1.22
  -3  -4   1   11.16    1.36
   3   4  -1   11.10    1.40
  -3  -4   1   11.28    1.33
   3   4  -1   10.41    1.37
  -3  -4   1   11.06    1.26
   3   4   0   15.24    1.29
   3   4   0   13.48    1.32
  -3  -4   0   13.94    1.49
   3   4   0   14.20    1.51
  -3  -4   0   13.28    1.33
  -3  -4   0   13.63    1.52
   3   4   0    9.27    1.44
  -3  -4   0   12.64    1.33
   3   4   1   93.98    4.58
   3   4   1  104.05    4.82
  -3  -4  -1  101.14    4.98
  -3  -4  -1  108.04    4.78
   3   4   1  103.06    4.96
  -3  -4  -1   94.37    4.77
   3   4   1   96.47    5.10
  -3  -4  -1   95.63    4.92
   3   4   2    0.99    0.54
  -3  -4  -2    0.25    0.83
   3   4   2    2.28    0.83
   3   4   2    0.58    0.90
  -3  -4  -2    1.03    0.66
   3   4   2   -0.10    1.13
  -3  -4  -2    1.06    0.77
  -3  -4  -2    0.68    0.89
  -3  -4  -3    0.98    0.95
   3   4   3    1.09    0.70
   3   4   3    1.23    1.04
  -3  -4  -3    1.18    0.73
   3   4   3    0.85    1.10
  -3  -4  -3    1.57    0.85
  -3  -4  -3    0.93    0.96
  -3  -4  -4    0.57    0.95
   3   4   4    1.05    0.70
   3   4   4    1.59    1.06
  -3  -4  -4    1.27    0.71
   3   4   4    1.83    1.33
  -3  -4  -4   -0.09    0.89
  -3  -4  -4    1.21    1.05
   3   4   5    7.47    1.41
   3   4   5    7.45    1.62
  -3  -4  -5    5.40    1.32
  -3  -4  -5    6.56    1.04
  -3  -4  -5    5.75    1.46
  -3  -4  -5    6.10    1.39
   3   4   5    5.46    1.11
   3   4   6   99.10    4.79
  -3  -4  -6   91.42    5.08
  -3  -4  -6   95.88    5.07
   3   4   6  107.66    5.17
  -3  -4  -6   89.93    5.01
  -3  -4  -6   90.53    4.64
   3   4   6   95.31    3.69
   3   4   6   98.91    3.70
  -3  -4  -6   88.15    3.67
   3   4   6   88.24    3.68
   3   4   7   25.61    1.20
   3   4   7   25.99    1.21
  -3  -4  -7   23.65    1.21
   3   4   7   24.63    1.20
  -3  -4  -7   26.86    1.19
   3   4   8    3.07    0.47
   3   4   8    3.58    0.49
  -3  -4  -8    3.88    0.51
  -3  -4  -8    3.80    0.43
   3   4   8    3.70    0.52
   3   4   9   35.43    1.52
   3   4   9   35.83    1.54
  -3  -4  -9   33.71    1.50
  -3  -4  -9   36.19    1.47
   3   4  10    6.65    0.53
   3   4  10    6.80    0.57
  -3  -4 -10    6.85    0.54
   3   4  10    6.45    0.56
  -3  -4 -10    7.52    0.46
   3   4  11    2.36    0.33
   3   4  11    2.43    0.41
  -3  -4 -11    2.37    0.39
   3   4  11    2.75    0.41
   3   4  12    1.84    0.36
   3   4  12    2.02    0.30
   3   4  12    2.00    0.35
   3   4  13    1.74    0.30
  -3  -5  16    0.44    0.30
  -3  -5  16    0.28    0.27
  -3  -5  16    0.84    0.27
  -3  -5  15   44.24    1.86
  -3  -5  15   46.49    1.93
  -3  -5  15   46.00    1.91
  -3  -5  14    1.75    0.35
  -3  -5  14    2.04    0.44
  -3  -5  14    1.40    0.29
   3   5 -14    1.68    0.27
  -3  -5  14    2.00    0.37
  -3  -5  13   20.48    0.94
  -3  -5  13   18.96    0.93
  -3  -5  13   19.34    1.02
   3   5 -13   19.21    0.92
  -3  -5  13   18.73    0.97
  -3  -5  12    6.11    0.60
  -3  -5  12    5.92    0.51
  -3  -5  12    6.43    0.51
  -3  -5  12    6.36    0.50
  -3  -5  12    6.56    0.60
   3   5 -12    6.65    0.49
  -3  -5  12    6.81    0.53
  -3  -5  11    0.46    0.44
  -3  -5  11    0.36    0.38
  -3  -5  11    0.76    0.36
  -3  -5  11    0.08    0.39
  -3  -5  11    0.12    0.48
   3   5 -11    0.56    0.34
  -3  -5  11   -0.24    0.38
  -3  -5  10    4.10    0.53
  -3  -5  10    4.70    0.47
  -3  -5  10    3.08    0.52
  -3  -5  10    3.49    0.47
  -3  -5  10    3.52    0.48
   3   5 -10    3.85    0.45
  -3  -5  10    3.54    0.44
  -3  -5   9   10.54    0.67
  -3  -5   9   11.02    0.73
  -3  -5   9   10.84    0.68
  -3  -5   9   11.77    0.74
   3   5  -9   11.15    0.68
  -3  -5   9   10.79    0.66
  -3  -5   8   24.51    1.15
   3   5  -8   21.08    1.88
   3   5  -8   26.18    2.09
  -3  -5   8   26.64    1.23
  -3  -5   8   25.59    1.22
   3   5  -8   26.00    1.19
  -3  -5   8   25.43    1.18
  -3  -5   7   76.25    3.85
   3   5  -7   73.43    4.26
   3   5  -7   74.19    4.09
  -3  -5   7   71.28    4.24
   3   5  -7   79.09    4.42
   3   5  -7   73.11    3.95
  -3  -5   6    3.64    0.90
   3   5  -6    5.61    1.04
   3   5  -6    4.56    1.16
  -3  -5   6    2.87    1.02
   3   5  -6    4.10    1.18
   3   5  -6    3.79    1.01
  -3  -5   5    6.25    1.03
   3   5  -5    6.15    1.23
   3   5  -5    4.86    0.98
  -3  -5   5    5.76    1.18
   3   5  -5    5.84    1.31
   3   5  -5    5.69    0.99
   3   5  -5    5.84    1.11
  -3  -5   4   78.46    4.06
   3   5  -4   80.74    4.17
  -3  -5   4   74.81    4.16
   3   5  -4   78.28    3.99
   3   5  -4   75.51    4.25
  -3  -5   4   74.73    4.13
   3   5  -4   67.74    3.89
   3   5  -4   81.00    4.19
   3   5  -4   77.39    3.19
  -3  -5   3   26.30    2.09
   3   5  -3   26.65    2.11
  -3  -5   3   27.55    2.20
   3   5  -3   31.93    2.37
  -3  -5   3   28.91    2.14
   3   5  -3   25.84    2.05
   3   5  -3   28.41    2.24
   3   5  -2   39.14    2.64
  -3  -5   2   45.60    2.87
   3   5  -2   45.17    2.92
   3   5  -2   42.64    2.67
  -3  -5   2   41.33    2.84
  -3  -5   2   44.38    2.71
   3   5  -2   43.55    2.78
   3   5  -2   42.33    2.83
  -3  -5   1   62.41    3.60
   3   5  -1   56.57    3.61
  -3  -5   1   65.33    3.77
   3   5  -1   70.82    3.68
  -3  -5   1   70.63    3.87
   3   5  -1   72.98    3.85
  -3  -5   1   73.92    3.70
   3   5  -1   60.83    3.62
   3   5  -1   72.82    3.88
  -3  -5   0   31.73    2.35
   3   5   0   34.87    2.56
  -3  -5   0   32.32    2.51
  -3  -5   0   37.74    2.36
   3   5   0   32.67    2.50
   3   5   0   40.35    2.40
  -3  -5   0   33.01    2.55
   3   5   0   37.96    2.53
  -3  -5  -1    1.14    1.02
   3   5   1   -0.20    0.97
  -3  -5  -1    0.34    0.83
   3   5   1    0.83    0.91
   3   5   1    0.27    0.92
   3   5   1    0.56    0.69
  -3  -5  -1    0.09    0.97
  -3  -5  -2   19.38    1.87
   3   5   2   22.60    2.24
  -3  -5  -2   20.96    2.06
   3   5   2   21.37    2.06
   3   5   2   18.81    1.64
  -3  -5  -2   23.36    2.06
   3   5   2   20.69    1.85
  -3  -5  -3   31.47    2.48
   3   5   3   27.96    2.66
  -3  -5  -3   28.90    2.58
   3   5   3   33.87    2.59
  -3  -5  -3   38.20    2.69
   3   5   3   33.97    2.40
   3   5   4   25.49    1.99
   3   5   4   24.33    1.17
   3   5   4   24.55    1.16
  -3  -5  -4   24.77    1.16
   3   5   5   55.72    2.27
   3   5   5   55.81    2.26
  -3  -5  -5   51.60    2.23
   3   5   6   15.36    0.85
   3   5   6   16.10    0.89
  -3  -5  -6   16.83    0.83
  -3  -5  -6   14.42    0.90
   3   5   7   46.12    1.96
   3   5   7   46.27    1.98
  -3  -5  -7   49.87    1.92
  -3  -5  -7   41.91    1.95
   3   5   8   31.71    1.36
   3   5   8   30.92    1.35
  -3  -5  -8   29.82    1.27
  -3  -5  -9    2.44    0.29
   3   5   9    2.07    0.37
   3   5   9    2.12    0.45
   3   5  10    4.39    0.41
   3   5  10    4.60    0.46
   3   5  11    5.57    0.43
   3   5  11    5.43    0.39
  -3  -6  14   12.10    0.63
  -3  -6  14   11.23    0.65
  -3  -6  14   11.44    0.61
  -3  -6  13    0.57    0.36
  -3  -6  13    0.60    0.30
  -3  -6  13    0.21    0.28
  -3  -6  13    0.28    0.32
  -3  -6  13    0.36    0.37
  -3  -6  12   20.34    0.96
  -3  -6  12   20.09    0.95
  -3  -6  12   21.27    1.01
   3   6 -12   19.57    0.92
  -3  -6  12   20.21    0.96
  -3  -6  12   20.04    1.00
  -3  -6  11   -0.08    0.40
  -3  -6  11   -0.20    0.35
  -3  -6  11    0.94    0.40
   3   6 -11    0.39    0.33
  -3  -6  11    0.65    0.37
  -3  -6  11    0.71    0.44
  -3  -6  10    5.48    0.49
  -3  -6  10    4.88    0.55
  -3  -6  10    5.38    0.53
   3   6 -10    5.60    0.48
  -3  -6  10    5.18    0.48
  -3  -6  10    5.36    0.55
  -3  -6   9   57.61    2.37
  -3  -6   9   55.65    2.39
  -3  -6   9   57.19    2.38
   3   6  -9   57.32    2.36
  -3  -6   9   60.55    2.36
  -3  -6   9   56.95    2.40
  -3  -6   8   47.14    1.97
  -3  -6   8   45.45    1.98
   3   6  -8   46.13    1.96
  -3  -6   8   47.50    1.95
  -3  -6   8   47.47    1.90
  -3  -6   8   45.81    1.99
  -3  -6   7   50.66    2.10
  -3  -6   7   47.56    2.10
   3   6  -7   52.34    2.11
  -3  -6   7   48.77    2.07
  -3  -6   7   49.98    2.12
  -3  -6   7   51.59    2.05
  -3  -6   6   13.65    0.77
  -3  -6   6   13.63    0.77
   3   6  -6   13.32    0.78
  -3  -6   6   14.56    0.75
  -3  -6   6   13.27    0.71
  -3  -6   6   12.64    0.78
  -3  -6   5   68.29    2.84
   3   6  -5   73.75    2.87
  -3  -6   5   71.84    2.83
  -3  -6   5   68.20    2.82
  -3  -6   5   71.25    2.86
  -3  -6   4   31.93    1.44
   3   6  -4   32.65    1.39
  -3  -6   4   32.20    1.42
  -3  -6   4   33.55    1.43
  -3  -6   4   33.68    1.47
  -3  -6   3    2.80    0.44
   3   6  -3    2.63    0.35
   3   6  -3    2.55    0.52
  -3  -6   3    3.14    0.40
  -3  -6   3    3.08    0.45
   3   6  -2    5.35    0.45
  -3  -6   2    5.83    0.52
  -3  -6   2    5.13    0.50
   3   6  -1  121.36    4.68
  -3  -6   1  121.71    4.70
  -3  -6   1  117.87    4.71
   3   6   0  224.34    8.36
  -3  -6   0  228.18    8.38
  -3  -6   0  208.30    8.32
  -3  -6   0  218.39    8.38
   3   6   1   34.48    1.44
   3   6   1   31.38    1.39
  -3  -6  -1   33.03    1.46
  -3  -6  -1   30.55    1.39
  -3  -6  -1   35.28    1.48
   3   6   2   83.80    3.31
   3   6   2   87.47    3.36
  -3  -6  -2   86.30    3.36
  -3  -6  -2   80.10    3.31
   3   6   3   -0.20    0.35
   3   6   3    0.24    0.38
  -3  -6  -3    0.27    0.40
  -3  -6  -3    0.33    0.30
   3   6   4    1.19    0.37
   3   6   4    1.78    0.37
  -3  -6  -4    0.92    0.37
  -3  -6  -4    1.34    0.34
   3   6   5    3.21    0.43
   3   6   5    2.77    0.44
  -3  -6  -5    2.82    0.40
  -3  -6  -5    2.56    0.38
   3   6   6   14.27    0.78
   3   6   6   15.10    0.79
  -3  -6  -6   14.40    0.72
  -3  -6  -6   12.35    0.73
   3   6   7    3.81    0.41
   3   6   7    3.26    0.44
  -3  -6  -7    3.17    0.32
  -3  -6  -7    3.07    0.37
   3   6   8   61.93    2.33
   3   6   8   62.17    2.32
   3   6   9    5.44    0.43
   3   6   9    5.41    0.43
  -3  -6  -9    4.42    0.37
   3   6  10    2.26    0.31
   3   6  10    2.06    0.29
  -3  -7  12    0.52    0.35
  -3  -7  12    0.54    0.28
  -3  -7  12    0.40    0.27
  -3  -7  12    0.75    0.30
  -3  -7  11    1.08    0.31
  -3  -7  11    1.14    0.33
  -3  -7  11    1.08    0.36
  -3  -7  11    1.60    0.32
  -3  -7  11    1.32    0.35
  -3  -7  10   15.50    0.82
  -3  -7  10   15.35    0.83
  -3  -7  10   15.79    0.79
   3   7 -10   15.62    0.76
  -3  -7  10   17.40    0.80
  -3  -7  10   15.48    0.82
  -3  -7   9    8.02    0.61
  -3  -7   9    8.07    0.59
  -3  -7   9    8.08    0.55
   3   7  -9    7.69    0.52
  -3  -7   9    8.70    0.55
  -3  -7   9    9.26    0.60
  -3  -7   8    1.26    0.38
  -3  -7   8    1.24    0.47
  -3  -7   8    1.10    0.37
   3   7  -8    1.01    0.34
  -3  -7   8    0.88    0.30
  -3  -7   8    1.68    0.35
  -3  -7   8    0.53    0.38
  -3  -7   7   58.03    2.30
  -3  -7   7   54.66    2.27
   3   7  -7   54.39    2.28
  -3  -7   7   58.68    2.27
  -3  -7   7   55.85    2.24
  -3  -7   7   53.25    2.29
  -3  -7   6    1.31    0.38
  -3  -7   6    1.61    0.39
   3   7  -6    2.24    0.40
  -3  -7   6    1.64    0.35
  -3  -7   6    1.42    0.36
  -3  -7   6    1.83    0.40
  -3  -7   5   22.58    1.12
   3   7  -5   23.45    1.12
  -3  -7   5   23.71    1.09
  -3  -7   5   24.44    1.08
  -3  -7   5   23.38    1.07
  -3  -7   5   23.60    1.11
  -3  -7   4   24.16    1.17
  -3  -7   4   23.76    1.12
   3   7  -4   25.42    1.16
  -3  -7   4   26.17    1.12
  -3  -7   4   24.29    1.12
  -3  -7   4   24.22    1.14
  -3  -7   3    0.38    0.40
  -3  -7   3    0.41    0.35
  -3  -7   3    0.66    0.33
  -3  -7   3    0.34    0.35
  -3  -7   2    0.19    0.38
   3   7  -2    0.19    0.27
  -3  -7   2    0.15    0.36
  -3  -7   2    0.20    0.32
  -3  -7   2    0.23    0.35
  -3  -7   1   11.01    0.67
   3   7  -1   10.32    0.59
  -3  -7   1   10.20    0.63
  -3  -7   1   10.67    0.58
  -3  -7   1   11.07    0.65
   3   7   0    1.00    0.31
  -3  -7   0    0.86    0.40
  -3  -7   0    0.83    0.28
  -3  -7   0    1.23    0.37
   3   7   1   47.45    1.93
  -3  -7  -1   48.31    1.95
  -3  -7  -1   44.58    1.90
  -3  -7  -1   47.22    1.95
   3   7   2   25.21    1.12
  -3  -7  -2   23.92    1.12
  -3  -7  -2   23.04    1.08
  -3  -7  -2   25.46    1.13
   3   7   3    0.42    0.34
  -3  -7  -3    0.03    0.32
  -3  -7  -3    0.25    0.27
  -3  -7  -3    0.37    0.34
   3   7   4   45.16    1.78
   3   7   4   40.81    1.71
  -3  -7  -4   41.97    1.72
  -3  -7  -4   41.52    1.73
  -3  -7  -4   42.55    1.76
   3   7   5   28.27    1.17
   3   7   5   26.80    1.12
  -3  -7  -5   25.58    1.09
  -3  -7  -5   24.97    1.12
  -3  -7  -5   24.34    1.15
   3   7   6    0.01    0.28
   3   7   6    0.30    0.29
  -3  -7  -6    0.04    0.25
  -3  -7  -6    0.31    0.28
   3   7   7    0.70    0.28
  -3  -8   9   18.02    0.86
  -3  -8   9   18.38    0.87
  -3  -8   9   19.63    0.83
  -3  -8   8    7.47    0.50
  -3  -8   8    8.02    0.53
  -3  -8   8    8.48    0.46
  -3  -8   8    7.64    0.47
  -3  -8   7    0.18    0.34
  -3  -8   7    0.05    0.35
   3   8  -7    0.15    0.27
  -3  -8   7    0.13    0.25
  -3  -8   7    0.31    0.26
  -3  -8   7    0.23    0.29
  -3  -8   6   18.70    1.01
  -3  -8   6   21.92    0.99
   3   8  -6   21.81    0.97
  -3  -8   6   22.45    0.95
  -3  -8   6   22.28    0.96
  -3  -8   6   20.80    0.97
  -3  -8   5    8.37    0.54
  -3  -8   5    6.62    0.57
   3   8  -5    8.20    0.52
  -3  -8   5    7.92    0.48
  -3  -8   5    8.03    0.51
  -3  -8   5    8.09    0.49
  -3  -8   4    0.79    0.38
   3   8  -4    0.46    0.33
  -3  -8   4    0.71    0.30
  -3  -8   4    0.87    0.29
  -3  -8   4    0.47    0.29
  -3  -8   3    0.30    0.34
   3   8  -3    0.31    0.32
  -3  -8   3    0.15    0.30
  -3  -8   3    0.34    0.27
  -3  -8   3    0.05    0.29
  -3  -8   2    0.53    0.35
   3   8  -2    0.90    0.34
  -3  -8   2    0.56    0.31
  -3  -8   2    0.78    0.28
  -3  -8   2    0.56    0.29
  -3  -8   1   13.47    0.73
  -3  -8   1   14.05    0.68
  -3  -8   1   13.29    0.72
  -3  -8   1   13.97    0.69
  -3  -8   0   88.24    3.45
  -3  -8   0   90.07    3.44
  -3  -8   0   85.38    3.47
  -3  -8   0   89.91    3.44
  -3  -8  -1    0.84    0.31
  -3  -8  -1    0.77    0.27
  -3  -8  -1    1.01    0.29
  -3  -8  -1    0.97    0.34
  -3  -8  -2    4.97    0.38
  -3  -8  -2    5.29    0.44
  -3  -8  -3    5.75    0.41
  -3  -8  -3    7.36    0.48
  -3  -8  -4    0.56    0.24
  -3  -8  -4    1.19    0.31
   4  -7  -8    0.68    0.33
   4  -7  -8    0.54    0.30
   4  -7  -7    3.54    0.44
   4  -7  -7    3.90    0.42
   4  -7  -7    3.81    0.42
   4  -7  -6   28.19    1.28
   4  -7  -6   26.30    1.21
   4  -7  -6   29.54    1.25
   4  -7  -5    0.22    0.44
   4  -7  -5    0.18    0.37
   4  -7  -5    0.58    0.38
   4  -7  -4    1.16    0.42
   4  -7  -4    1.23    0.34
   4  -7  -4    1.55    0.40
   4  -7  -3    2.16    0.38
   4  -7  -3    2.13    0.49
   4  -7  -2   10.35    0.60
   4  -7  -2    9.73    0.69
   4  -7  -1   41.96    1.74
   4  -7  -1   42.28    1.78
   4  -7   0    3.77    0.38
   4  -7   0    3.55    0.42
   4  -7   1    0.29    0.28
   4  -7   2   19.71    0.87
   4  -7   3   33.69    1.39
   4  -7   4   23.44    1.02
   4  -7   4   23.95    1.03
   4  -7   5    4.55    0.36
   4  -7   5    4.42    0.37
   4  -7   6    7.43    0.45
   4  -7   6    7.09    0.45
   4  -6 -11   36.17    1.49
   4  -6 -11   36.12    1.50
   4  -6 -10   10.54    0.63
   4  -6 -10   11.42    0.64
   4  -6 -10   11.83    0.66
   4  -6  -9    8.63    0.62
   4  -6  -9   10.57    0.64
   4  -6  -9    9.13    0.61
   4  -6  -8    8.95    0.63
   4  -6  -8    8.81    0.61
   4  -6  -8    8.62    0.64
   4  -6  -7    4.81    0.54
   4  -6  -7    5.67    0.54
   4  -6  -7    5.00    0.52
   4  -6  -6    0.26    0.49
   4  -6  -6    0.26    0.45
   4  -6  -6    0.08    0.39
   4  -6  -5    4.19    0.58
   4  -6  -5    4.20    0.52
   4  -6  -5    4.28    0.50
   4  -6  -4    6.79    0.66
   4  -6  -4    7.86    0.58
   4  -6  -4    7.25    0.56
   4  -6  -3    0.43    0.48
   4  -6  -3    0.06    0.37
   4  -6  -3    0.07    0.37
   4  -6  -2   37.87    1.61
   4  -6  -2   38.19    1.69
   4  -6  -1    2.55    0.38
   4  -6  -1    2.12    0.48
   4  -6   0   93.26    3.75
   4  -6   0  101.17    3.80
   4  -6   0   94.87    3.80
   4  -6   1  153.06    5.81
   4  -6   1  149.56    5.84
   4  -6   2    8.64    0.55
   4  -6   3    9.91    0.56
   4  -6   3   10.23    0.59
   4  -6   3    9.56    0.56
   4  -6   3   10.10    0.57
   4  -6   4   99.27    3.72
   4  -6   4   94.26    3.70
   4  -6   4   96.28    3.69
   4  -6   4   93.76    3.69
   4  -6   4   91.57    3.69
   4  -6   5   -0.01    0.48
   4  -6   5   -0.05    0.29
   4  -6   5    0.54    0.36
   4  -6   5    0.27    0.34
   4  -6   5    0.02    0.35
   4  -6   5    0.23    0.36
   4  -6   6   17.90    0.90
   4  -6   6   19.44    0.92
   4  -6   6   18.36    0.91
   4  -6   6   18.47    0.92
   4  -6   7    2.00    0.52
   4  -6   7    2.33    0.41
   4  -6   7    2.33    0.36
   4  -6   7    2.41    0.43
   4  -6   7    2.21    0.38
   4  -6   8    4.77    0.57
   4  -6   8    5.16    0.44
   4  -6   8    6.05    0.46
   4  -6   8    6.15    0.48
   4  -6   8    5.32    0.46
   4  -6   9    7.63    0.51
   4  -6   9    7.99    0.53
   4  -6   9    7.95    0.52
   4  -6  10   75.21    2.94
   4  -6  10   76.29    2.95
   4  -5 -13   17.46    0.80
   4  -5 -13   16.30    0.79
   4  -5 -12   16.87    0.83
   4  -5 -12   17.74    0.86
   4  -5 -12   18.97    0.88
   4  -5 -11    8.34    0.58
   4  -5 -11    9.30    0.62
   4  -5 -10   31.83    1.42
   4  -5 -10   31.49    1.42
   4  -5 -10   32.23    1.45
   4  -5  -9    0.64    0.43
   4  -5  -9    0.41    0.43
   4  -5  -9    0.41    0.47
   4  -5  -9    0.29    0.43
   4  -5  -8    2.83    0.49
   4  -5  -8    2.31    0.56
   4  -5  -8    1.60    0.46
   4  -5  -8    2.37    0.49
   4  -5  -7   19.35    1.03
   4  -5  -7   17.79    1.15
   4  -5  -7   19.20    1.02
   4  -5  -7   21.18    1.06
   4  -5  -6   18.07    1.01
   4  -5  -6   18.03    0.96
   4  -5  -6   17.13    1.12
   4  -5  -6   18.30    0.99
   4  -5  -5   66.59    2.77
   4  -5  -5   66.66    2.79
   4  -5  -5   71.91    2.93
   4  -5  -5   72.61    2.75
   4  -5  -4   69.70    2.79
   4  -5  -4   63.69    2.79
   4  -5  -4   65.28    2.92
   4  -5  -4   67.32    2.74
   4  -5  -4   71.90    2.76
   4  -5  -3    4.51    0.59
   4  -5  -3    4.39    0.53
   4  -5  -3    5.08    0.49
   4  -5  -3    3.63    0.56
   4  -5  -3    4.87    0.46
   4  -5  -2    6.77    0.58
   4  -5  -2    6.59    0.61
   4  -5  -2    7.04    0.51
   4  -5  -2    6.61    0.64
   4  -5  -2    6.89    0.50
   4  -5  -1  101.86    4.03
   4  -5  -1  104.34    4.09
   4  -5  -1  104.71    4.09
   4  -5   0   11.89    0.66
   4  -5   0   13.06    0.74
   4  -5   0   12.09    0.67
   4  -5   0   12.66    0.74
   4  -5   1    4.63    0.47
   4  -5   1    4.25    0.48
   4  -5   1    5.04    0.43
   4  -5   1    4.76    0.43
   4  -5   2   25.03    1.32
   4  -5   2   28.44    1.25
   4  -5   2   28.65    1.22
   4  -5   2   28.40    1.21
   4  -5   2   27.42    1.21
   4  -5   2   26.77    1.19
   4  -5   2   25.78    1.19
   4  -5   3    0.04    0.55
   4  -5   3    0.28    0.35
   4  -5   3   -0.37    0.37
   4  -5   3   -0.09    0.36
   4  -5   3   -0.06    0.34
   4  -5   3    0.19    0.38
   4  -5   3    0.07    0.37
   4  -5   4  192.51    7.33
   4  -5   4  174.80    7.30
   4  -5   4  191.85    7.33
   4  -5   4  198.55    7.35
   4  -5   4  183.75    7.31
   4  -5   4  188.06    7.32
   4  -5   5    2.05    0.62
   4  -5   5    1.92    0.35
   4  -5   5    2.28    0.45
   4  -5   5    2.33    0.41
   4  -5   5    2.75    0.41
   4  -5   5    2.50    0.46
   4  -5   5    2.35    0.45
   4  -5   6    0.44    0.62
   4  -5   6    0.40    0.40
   4  -5   6    0.34    0.38
   4  -5   6    0.49    0.39
   4  -5   6    0.55    0.41
   4  -5   6    0.63    0.42
   4  -5   7    0.31    0.58
   4  -5   7    0.30    0.40
   4  -5   7    0.36    0.39
   4  -5   7    0.45    0.39
   4  -5   7    0.32    0.43
   4  -5   7    0.26    0.36
   4  -5   8    0.38    0.61
   4  -5   8    0.41    0.45
   4  -5   8    0.51    0.40
   4  -5   8   -0.02    0.36
   4  -5   8    0.34    0.42
   4  -5   8    0.27    0.38
   4  -5   9   45.28    2.04
   4  -5   9   49.87    2.06
   4  -5   9   49.37    2.04
   4  -5   9   50.79    2.06
   4  -5  10    6.50    0.63
   4  -5  10    5.03    0.45
   4  -5  10    5.22    0.50
   4  -5  10    5.54    0.47
   4  -5  10    5.67    0.48
   4  -5  11   55.03    2.17
   4  -5  11   49.66    2.09
   4  -5  11   51.47    2.11
   4  -5  11   53.91    2.11
   4  -5  12   47.41    1.92
   4  -5  12   49.30    1.93
   4  -4 -14   68.66    2.61
   4  -4 -14   63.91    2.62
   4  -4 -13    9.10    0.55
   4  -4 -13   10.48    0.55
   4  -4 -13   10.30    0.61
   4  -4 -13   10.33    0.63
   4  -4 -12   13.54    0.70
   4  -4 -12   13.28    0.73
   4  -4 -12   15.17    0.80
   4  -4 -12   14.31    0.79
   4  -4 -11   48.93    2.01
   4  -4 -11   49.92    2.06
   4  -4 -11   47.22    2.07
   4  -4 -11   51.22    2.30
   4  -4 -11   53.69    2.13
   4  -4 -10   37.34    1.58
   4  -4 -10   37.14    1.65
   4  -4 -10   38.97    1.67
   4  -4 -10   35.62    1.86
   4  -4 -10   40.37    1.72
   4  -4  -9   32.75    1.46
   4  -4  -9   32.11    1.44
   4  -4  -9   33.41    1.67
   4  -4  -9   29.16    1.48
   4  -4  -8    6.50    0.58
   4  -4  -8    6.46    0.58
   4  -4  -8    5.90    0.75
   4  -4  -8    5.39    0.61
   4  -4  -7    2.97    0.51
   4  -4  -7    2.53    0.50
   4  -4  -7    2.63    0.48
   4  -4  -7    1.80    0.49
   4  -4  -7    2.54    0.64
   4  -4  -6  120.87    4.70
   4  -4  -6  118.25    4.66
   4  -4  -6  119.19    4.69
   4  -4  -6  125.60    4.69
  -4   4   6  107.58    5.90
  -4   4   6  114.10    6.07
   4  -4  -6  108.71    4.84
  -4   4   5    7.21    1.32
   4  -4  -5    6.36    0.73
  -4   4   4   10.91    1.42
   4  -4  -4    7.07    1.45
   4  -4  -4    8.11    0.78
  -4   4   3  175.26    8.05
   4  -4  -3  186.59    8.51
   4  -4  -3  181.91    7.14
  -4   4   2   22.24    1.85
   4  -4  -2   25.24    2.24
   4  -4  -2   20.11    1.18
  -4   4   1   19.57    1.65
   4  -4  -1   17.22    1.87
   4  -4  -1   13.74    0.92
  -4   4   0   86.95    4.39
   4  -4   0   85.65    3.56
  -4   4  -1  203.15    8.83
   4  -4   1  206.63    9.20
  -4   4  -2  134.33    6.25
   4  -4   2  147.12    6.76
  -4   4  -3   10.97    1.24
   4  -4   3    9.00    1.15
   4  -4   3   10.42    1.43
  -4   4  -4    2.49    0.86
   4  -4   4    1.51    0.80
  -4   4  -5    0.63    0.70
   4  -4   5    0.12    0.41
   4  -4   5    0.50    0.40
   4  -4   5    0.82    0.38
   4  -4   5    0.63    0.42
   4  -4   5    0.98    0.40
   4  -4   5    0.29    0.61
   4  -4   5    0.53    0.35
   4  -4   5    0.70    0.80
   4  -4   6   86.51    3.54
   4  -4   6   80.56    3.51
   4  -4   6   89.47    3.57
   4  -4   6   86.57    3.52
   4  -4   6   90.15    3.52
   4  -4   6   86.81    3.53
   4  -4   7    0.58    0.65
   4  -4   7    0.09    0.42
   4  -4   7    0.12    0.45
   4  -4   7    0.20    0.37
   4  -4   7    0.13    0.43
   4  -4   7   -0.10    0.46
   4  -4   8    0.52    0.68
   4  -4   8    0.15    0.46
   4  -4   8   -0.12    0.47
   4  -4   8    0.47    0.46
   4  -4   8    0.42    0.43
   4  -4   9   61.68    2.49
   4  -4   9   58.97    2.40
   4  -4   9   55.56    2.40
   4  -4   9   56.29    2.35
   4  -4   9   57.56    2.38
   4  -4  10    5.32    0.69
   4  -4  10    4.81    0.54
   4  -4  10    3.87    0.51
   4  -4  10    5.04    0.54
   4  -4  10    4.73    0.47
   4  -4  11   16.21    0.90
   4  -4  11   14.81    0.78
   4  -4  11   12.64    0.78
   4  -4  11   13.04    0.75
   4  -4  11   14.64    0.76
   4  -4  12   26.59    1.26
   4  -4  12   27.50    1.25
   4  -4  12   28.77    1.24
   4  -4  12   29.20    1.25
   4  -4  13   14.06    0.70
   4  -4  13   13.99    0.70
   4  -3 -15   18.95    0.85
   4  -3 -15   19.90    0.87
   4  -3 -15   17.74    0.89
   4  -3 -14    0.44    0.34
   4  -3 -14    0.58    0.36
   4  -3 -14    0.30    0.37
   4  -3 -13   66.60    2.65
   4  -3 -13   65.69    2.65
   4  -3 -13   68.94    2.70
   4  -3 -13   67.04    2.72
   4  -3 -12   14.84    0.79
   4  -3 -12   15.70    0.87
   4  -3 -12   15.54    0.81
   4  -3 -12   13.69    1.00
   4  -3 -12   15.34    0.85
   4  -3 -12   16.85    0.89
   4  -3 -11   14.39    0.79
   4  -3 -11   13.94    0.84
   4  -3 -11   15.00    0.76
   4  -3 -11   14.20    1.03
   4  -3 -11   13.06    0.80
   4  -3 -11   12.83    0.86
   4  -3 -10    5.20    0.48
   4  -3 -10    5.12    0.55
   4  -3 -10    4.72    0.58
   4  -3 -10    5.00    0.51
   4  -3 -10    5.68    0.54
   4  -3 -10    5.21    0.72
   4  -3  -9    9.61    0.67
   4  -3  -9    9.79    0.61
   4  -3  -9    9.61    0.68
   4  -3  -9    8.70    0.73
   4  -3  -9    9.79    0.67
   4  -3  -9   11.27    0.91
   4  -3  -8   24.82    1.39
   4  -3  -8   27.31    2.23
  -4   3   8   23.69    2.39
   4  -3  -7  160.80    6.64
   4  -3  -7  178.58    7.78
   4  -3  -7  175.35    8.09
  -4   3   7  172.67    8.01
   4  -3  -6    6.50    0.70
   4  -3  -6    7.50    1.30
   4  -3  -6    7.01    1.46
  -4   3   6    4.01    1.21
   4  -3  -5   62.76    2.80
   4  -3  -5   70.80    3.69
   4  -3  -5   71.69    4.03
  -4   3   5   60.85    3.72
   4  -3  -4   59.24    2.64
   4  -3  -4   66.07    3.48
   4  -3  -4   59.56    3.69
  -4   3   4   63.07    3.58
   4  -3  -3   45.37    2.06
   4  -3  -3   47.20    2.71
   4  -3  -3   41.59    3.01
  -4   3   3   45.16    2.86
   4  -3  -2  190.72    7.24
   4  -3  -2  181.62    7.88
   4  -3  -2  201.58    8.48
  -4   3   2  177.62    8.11
  -4   3   2  170.56    7.65
   4  -3  -1  209.24    8.12
   4  -3  -1  209.15    9.24
  -4   3   1  207.58    9.04
  -4   3   1  206.62    8.69
   4  -3   0   35.06    1.63
   4  -3   0   35.09    2.55
  -4   3   0   30.90    2.12
   4  -3   1    7.59    0.66
  -4   3  -1    9.76    1.17
   4  -3   1    7.85    1.07
   4  -3   1    7.53    1.34
  -4   3  -2   15.14    1.47
   4  -3   2   14.90    1.42
   4  -3   2   17.10    1.82
  -4   3  -3   10.26    1.28
  -4   3  -3    9.59    1.11
   4  -3   3   10.87    1.31
   4  -3   3   11.96    1.57
  -4   3  -4    5.20    0.95
   4  -3   4    6.76    1.17
   4  -3   4    4.61    1.13
  -4   3  -5   76.79    4.27
   4  -3   5   89.68    4.48
   4  -3   5   85.85    4.49
  -4   3  -6    6.05    1.13
   4  -3   6    6.48    1.29
   4  -3   7  112.90    4.64
   4  -3   7  118.90    4.67
   4  -3   7  110.09    4.65
   4  -3   7  115.70    4.62
   4  -3   7  120.36    4.64
   4  -3   8   47.65    1.93
   4  -3   8   41.37    1.81
   4  -3   8   37.08    1.83
   4  -3   8   37.18    1.78
   4  -3   8   41.24    1.77
   4  -3   8   44.84    1.80
   4  -3   9   41.85    1.91
   4  -3   9   44.47    1.90
   4  -3   9   40.89    1.84
   4  -3   9   42.02    1.85
   4  -3   9   43.90    1.88
   4  -3  10   37.65    1.78
   4  -3  10   37.82    1.66
   4  -3  10   37.25    1.71
   4  -3  10   37.12    1.63
   4  -3  10   38.04    1.65
   4  -3  11    1.02    0.61
   4  -3  11    1.16    0.46
   4  -3  11    1.07    0.47
   4  -3  11    1.28    0.40
   4  -3  11    0.53    0.37
   4  -3  12    1.30    0.57
   4  -3  12    0.96    0.37
   4  -3  12    1.05    0.40
   4  -3  12    1.36    0.38
   4  -3  13   26.42    1.23
   4  -3  13   26.71    1.15
   4  -3  13   23.96    1.18
   4  -3  13   28.12    1.15
   4  -2 -16    0.12    0.30
   4  -2 -16    0.47    0.29
   4  -2 -15   42.50    1.76
   4  -2 -15   38.91    1.79
   4  -2 -14   17.67    0.92
   4  -2 -14   18.72    0.96
   4  -2 -14   19.77    0.91
   4  -2 -14   18.35    0.90
  -4   2  14   17.91    0.84
   4  -2 -13    2.05    0.38
   4  -2 -13    2.18    0.41
   4  -2 -13    2.41    0.42
   4  -2 -13    2.07    0.48
   4  -2 -13    2.27    0.47
   4  -2 -13    1.80    0.54
  -4   2  13    2.47    0.36
   4  -2 -12    8.45    0.62
   4  -2 -12   10.25    0.62
   4  -2 -12   10.23    0.68
   4  -2 -12    9.11    0.65
   4  -2 -12    9.92    0.89
  -4   2  12    8.79    0.58
   4  -2 -11   14.39    0.86
   4  -2 -11   13.61    0.78
   4  -2 -11   15.16    0.82
   4  -2 -11   14.19    0.83
   4  -2 -11   16.03    1.07
  -4   2  11   13.85    0.76
   4  -2 -10    1.52    0.45
   4  -2 -10    1.20    0.41
   4  -2 -10    1.22    0.44
   4  -2 -10    0.85    0.48
   4  -2 -10    1.62    0.65
   4  -2  -9    6.15    0.77
   4  -2  -9    5.55    1.30
  -4   2   9    7.95    1.58
   4  -2  -8   91.54    5.06
   4  -2  -8   99.35    4.11
   4  -2  -8  102.81    5.37
  -4   2   8   99.77    5.35
   4  -2  -7    3.68    0.64
   4  -2  -7    3.17    1.13
   4  -2  -7    4.32    1.22
  -4   2   7    2.54    1.23
   4  -2  -6  336.20   13.83
   4  -2  -6  332.30   12.84
   4  -2  -6  340.29   14.07
  -4   2   6  323.70   13.32
  -4   2   6  352.09   14.08
   4  -2  -5   23.02    1.90
   4  -2  -5   20.22    1.18
   4  -2  -5   21.37    2.03
  -4   2   5   23.76    1.58
  -4   2   5   24.42    2.03
   4  -2  -4   27.20    2.00
   4  -2  -4   27.41    1.37
   4  -2  -4   28.37    2.27
  -4   2   4   24.35    1.72
  -4   2   4   25.72    2.10
   4  -2  -3  173.59    6.84
   4  -2  -3  187.84    7.68
   4  -2  -3  177.64    7.88
  -4   2   3  173.03    7.75
  -4   2   3  165.80    7.36
   4  -2  -2   25.25    1.33
   4  -2  -2   26.89    1.89
   4  -2  -2   26.92    2.15
  -4   2   2   29.25    1.89
   4  -2  -1   37.85    2.24
   4  -2  -1   35.23    1.65
   4  -2  -1   36.28    2.53
  -4   2   1   31.82    2.14
   4  -2   0    3.81    0.79
   4  -2   0    3.18    0.54
  -4   2   0    3.35    0.85
   4  -2   0    4.41    0.88
   4  -2   0    4.28    1.11
  -4   2  -1    1.67    0.81
  -4   2  -1    0.85    0.50
   4  -2   1    0.67    0.77
   4  -2   1    0.43    1.04
  -4   2  -2   10.31    1.27
  -4   2  -2    7.17    0.94
   4  -2   2   10.22    1.32
   4  -2   2   11.83    1.56
  -4   2  -3    2.88    1.01
  -4   2  -3    2.78    0.78
   4  -2   3    3.15    1.00
   4  -2   3    3.08    1.22
  -4   2  -4   55.31    3.15
   4  -2   4   54.71    3.24
   4  -2   4   59.99    3.60
  -4   2  -5    4.94    1.06
   4  -2   5    6.79    1.25
   4  -2   5    7.86    1.38
  -4   2  -6  213.31    9.63
   4  -2   6  227.69    9.78
   4  -2   6  219.77    9.77
  -4   2  -7   76.19    4.24
   4  -2   7   80.01    4.39
   4  -2   7   72.80    4.17
   4  -2   8   39.86    1.92
   4  -2   8   39.98    1.85
   4  -2   8   41.74    1.82
   4  -2   8   40.23    1.86
   4  -2   8   42.43    1.80
   4  -2   8   43.58    1.80
   4  -2   9   15.67    1.07
   4  -2   9   13.80    0.89
   4  -2   9   15.58    0.94
   4  -2   9   15.22    0.91
   4  -2   9   15.40    0.84
   4  -2   9   15.86    0.89
   4  -2  10   10.52    0.91
   4  -2  10   10.76    0.76
   4  -2  10   10.24    0.73
   4  -2  10   11.01    0.74
   4  -2  10   10.42    0.70
   4  -2  10   11.30    0.72
   4  -2  11   75.61    3.05
   4  -2  11   74.35    2.97
   4  -2  11   74.52    3.03
   4  -2  11   68.46    2.95
   4  -2  11   77.41    2.95
   4  -2  12    0.14    0.55
   4  -2  12    0.15    0.27
   4  -2  12    0.10    0.34
   4  -2  12   -0.19    0.46
   4  -2  12    0.18    0.38
   4  -2  13    2.43    0.55
   4  -2  13    3.59    0.38
   4  -2  13    2.63    0.44
   4  -2  13    3.12    0.37
   4  -2  14    1.86    0.35
   4  -2  14    1.41    0.45
   4  -1 -17   16.34    0.86
   4  -1 -17   21.80    0.86
   4  -1 -16   38.20    1.51
   4  -1 -16   35.16    1.51
   4  -1 -16   38.46    1.46
  -4   1  16   35.68    1.47
   4  -1 -15    9.44    0.58
   4  -1 -15    8.92    0.56
   4  -1 -15   10.08    0.60
  -4   1  15    9.06    0.57
   4  -1 -14   45.37    1.89
   4  -1 -14   45.82    1.91
   4  -1 -14   45.30    1.92
   4  -1 -14   46.95    2.07
  -4   1  14   45.22    1.89
   4  -1 -13   33.08    1.41
   4  -1 -13   31.43    1.44
   4  -1 -13   34.74    1.46
   4  -1 -13   31.67    1.46
   4  -1 -13   32.30    1.62
  -4   1  13   32.52    1.44
   4  -1 -12   52.60    2.18
   4  -1 -12   53.01    2.17
   4  -1 -12   51.82    2.19
   4  -1 -12   51.33    2.38
  -4   1  12   52.26    2.18
   4  -1 -11   81.37    2.92
   4  -1 -11   76.94    2.92
  -4   1  11   70.68    2.91
   4  -1 -11   77.99    2.93
   4  -1 -11   82.08    3.17
   4  -1 -10  107.09    5.63
   4  -1 -10  110.18    4.47
   4  -1 -10  100.08    5.47
  -4   1  10  103.91    5.76
   4  -1  -9   54.07    3.46
   4  -1  -9   57.04    3.64
   4  -1  -9   60.36    2.63
   4  -1  -9   65.74    3.72
  -4   1   9   51.86    3.18
  -4   1   9   64.99    3.91
   4  -1  -8   34.64    2.50
   4  -1  -8   42.33    2.80
   4  -1  -8   38.80    1.86
   4  -1  -8   40.96    2.79
  -4   1   8   35.58    2.37
  -4   1   8   41.34    2.93
   4  -1  -7  156.09    6.94
   4  -1  -7  152.68    7.12
   4  -1  -7  156.72    6.15
   4  -1  -7  156.33    7.20
  -4   1   7  145.84    6.77
  -4   1   7  156.66    7.28
   4  -1  -6    3.21    0.83
   4  -1  -6    1.50    0.56
   4  -1  -6    2.19    1.04
   4  -1  -6    3.63    1.10
  -4   1   6    4.70    0.88
  -4   1   6    1.65    1.10
   4  -1  -5  432.68   17.17
   4  -1  -5  433.39   16.68
   4  -1  -5  454.34   17.59
   4  -1  -5  463.10   17.78
  -4   1   5  425.32   17.34
  -4   1   5  443.22   17.72
   4  -1  -4  100.48    4.77
   4  -1  -4   92.98    4.01
   4  -1  -4  103.05    4.98
  -4   1   4  108.73    4.70
  -4   1   4  110.33    5.02
   4  -1  -3    4.31    0.54
   4  -1  -3    2.11    0.85
   4  -1  -3    2.40    1.01
  -4   1   3    1.71    0.79
   4  -1  -2  299.06   11.70
   4  -1  -2  279.76   10.99
   4  -1  -2  287.44   11.97
  -4   1   2  296.65   11.76
   4  -1  -1    1.51    0.77
   4  -1  -1    2.42    1.09
  -4   1   1    3.60    0.94
  -4   1   0   10.39    0.94
   4  -1   0   10.29    1.13
   4  -1   0   10.06    1.29
   4  -1   0   10.84    1.41
  -4   1   0   10.32    1.23
  -4   1  -1    2.61    0.66
   4  -1   1    3.57    0.81
   4  -1   1    2.60    0.91
   4  -1   1    3.34    1.11
  -4   1  -1    3.61    0.95
  -4   1  -2   14.08    1.25
   4  -1   2   14.09    1.25
   4  -1   2   13.82    0.88
   4  -1   2   14.02    1.51
   4  -1   2   11.74    1.58
  -4   1  -2   16.73    1.56
  -4   1  -3  122.30    5.74
   4  -1   3  126.36    5.58
   4  -1   3  128.29    5.08
   4  -1   3  124.79    5.92
   4  -1   3  131.24    6.24
  -4   1  -3  128.61    6.03
   4  -1   4   65.39    3.64
   4  -1   4   70.75    3.99
  -4   1  -4   59.77    3.46
   4  -1   4   64.09    2.74
   4  -1   5  127.71    5.86
   4  -1   5  124.38    6.08
  -4   1  -5  113.86    5.64
   4  -1   5  115.54    4.73
  -4   1  -6   73.62    4.31
   4  -1   6   88.02    4.56
   4  -1   6   83.87    4.67
  -4   1  -7  336.81   14.66
   4  -1   7  361.52   14.86
   4  -1   7  358.68   14.88
   4  -1   8    1.40    0.41
   4  -1   8    0.91    0.71
   4  -1   8    0.95    0.34
   4  -1   8    1.46    0.46
   4  -1   8    1.33    0.45
   4  -1   8    0.75    0.55
   4  -1   8    0.78    0.48
   4  -1   8    0.85    0.51
   4  -1   8    0.51    1.05
   4  -1   9    0.85    0.41
   4  -1   9    0.42    0.70
   4  -1   9    0.67    0.44
   4  -1   9    0.58    0.51
   4  -1   9    1.20    0.50
   4  -1   9    1.23    0.34
   4  -1   9    1.09    0.47
   4  -1  10   35.46    1.51
   4  -1  10   36.53    1.52
   4  -1  10   33.79    1.60
   4  -1  10   32.87    1.57
   4  -1  10   33.34    1.45
   4  -1  10   35.62    1.51
   4  -1  11    8.39    0.80
   4  -1  11    9.60    0.61
   4  -1  11    9.96    0.71
   4  -1  11    8.48    0.66
   4  -1  11    8.87    0.55
   4  -1  11    9.40    0.63
   4  -1  12    2.78    0.60
   4  -1  12    2.53    0.43
   4  -1  12    3.08    0.39
   4  -1  12    2.87    0.51
   4  -1  12    2.26    0.34
   4  -1  12    2.51    0.41
   4  -1  13    5.27    0.59
   4  -1  13    3.85    0.39
   4  -1  13    5.14    0.40
   4  -1  13    3.69    0.47
   4  -1  13    4.46    0.40
   4  -1  13    4.83    0.35
   4  -1  14   10.40    0.60
   4   0 -17   42.78    1.78
  -4   0  17   44.34    1.78
   4   0 -17   46.44    1.79
  -4   0  16    0.23    0.34
   4   0 -16   -0.03    0.37
   4   0 -16    0.10    0.30
  -4   0  16    0.17    0.25
  -4   0  16    0.23    0.26
  -4   0  15   17.03    0.87
   4   0 -15   17.52    0.89
   4   0 -15   17.82    0.83
   4   0 -15   18.19    0.88
  -4   0  15   15.93    0.83
  -4   0  15   17.92    0.81
  -4   0  14    1.01    0.36
  -4   0  14    1.88    0.34
  -4   0  14    1.10    0.41
   4   0 -14    1.54    0.40
   4   0 -14    1.20    0.44
   4   0 -14    1.42    0.39
  -4   0  13   70.32    2.86
  -4   0  13   68.44    2.89
   4   0 -13   76.92    2.89
   4   0 -13   70.99    2.84
   4   0 -13   68.90    2.88
   4   0 -13   74.72    3.05
  -4   0  12   67.38    2.56
   4   0 -12   68.26    2.56
   4   0 -12   65.05    2.57
  -4   0  12   63.85    2.58
   4   0 -12   68.69    2.59
   4   0 -12   66.64    2.76
   4   0 -11    5.65    1.21
  -4   0  11    6.23    1.20
   4   0 -11    7.05    0.58
   4   0 -11    7.17    0.63
  -4   0  11    6.05    0.60
   4   0 -11    6.82    0.57
   4   0 -11    6.76    0.70
   4   0 -10    0.94    0.96
   4   0 -10    2.61    0.59
   4   0 -10    0.92    1.07
  -4   0  10    1.15    0.85
   4   0 -10    0.59    1.04
  -4   0  10    2.06    1.29
   4   0  -9   10.67    1.42
   4   0  -9    9.88    1.41
   4   0  -9    9.50    0.77
   4   0  -9    9.81    1.54
  -4   0   9    9.02    1.27
   4   0  -9    9.56    1.42
  -4   0   9   10.90    1.64
   4   0  -8  117.80    5.74
   4   0  -8  109.76    5.68
   4   0  -8  123.03    4.89
   4   0  -8  125.13    5.96
  -4   0   8  124.28    5.76
   4   0  -8  119.73    5.94
  -4   0   8  123.36    6.01
   4   0  -7  121.19    6.08
   4   0  -7  145.62    6.40
   4   0  -7  142.17    5.45
   4   0  -7  138.31    6.39
  -4   0   7  132.55    6.20
   4   0  -7  138.38    6.46
  -4   0   7  123.78    6.40
   4   0  -6  208.72    8.77
   4   0  -6  211.90    9.06
   4   0  -6  205.60    9.03
   4   0  -6  208.15    8.15
  -4   0   6  198.54    8.87
   4   0  -6  218.39    9.14
  -4   0   6  221.60    9.22
   4   0  -5   -0.09    0.54
   4   0  -5    0.22    0.92
   4   0  -5    0.43    0.47
   4   0  -5   -0.84    0.78
  -4   0   5    0.07    0.65
   4   0  -5   -0.15    0.80
  -4   0   5    1.10    0.98
   4   0  -4  578.97   21.78
   4   0  -4  566.80   21.63
   4   0  -4  526.26   20.80
  -4   0   4  565.65   21.64
   4   0  -4  576.86   21.67
   4   0  -3   -0.15    0.82
   4   0  -3    0.25    0.87
   4   0  -3    0.03    0.44
   4   0  -3    0.35    0.73
  -4   0   3    0.40    0.77
  -4   0   2   17.49    1.11
   4   0  -2   13.47    1.53
   4   0  -2   12.37    1.34
   4   0  -2   13.96    0.92
   4   0  -2   18.20    1.37
  -4   0   2   18.45    1.58
  -4   0   1   50.09    2.56
   4   0  -1   54.83    3.13
   4   0  -1   54.86    2.86
   4   0  -1   49.56    2.23
   4   0  -1   50.49    2.56
  -4   0   1   56.11    3.03
  -4   0   0    0.75    0.54
   4   0   0    1.23    0.91
   4   0   0    0.24    0.90
   4   0   0    0.75    0.72
   4   0   0   -0.21    0.47
  -4   0   0    0.56    0.87
  -4   0  -1    1.05    0.61
   4   0   1    1.19    0.94
   4   0   1    2.84    1.08
   4   0   1    1.98    0.68
   4   0   1    1.03    0.48
  -4   0  -1    1.16    0.83
  -4   0  -2   21.24    1.67
   4   0   2   24.92    1.96
   4   0   2   23.04    2.06
   4   0   2   24.52    1.76
   4   0   2   23.61    1.24
   4   0   2   22.64    1.82
  -4   0  -2   24.18    1.93
  -4   0  -3   72.50    3.76
   4   0   3   69.12    3.87
   4   0   3   66.46    4.11
   4   0   3   73.61    3.68
   4   0   3   73.11    3.08
   4   0   3   72.39    3.76
  -4   0  -3   80.43    4.04
  -4   0  -4   52.23    3.23
   4   0   4   58.90    3.41
   4   0   4   56.55    3.62
   4   0   4   63.99    3.22
   4   0   4   60.39    2.57
   4   0   4   52.38    3.12
  -4   0  -4   57.27    3.46
  -4   0  -5   34.73    2.58
   4   0   5   46.69    2.93
   4   0   5   39.15    3.00
   4   0   5   42.64    2.52
   4   0   5   41.53    1.91
   4   0   5   35.91    2.44
  -4   0  -5   37.55    2.79
  -4   0  -6  146.70    7.21
   4   0   6  164.35    7.38
   4   0   6  146.14    7.47
   4   0   6  153.33    6.15
   4   0   6  161.25    6.89
   4   0   7  104.27    5.38
   4   0   7  101.44    5.48
  -4   0  -7   94.50    5.22
   4   0   7  100.88    4.14
   4   0   8  198.83    7.24
   4   0   8  181.30    7.15
   4   0   8  195.42    7.16
   4   0   8  180.36    7.22
   4   0   8  191.41    7.13
   4   0   8  172.97    7.11
   4   0   8  187.57    7.16
   4   0   9   10.46    0.71
   4   0   9   11.76    0.68
   4   0   9   11.37    0.79
   4   0   9   10.94    0.65
   4   0   9   10.51    0.70
   4   0   9   11.01    0.66
   4   0  10    0.43    0.59
   4   0  10    0.22    0.38
   4   0  10    0.73    0.51
   4   0  10    0.89    0.34
   4   0  10    0.24    0.35
   4   0  10    0.60    0.39
   4   0  11   34.62    1.69
   4   0  11   42.96    1.63
   4   0  11   39.43    1.74
   4   0  11   36.74    1.58
   4   0  11   38.93    1.63
   4   0  11   38.52    1.63
   4   0  12   12.55    0.63
   4   0  12   12.58    0.76
   4   0  12   12.28    0.75
   4   0  12   13.67    0.67
   4   0  13   17.34    0.82
   4   0  13   16.38    0.80
   4   0  13   17.51    0.72
   4   0  14   15.22    0.75
   4   1 -17   30.55    1.34
  -4  -1  17   31.80    1.36
  -4  -1  16   33.18    1.43
   4   1 -16   32.91    1.42
   4   1 -16   32.88    1.41
  -4  -1  16   32.11    1.42
  -4  -1  16   35.28    1.39
  -4  -1  15    2.68    0.41
   4   1 -15    3.08    0.40
   4   1 -15    2.54    0.35
  -4  -1  15    2.88    0.48
  -4  -1  14    2.12    0.42
  -4  -1  14    1.93    0.49
   4   1 -14    2.72    0.43
   4   1 -14    1.58    0.38
  -4  -1  14    1.31    0.33
  -4  -1  13    3.64    0.49
  -4  -1  13    4.05    0.56
   4   1 -13    3.58    0.41
   4   1 -13    3.94    0.49
   4   1 -13    3.16    0.50
  -4  -1  13    3.38    0.40
   4   1 -13    3.40    0.46
  -4  -1  12   21.32    1.06
  -4  -1  12   19.26    1.05
  -4  -1  12   19.78    1.01
   4   1 -12   21.71    1.06
   4   1 -12   21.03    1.17
  -4  -1  12   19.70    0.98
   4   1 -12   22.27    1.02
   4   1 -12   21.47    1.05
  -4  -1  11   15.03    0.88
   4   1 -11   15.59    0.86
   4   1 -11   16.79    0.91
   4   1 -11   16.34    0.88
   4   1 -11   18.32    1.05
   4   1 -10  101.61    5.45
   4   1 -10  108.90    5.64
   4   1 -10  113.75    4.51
   4   1 -10  115.13    5.73
  -4  -1  10  104.63    5.58
  -4  -1  10  110.79    5.84
   4   1  -9    2.54    0.93
   4   1  -9    2.92    0.88
   4   1  -9    2.92    0.56
   4   1  -9    4.21    1.25
  -4  -1   9    0.92    0.94
   4   1  -9    2.80    1.19
  -4  -1   9    2.45    1.07
   4   1  -8  117.09    5.71
   4   1  -8  123.34    5.67
   4   1  -8  123.21    4.90
   4   1  -8  126.98    5.95
  -4  -1   8  119.39    5.88
   4   1  -8  113.69    5.87
  -4  -1   8  123.84    6.01
   4   1  -7  205.33    8.50
   4   1  -7  185.48    8.41
   4   1  -7  194.68    8.63
   4   1  -7  190.08    7.65
  -4  -1   7  195.90    8.63
   4   1  -7  208.48    8.75
  -4  -1   7  218.30    8.88
   4   1  -6  103.40    4.99
   4   1  -6  116.70    5.23
   4   1  -6  109.83    5.29
   4   1  -6  112.66    4.41
  -4  -1   6  102.55    5.23
   4   1  -6  104.33    5.28
  -4  -1   6  104.46    5.31
   4   1  -5   16.84    1.33
   4   1  -5   16.09    1.51
   4   1  -5   15.74    1.53
   4   1  -5   15.28    0.97
  -4  -1   5   15.85    1.60
   4   1  -5   14.76    1.51
  -4  -1   5   17.43    1.61
   4   1  -4   38.27    1.97
  -4  -1   4   34.18    1.86
   4   1  -4   28.08    2.29
   4   1  -4   34.93    2.34
   4   1  -4   33.83    1.63
  -4  -1   4   42.48    2.53
   4   1  -4   38.28    2.37
  -4  -1   3   22.54    1.48
   4   1  -3   24.25    1.94
   4   1  -3   22.66    1.82
   4   1  -3   24.06    1.22
  -4  -1   3   26.13    1.96
   4   1  -3   21.57    1.72
  -4  -1   2  133.64    5.51
   4   1  -2  124.63    5.90
   4   1  -2  124.03    5.75
   4   1  -2  122.92    5.03
   4   1  -2  124.98    5.64
  -4  -1   2  135.76    5.95
  -4  -1   1  159.13    6.95
  -4  -1   1  168.78    6.83
   4   1  -1  165.84    7.42
   4   1  -1  174.43    7.25
   4   1  -1  162.38    6.46
   4   1  -1  160.41    6.96
   4   1  -1  161.57    7.19
  -4  -1   1  170.33    7.35
  -4  -1   0   34.69    2.13
  -4  -1   0   32.87    1.88
   4   1   0   35.43    2.49
   4   1   0   38.71    2.33
   4   1   0   35.49    1.66
   4   1   0   33.71    1.90
   4   1   0   32.04    2.21
  -4  -1   0   33.08    2.37
  -4  -1  -1   24.78    1.78
   4   1   1   28.30    2.07
   4   1   1   27.01    2.19
   4   1   1   26.61    1.94
   4   1   1   23.88    1.89
  -4  -1  -1   24.82    1.96
  -4  -1  -2    4.10    0.95
   4   1   2    3.79    1.28
   4   1   2    3.69    1.06
   4   1   2    2.77    0.93
   4   1   2    2.40    0.89
  -4  -1  -2    5.70    1.13
  -4  -1  -3   86.86    4.48
   4   1   3   93.75    4.61
   4   1   3   90.13    4.86
   4   1   3   89.55    4.45
   4   1   3   87.85    4.51
  -4  -1  -3   90.31    4.64
  -4  -1  -4  143.18    6.63
  -4  -1  -4  134.07    6.14
   4   1   4  146.20    6.68
   4   1   4  143.68    6.98
   4   1   4  147.76    6.51
   4   1   4  143.67    6.52
  -4  -1  -4  140.89    6.74
  -4  -1  -5   10.26    1.47
  -4  -1  -5    8.16    1.09
   4   1   5    8.98    1.61
   4   1   5   13.57    1.62
   4   1   5   11.02    1.31
   4   1   5    9.71    1.32
  -4  -1  -5   11.18    1.51
  -4  -1  -6   76.38    4.41
  -4  -1  -6   70.22    3.93
   4   1   6   85.98    4.49
   4   1   6   73.76    4.59
   4   1   6   81.04    4.18
   4   1   6   84.24    4.20
  -4  -1  -6   82.40    4.51
  -4  -1  -7  142.87    6.95
  -4  -1  -7  133.45    6.48
   4   1   7  145.45    6.53
  -4  -1  -7  139.29    6.97
   4   1   7  141.90    6.55
   4   1   7  149.45    7.00
   4   1   7  136.60    7.14
   4   1   8   10.30    0.75
   4   1   8   12.31    0.66
   4   1   8   10.26    0.60
   4   1   8   11.77    0.68
   4   1   8   11.12    0.70
   4   1   8   10.83    0.68
   4   1   9   25.16    1.27
   4   1   9   26.93    1.14
   4   1   9   24.31    1.26
   4   1   9   25.11    1.11
   4   1   9   27.61    1.18
   4   1   9   22.99    1.16
   4   1   9   23.99    1.18
   4   1  10    4.39    0.60
   4   1  10    5.29    0.59
   4   1  10    6.10    0.50
   4   1  10    5.68    0.51
   4   1  11    6.72    0.58
   4   1  11    8.62    0.54
   4   1  11    7.92    0.51
   4   1  12    0.65    0.38
   4   1  12    0.81    0.33
   4   1  12    0.51    0.29
   4   1  13   17.60    0.87
   4   1  13   16.61    0.91
   4   1  13   19.03    0.84
  -4  -1 -13   19.00    0.83
  -4  -2  17    5.02    0.43
   4   2 -17    4.81    0.39
  -4  -2  17    5.21    0.40
  -4  -2  16    9.61    0.60
   4   2 -16    9.67    0.58
   4   2 -16    8.43    0.53
  -4  -2  16    9.78    0.58
  -4  -2  16   10.21    0.56
  -4  -2  15    1.59    0.41
   4   2 -15    1.55    0.35
  -4  -2  15    0.77    0.31
  -4  -2  15    1.83    0.44
  -4  -2  14    0.10    0.40
   4   2 -14   -0.08    0.35
   4   2 -14   -0.06    0.35
  -4  -2  14   -0.21    0.31
  -4  -2  14   -0.29    0.46
  -4  -2  13    2.27    0.50
  -4  -2  13    2.95    0.43
  -4  -2  13    2.08    0.51
   4   2 -13    1.90    0.41
   4   2 -13    2.10    0.43
  -4  -2  13    2.51    0.38
  -4  -2  12   68.83    2.86
  -4  -2  12   65.20    2.86
  -4  -2  12   72.69    2.86
   4   2 -12   68.63    2.81
   4   2 -12   68.42    2.81
   4   2 -12   73.73    2.85
  -4  -2  12   72.09    2.81
  -4  -2  11    0.93    0.45
  -4  -2  11    0.28    0.39
   4   2 -11    0.23    0.40
   4   2 -11    0.94    0.45
  -4  -2  11    0.40    0.34
   4   2 -10   92.12    5.12
  -4  -2  10   90.45    5.17
  -4  -2  10   98.51    5.18
   4   2 -10   99.31    3.92
   4   2 -10   89.38    4.96
   4   2 -10   89.28    4.91
   4   2  -9   17.26    1.92
  -4  -2   9   21.66    2.10
  -4  -2   9   23.45    2.09
   4   2  -9   20.15    1.12
   4   2  -9   18.29    1.88
   4   2  -9   21.21    1.88
  -4  -2   8   15.03    1.72
   4   2  -8   17.59    1.78
  -4  -2   8   18.45    1.78
   4   2  -8   14.76    1.55
   4   2  -8   13.35    1.56
   4   2  -8   11.60    0.85
  -4  -2   7   98.13    5.21
   4   2  -7   86.93    5.04
  -4  -2   7  105.92    5.19
   4   2  -7  103.38    5.01
   4   2  -7  107.41    5.17
   4   2  -7  106.24    4.21
   4   2  -7  105.14    4.91
  -4  -2   6  166.01    7.21
   4   2  -6  157.60    7.12
  -4  -2   6  171.23    7.18
   4   2  -6  169.30    6.92
   4   2  -6  148.07    6.98
   4   2  -6  146.84    6.08
   4   2  -6  148.33    6.80
  -4  -2   5    3.26    0.99
   4   2  -5    1.93    0.91
  -4  -2   5    2.39    1.01
  -4  -2   5    2.23    0.66
   4   2  -5    3.83    0.82
   4   2  -5    4.00    1.05
   4   2  -5    4.37    0.57
   4   2  -5    4.33    0.92
  -4  -2   4   58.83    3.39
   4   2  -4   57.13    3.25
   4   2  -4   51.92    2.89
  -4  -2   4   52.02    2.89
   4   2  -4   62.00    3.33
   4   2  -4   62.65    2.53
   4   2  -4   57.11    3.26
   4   2  -3    7.82    1.13
   4   2  -3    7.63    1.17
  -4  -2   3    8.41    1.31
  -4  -2   3   10.41    1.10
   4   2  -3    7.98    1.25
   4   2  -3   11.06    0.78
   4   2  -3    8.39    1.24
   4   2  -2    0.63    0.75
   4   2  -2    0.35    0.85
  -4  -2   2    0.53    0.89
  -4  -2   2    0.24    0.66
   4   2  -2    0.29    0.85
   4   2  -2    0.41    0.51
   4   2  -2    0.40    0.99
  -4  -2   2    0.18    0.57
   4   2  -1    7.46    1.06
   4   2  -1    8.27    1.19
  -4  -2   1    8.63    1.28
  -4  -2   1    9.55    1.14
   4   2  -1    9.78    1.33
   4   2  -1   10.09    0.79
  -4  -2   1    9.51    0.92
   4   2  -1    8.53    1.37
  -4  -2   1   10.18    1.09
   4   2   0  170.17    7.24
   4   2   0  179.20    7.61
  -4  -2   0  176.74    7.64
  -4  -2   0  179.71    7.50
   4   2   0  177.37    7.62
  -4  -2   0  161.26    7.14
  -4  -2   0  161.48    7.29
   4   2   0  175.82    7.84
   4   2   1   39.33    2.60
  -4  -2  -1   40.93    2.67
  -4  -2  -1   39.22    2.52
   4   2   1   44.09    2.69
  -4  -2  -1   37.88    2.28
  -4  -2  -1   40.28    2.45
   4   2   1   41.43    2.82
   4   2   2   44.56    2.82
  -4  -2  -2   49.13    2.92
  -4  -2  -2   38.23    2.65
   4   2   2   43.19    2.79
  -4  -2  -2   43.08    2.57
   4   2   2   48.76    2.86
   4   2   2   46.60    3.12
   4   2   3    7.82    1.24
  -4  -2  -3    7.13    1.27
  -4  -2  -3    7.07    1.25
   4   2   3    6.02    1.19
   4   2   3    7.11    1.53
  -4  -2  -3    5.87    1.06
   4   2   3    6.74    1.18
  -4  -2  -4   35.47    2.55
  -4  -2  -4   29.62    2.12
  -4  -2  -4   36.49    2.46
   4   2   4   37.05    2.56
   4   2   4   35.25    2.86
   4   2   4   30.86    2.39
  -4  -2  -4   31.87    2.48
  -4  -2  -5    8.80    1.45
  -4  -2  -5    5.46    1.03
   4   2   5    7.31    1.54
  -4  -2  -5    6.99    1.26
   4   2   5    9.61    1.43
   4   2   5    8.47    1.34
  -4  -2  -5    8.56    1.41
  -4  -2  -6    5.76    1.35
  -4  -2  -6    4.67    1.00
   4   2   6    5.16    1.17
  -4  -2  -6    2.53    1.10
   4   2   6    4.73    1.45
  -4  -2  -6    2.52    1.07
   4   2   6    4.46    1.25
   4   2   7   99.88    3.87
   4   2   7   94.08    3.83
   4   2   7   96.14    3.82
   4   2   7   98.48    3.84
   4   2   8   32.53    1.48
   4   2   8   31.26    1.47
   4   2   8   33.35    1.47
   4   2   8   33.83    1.43
   4   2   9   20.29    1.04
   4   2   9   20.49    1.04
   4   2   9   20.14    0.96
   4   2   9   21.18    1.02
   4   2  10    3.90    0.46
  -4  -2 -10    4.17    0.45
   4   2  10    3.90    0.48
   4   2  10    3.86    0.44
   4   2  10    3.07    0.35
   4   2  11    0.30    0.34
  -4  -2 -11    0.12    0.32
   4   2  11    0.41    0.37
   4   2  11    0.40    0.33
   4   2  11   -0.23    0.23
   4   2  12    4.71    0.40
   4   2  12    5.26    0.41
   4   2  12    5.08    0.44
  -4  -2 -12    5.39    0.40
   4   2  13   18.56    0.84
   4   3 -16    1.88    0.28
  -4  -3  16    1.61    0.35
  -4  -3  16    2.34    0.37
  -4  -3  15    0.18    0.31
  -4  -3  15    0.49    0.39
   4   3 -15    0.09    0.29
  -4  -3  15    0.41    0.29
  -4  -3  15    0.02    0.40
  -4  -3  14   11.23    0.73
  -4  -3  14   11.58    0.72
   4   3 -14   11.31    0.66
  -4  -3  14   10.67    0.64
  -4  -3  13    8.63    0.68
  -4  -3  13   10.10    0.69
  -4  -3  13   10.16    0.65
   4   3 -13    8.44    0.57
   4   3 -13    9.58    0.62
  -4  -3  13    7.77    0.57
  -4  -3  12    0.70    0.45
   4   3 -12    0.52    0.40
   4   3 -12    0.62    0.39
  -4  -3  12    0.74    0.35
  -4  -3  12    0.48    0.41
  -4  -3  12    0.35    0.49
  -4  -3  11  129.45    5.08
   4   3 -11  134.20    5.06
  -4  -3  11  126.97    5.02
  -4  -3  11  127.53    5.07
  -4  -3  10    4.54    0.53
  -4  -3  10    5.11    0.52
   4   3 -10    4.30    0.48
   4   3 -10    4.89    0.44
  -4  -3  10    3.27    0.41
   4   3  -9   38.30    2.82
   4   3  -9   44.01    1.93
   4   3  -9   44.58    2.92
   4   3  -9   35.53    2.85
  -4  -3   9   45.27    3.18
  -4  -3   9   39.61    2.73
   4   3  -8   18.06    1.75
   4   3  -8   18.59    1.78
   4   3  -8   17.85    1.04
  -4  -3   8   21.17    2.07
   4   3  -8   14.57    1.84
  -4  -3   8   21.60    1.80
   4   3  -7   60.30    3.59
   4   3  -7   67.19    3.87
  -4  -3   7   69.07    3.98
   4   3  -7   64.38    3.71
   4   3  -7   63.39    2.80
   4   3  -6   82.76    4.17
   4   3  -6   78.86    4.25
  -4  -3   6   84.97    4.59
   4   3  -6   82.96    4.52
  -4  -3   6   91.84    4.41
   4   3  -6   92.04    4.59
   4   3  -6   85.05    3.53
   4   3  -5   14.26    1.48
   4   3  -5   14.91    1.44
  -4  -3   5   16.47    1.51
  -4  -3   5   15.79    1.71
   4   3  -5   15.88    1.67
  -4  -3   5   18.94    1.62
   4   3  -5   15.91    1.68
   4   3  -5   14.82    0.98
   4   3  -4   -0.31    0.86
  -4  -3   4    0.89    0.70
   4   3  -4    1.29    0.66
  -4  -3   4    0.17    0.80
   4   3  -4    1.20    0.94
   4   3  -4    1.44    0.80
  -4  -3   4    0.58    0.77
   4   3  -4    0.59    0.97
   4   3  -4    0.48    0.50
  -4  -3   3    3.02    0.73
   4   3  -3    3.03    1.03
  -4  -3   3    3.25    0.91
  -4  -3   3    3.13    0.97
   4   3  -3    3.42    0.95
   4   3  -3    2.99    0.98
   4   3  -3    3.95    1.10
   4   3  -3    2.62    0.60
  -4  -3   2    0.12    0.64
   4   3  -2   -0.09    0.98
  -4  -3   2   -0.07    0.75
   4   3  -2   -0.22    0.83
   4   3  -2    0.23    0.83
  -4  -3   2    0.97    0.91
   4   3  -2    0.67    0.95
   4   3  -2    0.31    0.51
   4   3  -1    1.63    1.02
  -4  -3   1    2.71    0.74
  -4  -3   1    1.70    0.81
  -4  -3   1    2.35    0.81
   4   3  -1    1.77    0.75
   4   3  -1    1.35    0.86
  -4  -3   1    3.38    1.01
   4   3  -1    3.04    1.02
  -4  -3   0   70.35    3.46
  -4  -3   0   72.80    3.66
   4   3   0   69.19    3.96
  -4  -3   0   62.50    3.64
  -4  -3   0   65.53    3.68
   4   3   0   61.93    3.44
   4   3   0   69.93    3.77
   4   3   0   68.40    3.83
  -4  -3  -1  156.65    7.08
  -4  -3  -1  159.74    7.29
   4   3   1  163.99    7.68
  -4  -3  -1  154.38    7.33
   4   3   1  164.32    7.03
   4   3   1  164.81    7.45
  -4  -3  -1  171.20    7.44
   4   3   1  165.53    7.49
  -4  -3  -2  102.19    5.00
   4   3   2  105.84    5.54
  -4  -3  -2  105.48    5.20
  -4  -3  -2   97.60    5.20
   4   3   2   93.53    5.13
  -4  -3  -2  110.07    5.24
   4   3   2  112.60    5.37
  -4  -3  -3   21.98    1.88
   4   3   3   18.97    2.21
  -4  -3  -3   24.46    2.09
  -4  -3  -3   20.04    1.93
   4   3   3   22.42    2.06
  -4  -3  -3   22.25    2.00
  -4  -3  -4  114.71    5.80
   4   3   4  134.54    5.92
   4   3   4  113.64    6.23
  -4  -3  -4  114.19    5.96
  -4  -3  -4  116.24    5.97
   4   3   4  112.02    5.86
  -4  -3  -4  121.18    5.88
   4   3   5   18.36    1.76
  -4  -3  -5   14.60    1.73
  -4  -3  -5   13.28    1.85
   4   3   5   15.60    0.83
   4   3   5   14.76    0.81
   4   3   5   14.37    1.74
  -4  -3  -5   16.51    1.72
   4   3   5   14.70    0.83
  -4  -3  -5   13.53    0.83
   4   3   6   20.50    1.10
  -4  -3  -6   22.29    1.10
   4   3   6   22.97    1.08
   4   3   6   23.43    1.12
  -4  -3  -7    0.13    0.39
   4   3   7   -0.05    0.42
   4   3   7   -0.14    0.44
   4   3   7   -0.25    0.35
  -4  -3  -8    1.56    0.36
   4   3   8    1.02    0.44
   4   3   8    1.22    0.41
   4   3   8    1.10    0.34
  -4  -3  -9    1.05    0.35
   4   3   9    0.63    0.43
   4   3   9    0.59    0.40
   4   3   9    0.45    0.32
   4   3  10    7.81    0.58
  -4  -3 -10    8.03    0.53
   4   3  10    7.60    0.50
   4   3  10    8.01    0.56
   4   3  11    8.07    0.55
  -4  -3 -11    8.79    0.49
   4   3  11    8.05    0.47
   4   3  11    8.58    0.54
   4   3  12   -0.07    0.30
   4   3  12   -0.04    0.28
  -4  -4  16    0.10    0.30
  -4  -4  16   -0.10    0.24
  -4  -4  15    7.46    0.53
  -4  -4  15    6.70    0.47
   4   4 -15    6.21    0.42
  -4  -4  15    6.98    0.47
  -4  -4  15    6.99    0.50
  -4  -4  14    9.32    0.63
   4   4 -14    8.31    0.54
  -4  -4  14    7.95    0.53
  -4  -4  14    8.72    0.60
  -4  -4  14    9.29    0.61
  -4  -4  13  113.70    4.45
   4   4 -13  111.22    4.41
  -4  -4  13  118.41    4.41
  -4  -4  13  111.91    4.43
  -4  -4  13  109.60    4.44
  -4  -4  12   11.26    0.79
   4   4 -12   13.67    0.75
  -4  -4  12   12.09    0.72
  -4  -4  12   13.70    0.79
  -4  -4  12   12.75    0.78
  -4  -4  11    2.12    0.49
  -4  -4  11    3.53    0.38
   4   4 -11    2.44    0.44
  -4  -4  11    3.54    0.42
  -4  -4  11    1.87    0.48
  -4  -4  11    2.13    0.48
  -4  -4  10  113.64    4.46
   4   4 -10  113.37    4.46
   4   4 -10  115.66    4.52
  -4  -4  10  114.69    4.54
  -4  -4  10  116.75    4.49
  -4  -4  10  116.82    4.54
  -4  -4   9   32.51    1.42
  -4  -4   9   31.83    1.49
   4   4  -9   32.83    1.40
   4   4  -9   33.61    1.47
  -4  -4   9   30.96    1.41
  -4  -4   9   33.07    1.49
  -4  -4   8    3.41    0.52
  -4  -4   8    3.61    0.41
  -4  -4   8    3.61    0.49
   4   4  -8    3.77    0.45
   4   4  -8    4.01    0.40
  -4  -4   8    4.58    0.42
   4   4  -7    4.07    1.04
   4   4  -7    5.14    1.17
   4   4  -7    5.27    0.59
  -4  -4   7    2.97    1.19
   4   4  -7    2.78    1.16
   4   4  -6   44.67    2.96
   4   4  -6   52.59    3.22
   4   4  -6   48.22    2.19
   4   4  -6   49.73    3.28
  -4  -4   6   55.79    3.35
   4   4  -5    3.77    0.94
  -4  -4   5    5.24    1.18
   4   4  -5    5.12    1.26
   4   4  -5    5.26    1.25
   4   4  -5    4.87    0.66
   4   4  -4    7.86    1.17
  -4  -4   4    8.28    1.24
   4   4  -4    9.54    1.21
  -4  -4   4    8.39    1.34
   4   4  -4    7.80    1.28
   4   4  -4    7.98    1.24
   4   4  -4    8.40    1.40
   4   4  -4    7.87    0.77
  -4  -4   3    1.63    0.75
   4   4  -3    1.37    0.92
  -4  -4   3    2.64    0.92
  -4  -4   3    1.23    0.91
   4   4  -3    1.57    1.01
   4   4  -3    1.78    0.94
   4   4  -3    2.56    1.09
   4   4  -3    1.68    0.61
   4   4  -2   14.57    1.68
  -4  -4   2   14.79    1.48
  -4  -4   2   15.89    1.65
  -4  -4   2   13.28    1.53
   4   4  -2   16.59    1.69
   4   4  -2   14.60    1.68
   4   4  -2   16.38    1.83
  -4  -4   1   34.64    2.24
   4   4  -1   33.60    2.60
  -4  -4   1   34.22    2.38
  -4  -4   1   35.13    2.50
  -4  -4   1   36.14    2.50
   4   4  -1   34.68    2.43
   4   4  -1   34.11    2.57
   4   4  -1   37.97    2.72
  -4  -4   0   12.40    1.51
   4   4   0   12.15    1.67
  -4  -4   0   11.76    1.33
  -4  -4   0   14.99    1.70
  -4  -4   0   16.79    1.65
   4   4   0   14.09    1.48
   4   4   0   14.02    1.70
   4   4   0   14.87    1.73
  -4  -4  -1   31.64    2.23
   4   4   1   32.92    2.68
  -4  -4  -1   29.07    2.37
  -4  -4  -1   28.49    2.33
  -4  -4  -1   33.60    2.36
   4   4   1   32.53    2.21
   4   4   1   28.59    2.45
   4   4   1   36.82    2.67
  -4  -4  -2  131.51    6.42
   4   4   2  132.95    6.93
  -4  -4  -2  131.34    6.63
  -4  -4  -2  132.53    6.67
   4   4   2  153.08    6.90
  -4  -4  -2  148.86    6.62
   4   4   2  142.45    6.78
   4   4   3   30.14    1.35
   4   4   3   30.04    1.35
  -4  -4  -3   29.28    1.35
  -4  -4  -3   27.04    2.19
  -4  -4  -4   16.19    0.90
   4   4   4   18.09    0.92
   4   4   4   16.45    0.88
  -4  -4  -5    0.50    0.38
   4   4   5    0.57    0.44
   4   4   5    0.35    0.38
  -4  -4  -6   16.72    0.91
   4   4   6   18.58    0.93
   4   4   6   18.06    0.94
  -4  -4  -7   12.65    0.72
   4   4   7   12.25    0.76
   4   4   7   13.74    0.78
  -4  -4  -8    0.95    0.35
   4   4   8    0.92    0.40
   4   4   8    0.95    0.37
  -4  -4  -9    2.02    0.32
   4   4   9    2.32    0.43
   4   4   9    2.15    0.34
  -4  -4 -10    0.86    0.26
   4   4  10    0.54    0.36
   4   4  10    0.81    0.28
   4   4  11   30.48    1.29
  -4  -5  15    6.42    0.46
  -4  -5  15    6.83    0.42
  -4  -5  14    1.15    0.37
   4   5 -14    1.24    0.28
  -4  -5  14    1.43    0.32
  -4  -5  14    1.66    0.31
  -4  -5  13    5.02    0.39
  -4  -5  13    5.53    0.53
   4   5 -13    5.99    0.46
  -4  -5  13    5.91    0.46
  -4  -5  13    7.57    0.54
  -4  -5  13    7.45    0.48
  -4  -5  12   28.97    1.32
  -4  -5  12   31.33    1.42
   4   5 -12   31.02    1.37
  -4  -5  12   33.44    1.37
  -4  -5  12   31.79    1.42
  -4  -5  12   32.16    1.36
  -4  -5  11   25.36    1.13
  -4  -5  11   26.13    1.23
  -4  -5  11   23.83    1.11
   4   5 -11   24.66    1.17
  -4  -5  11   24.56    1.15
  -4  -5  11   25.48    1.16
  -4  -5  11   27.63    1.23
  -4  -5  10    2.82    0.51
  -4  -5  10    3.00    0.42
  -4  -5  10    3.03    0.42
   4   5 -10    3.19    0.46
  -4  -5  10    4.19    0.44
  -4  -5  10    3.06    0.51
  -4  -5  10    2.80    0.45
  -4  -5   9   46.30    1.99
  -4  -5   9   48.22    2.04
   4   5  -9   47.57    1.94
   4   5  -9   47.14    2.01
  -4  -5   9   49.98    1.99
  -4  -5   9   45.88    2.04
  -4  -5   8    9.12    0.64
   4   5  -8   10.38    0.58
  -4  -5   8   10.27    0.69
   4   5  -8   10.42    0.67
  -4  -5   8    8.97    0.60
  -4  -5   8    9.98    0.69
  -4  -5   7    6.24    0.57
  -4  -5   7    6.09    0.52
   4   5  -7    5.93    0.53
   4   5  -7    5.88    0.45
  -4  -5   7    5.67    0.48
  -4  -5   7    6.42    0.57
  -4  -5   6    2.14    0.40
   4   5  -6    2.21    0.41
   4   5  -6    2.08    0.36
   4   5  -6    1.79    0.49
  -4  -5   6    2.52    0.38
  -4  -5   6    1.87    0.43
  -4  -5   5    3.71    0.47
   4   5  -5    4.08    0.47
   4   5  -5    4.11    0.42
  -4  -5   5    3.77    0.41
   4   5  -5    3.74    0.56
  -4  -5   5    4.46    0.52
  -4  -5   4   12.08    0.71
   4   5  -4   11.68    0.73
   4   5  -4   12.95    0.69
  -4  -5   4   12.86    0.70
   4   5  -4   10.57    0.85
  -4  -5   4   11.54    0.75
  -4  -5   3   56.21    2.43
   4   5  -3   61.18    2.44
   4   5  -3   58.66    2.39
   4   5  -3   61.64    2.45
  -4  -5   3   61.73    2.42
   4   5  -3   55.79    2.64
  -4  -5   3   61.34    2.48
  -4  -5   2   10.92    0.69
   4   5  -2   11.78    0.66
   4   5  -2   12.74    0.70
   4   5  -2   11.24    0.92
  -4  -5   2   11.99    0.75
   4   5  -1    7.41    0.55
   4   5  -1    6.74    0.53
  -4  -5   1    6.85    0.55
  -4  -5   1    6.54    0.59
   4   5   0   59.04    2.40
   4   5   0   59.44    2.37
  -4  -5   0   54.92    2.39
  -4  -5   0   59.04    2.42
   4   5   1   41.10    1.74
   4   5   1   39.97    1.71
  -4  -5  -1   39.29    1.73
   4   5   2   10.21    0.65
   4   5   2    9.91    0.64
  -4  -5  -2   10.33    0.66
   4   5   3    3.93    0.45
   4   5   3    3.83    0.46
  -4  -5  -3    3.61    0.46
   4   5   4    0.29    0.41
   4   5   4    0.24    0.35
  -4  -5  -4    0.83    0.39
   4   5   5    0.38    0.42
   4   5   5    0.13    0.40
  -4  -5  -5    0.08    0.36
   4   5   6    0.03    0.40
   4   5   6    0.49    0.39
  -4  -5  -6    0.63    0.34
   4   5   7    0.14    0.40
   4   5   7    0.36    0.35
  -4  -5  -7    0.17    0.31
   4   5   8    4.79    0.43
   4   5   8    5.13    0.49
  -4  -5  -8    4.51    0.37
   4   5   9   13.15    0.66
   4   5   9   12.77    0.67
   4   5  10    4.41    0.37
  -4  -6  13   36.70    1.58
  -4  -6  13   41.37    1.57
  -4  -6  13   36.56    1.60
  -4  -6  12    4.33    0.38
  -4  -6  12    5.44    0.46
   4   6 -12    5.09    0.40
  -4  -6  12    4.79    0.41
  -4  -6  12    5.34    0.47
  -4  -6  11   14.29    0.73
  -4  -6  11   13.98    0.79
  -4  -6  11   14.07    0.73
   4   6 -11   14.30    0.75
  -4  -6  11   15.85    0.76
  -4  -6  11   14.83    0.80
  -4  -6  10   13.31    0.72
  -4  -6  10   13.11    0.76
  -4  -6  10   12.87    0.71
   4   6 -10   13.09    0.73
  -4  -6  10   13.90    0.72
  -4  -6  10   14.25    0.80
  -4  -6   9    4.28    0.49
  -4  -6   9    3.68    0.42
  -4  -6   9    3.79    0.47
   4   6  -9    3.49    0.45
  -4  -6   9    3.66    0.43
  -4  -6   9    3.93    0.51
  -4  -6   8    8.25    0.59
   4   6  -8    8.36    0.60
  -4  -6   8    9.33    0.64
  -4  -6   8    8.73    0.57
  -4  -6   8    8.51    0.64
  -4  -6   7    3.54    0.49
  -4  -6   7    3.10    0.42
   4   6  -7    3.15    0.45
  -4  -6   7    3.67    0.43
  -4  -6   7    2.84    0.47
  -4  -6   6    1.71    0.44
  -4  -6   6    1.33    0.41
   4   6  -6    1.35    0.38
   4   6  -6    1.98    0.31
  -4  -6   6    1.90    0.38
  -4  -6   6    1.44    0.42
  -4  -6   5    6.51    0.55
   4   6  -5    7.13    0.48
   4   6  -5    6.72    0.56
  -4  -6   5    7.50    0.52
  -4  -6   5    6.51    0.57
  -4  -6   4    0.38    0.37
   4   6  -4   -0.10    0.41
  -4  -6   4    0.59    0.31
   4   6  -4    0.39    0.31
  -4  -6   4    0.58    0.34
  -4  -6   4    0.16    0.40
  -4  -6   3   16.32    0.88
   4   6  -3   16.99    0.84
   4   6  -3   17.21    0.89
  -4  -6   3   18.99    0.87
   4   6  -3   14.82    1.01
  -4  -6   3   16.62    0.83
  -4  -6   3   16.25    0.90
  -4  -6   2   17.05    0.89
   4   6  -2   17.07    0.87
   4   6  -2   17.08    0.90
  -4  -6   2   17.55    0.87
   4   6  -2   16.04    1.08
  -4  -6   2   17.86    0.91
  -4  -6   1    4.37    0.49
   4   6  -1    4.16    0.45
   4   6  -1    3.86    0.65
  -4  -6   1    4.39    0.45
  -4  -6   1    4.11    0.50
   4   6   0    2.94    0.38
   4   6   0    2.62    0.43
  -4  -6   0    3.02    0.46
  -4  -6   0    2.85    0.47
   4   6   1  112.32    4.37
   4   6   1  113.18    4.41
  -4  -6  -1  113.90    4.41
  -4  -6  -1  111.32    4.43
   4   6   2   19.32    0.98
   4   6   2   19.49    0.95
  -4  -6  -2   20.06    0.99
  -4  -6  -2   20.57    1.02
   4   6   3    0.26    0.37
   4   6   3    0.56    0.36
  -4  -6  -3    0.20    0.37
  -4  -6  -3    0.21    0.41
   4   6   4    9.56    0.61
   4   6   4    9.62    0.59
  -4  -6  -4    7.94    0.56
   4   6   5    2.41    0.39
   4   6   5    2.34    0.41
  -4  -6  -5    2.44    0.35
   4   6   6   44.52    1.90
   4   6   6   48.71    1.89
  -4  -6  -6   44.88    1.84
   4   6   7   17.19    0.80
   4   6   7   15.41    0.79
   4   6   8    0.51    0.27
  -4  -7  11    0.57    0.27
  -4  -7  11   -0.13    0.29
  -4  -7  10    6.25    0.44
  -4  -7  10    6.38    0.44
  -4  -7  10    5.94    0.45
   4   7 -10    6.19    0.44
  -4  -7  10    7.63    0.45
  -4  -7  10    6.08    0.46
  -4  -7   9    0.89    0.34
  -4  -7   9    1.19    0.34
  -4  -7   9    1.27    0.37
   4   7  -9    1.04    0.32
  -4  -7   9    0.69    0.30
  -4  -7   9    0.93    0.35
  -4  -7   8    2.71    0.38
  -4  -7   8    2.47    0.38
  -4  -7   8    2.59    0.41
   4   7  -8    2.24    0.38
  -4  -7   8    2.18    0.34
  -4  -7   8    2.17    0.40
  -4  -7   7   11.30    0.66
  -4  -7   7   11.16    0.66
   4   7  -7   11.84    0.68
  -4  -7   7   13.07    0.65
  -4  -7   7   12.16    0.69
  -4  -7   6    0.63    0.36
  -4  -7   6    1.03    0.36
   4   7  -6    0.95    0.38
  -4  -7   6    0.94    0.33
  -4  -7   6    0.97    0.36
  -4  -7   5    0.02    0.34
  -4  -7   5   -0.15    0.35
   4   7  -5   -0.25    0.35
  -4  -7   5   -0.02    0.24
  -4  -7   5   -0.05    0.31
  -4  -7   5   -0.02    0.36
  -4  -7   4   13.96    0.75
   4   7  -4   12.38    0.64
  -4  -7   4   13.74    0.74
   4   7  -4   15.02    0.78
  -4  -7   4   15.70    0.72
  -4  -7   4   13.19    0.67
  -4  -7   4   13.93    0.76
  -4  -7   3   23.11    1.04
  -4  -7   3   21.39    1.01
   4   7  -3   19.59    0.95
   4   7  -3   23.34    1.06
  -4  -7   3   23.51    1.00
  -4  -7   3   21.07    0.98
  -4  -7   3   23.33    1.04
  -4  -7   2    0.83    0.37
   4   7  -2    0.40    0.34
  -4  -7   2    0.89    0.32
   4   7  -2    0.41    0.27
  -4  -7   2    1.02    0.34
  -4  -7   2    0.39    0.35
  -4  -7   1   11.43    0.70
   4   7  -1   12.68    0.65
   4   7  -1   14.11    0.73
  -4  -7   1   13.62    0.69
  -4  -7   1   11.35    0.67
  -4  -7   1   13.32    0.71
  -4  -7   0    5.09    0.45
   4   7   0    4.61    0.47
   4   7   0    4.42    0.39
  -4  -7   0    3.79    0.40
  -4  -7   0    4.27    0.45
  -4  -7  -1   -0.06    0.35
   4   7   1   -0.10    0.29
  -4  -7  -1    0.49    0.30
  -4  -7  -1    0.19    0.36
  -4  -7  -2    0.33    0.31
   4   7   2    0.56    0.30
  -4  -7  -2    0.45    0.30
  -4  -7  -2    0.53    0.33
   4   7   3    4.21    0.39
  -4  -7  -3    3.83    0.37
  -4  -7  -3    3.92    0.40
   4   7   4    3.39    0.35
  -4  -7  -4    3.16    0.35
   4   7   5   -0.01    0.26
  -4  -8   6    3.21    0.30
  -4  -8   6    3.19    0.34
  -4  -8   6    2.92    0.37
  -4  -8   5   14.63    0.72
  -4  -8   5   16.44    0.70
   4   8  -5   15.50    0.73
  -4  -8   4    4.00    0.38
  -4  -8   4    5.01    0.35
   4   8  -4    4.76    0.40
  -4  -8   3    8.56    0.54
   4   8  -3    8.86    0.54
  -4  -8   2    3.65    0.37
  -4  -8   2    4.77    0.35
   4   8  -2    4.46    0.39
  -4  -8   1   14.77    0.69
   4   8  -1   15.12    0.73
  -4  -8   0   21.74    0.99
   4   8   0   25.97    1.04
   5  -7  -4    1.19    0.37
   5  -7  -3    2.73    0.40
   5  -6  -9    0.45    0.30
   5  -6  -8    7.47    0.53
   5  -6  -8    7.86    0.52
   5  -6  -8    7.36    0.49
   5  -6  -7   31.28    1.39
   5  -6  -7   31.50    1.34
   5  -6  -7   31.66    1.35
   5  -6  -6   10.49    0.67
   5  -6  -6   10.28    0.63
   5  -6  -6   11.36    0.63
   5  -6  -5   49.97    2.08
   5  -6  -5   48.81    1.98
   5  -6  -5   49.26    2.00
   5  -6  -4   62.45    2.47
   5  -6  -4   58.26    2.38
   5  -6  -3    8.94    0.63
   5  -6  -3    8.04    0.50
   5  -6  -2    0.23    0.41
   5  -6  -2    0.15    0.25
   5  -6  -1   11.01    0.66
   5  -6   0    0.52    0.32
   5  -6   1    3.00    0.37
   5  -6   4    8.13    0.47
   5  -6   5   19.91    0.88
   5  -5 -11    4.64    0.40
   5  -5 -11    5.28    0.42
   5  -5 -11    5.72    0.42
   5  -5 -10   11.14    0.64
   5  -5 -10   11.99    0.64
   5  -5 -10   10.67    0.65
   5  -5  -9   31.90    1.39
   5  -5  -9   33.27    1.38
   5  -5  -9   29.56    1.37
   5  -5  -8   20.99    1.08
   5  -5  -8   22.71    1.05
   5  -5  -8   21.35    1.04
   5  -5  -7    2.49    0.53
   5  -5  -7    2.83    0.48
   5  -5  -7    2.25    0.41
   5  -5  -6  105.66    4.11
   5  -5  -6  100.79    4.03
   5  -5  -6  103.54    4.04
   5  -5  -5   24.44    1.17
   5  -5  -5   21.96    1.17
   5  -5  -5   23.52    1.11
   5  -5  -5   22.99    1.28
   5  -5  -5   23.99    1.09
   5  -5  -4    7.12    0.60
   5  -5  -4    6.49    0.63
   5  -5  -4    6.92    0.53
   5  -5  -4    6.01    0.66
   5  -5  -4    6.31    0.49
   5  -5  -3   28.06    1.25
   5  -5  -3   27.25    1.28
   5  -5  -3   24.26    1.33
   5  -5  -3   25.65    1.15
   5  -5  -2    4.03    0.37
   5  -5  -2    4.08    0.49
   5  -5  -2    4.24    0.54
   5  -5  -1   38.45    1.67
   5  -5  -1   36.99    1.60
   5  -5  -1   38.83    1.65
   5  -5   0    1.16    0.50
   5  -5   0    1.27    0.39
   5  -5   0    1.73    0.35
   5  -5   0    2.19    0.44
   5  -5   1    2.66    0.55
   5  -5   1    2.73    0.45
   5  -5   1    2.56    0.38
   5  -5   1    2.10    0.35
   5  -5   1    2.54    0.38
   5  -5   2   28.45    1.24
   5  -5   2   26.96    1.19
   5  -5   2   26.19    1.15
   5  -5   2   24.82    1.13
   5  -5   3  115.18    4.55
   5  -5   3  112.65    4.52
   5  -5   3  121.85    4.54
   5  -5   3  108.09    4.50
   5  -5   4    2.30    0.56
   5  -5   4    1.56    0.36
   5  -5   4    2.66    0.39
   5  -5   4    2.09    0.40
   5  -5   4    2.48    0.41
   5  -5   4    1.72    0.35
   5  -5   5   12.17    0.68
   5  -5   5   12.42    0.69
   5  -5   5   11.29    0.68
   5  -5   5   10.93    0.65
   5  -5   6   58.83    2.37
   5  -5   6   57.90    2.37
   5  -5   6   55.36    2.34
   5  -5   6   55.68    2.36
   5  -5   7    3.55    0.54
   5  -5   7    2.96    0.42
   5  -5   7    2.95    0.39
   5  -5   7    3.01    0.43
   5  -5   8   12.92    0.70
   5  -5   8   13.67    0.69
   5  -5   8   12.14    0.67
   5  -5   9    3.83    0.40
   5  -5   9    4.89    0.39
   5  -4 -13    5.11    0.39
   5  -4 -13    5.11    0.40
   5  -4 -12    3.07    0.35
   5  -4 -12    3.00    0.41
   5  -4 -12    3.12    0.39
   5  -4 -11   15.90    0.81
   5  -4 -11   16.84    0.84
   5  -4 -11   16.06    0.85
   5  -4 -10    9.97    0.67
   5  -4 -10   10.75    0.69
   5  -4  -9    7.51    0.58
   5  -4  -9    7.56    0.58
   5  -4  -9    7.53    0.76
   5  -4  -9    5.71    0.59
   5  -4  -8   21.74    1.03
   5  -4  -8   19.82    1.06
   5  -4  -8   20.20    1.21
   5  -4  -8   19.50    1.02
   5  -4  -7   17.04    0.99
   5  -4  -7   19.29    1.03
   5  -4  -7   18.71    0.98
   5  -4  -7   19.61    0.97
   5  -4  -7   17.97    1.16
   5  -4  -6    2.41    0.55
   5  -4  -6    2.92    0.51
   5  -4  -6    2.42    0.45
   5  -4  -6    3.33    0.54
   5  -4  -6    3.21    0.62
   5  -4  -5   56.72    2.38
   5  -4  -5   58.22    2.34
   5  -4  -5   58.66    2.41
   5  -4  -5   57.51    2.31
   5  -4  -5   60.27    2.58
   5  -4  -4   29.82    1.40
   5  -4  -4   30.33    1.35
   5  -4  -4   29.72    1.44
   5  -4  -4   31.20    1.32
   5  -4  -4   30.91    1.57
   5  -4  -3   29.91    1.34
   5  -4  -3   30.41    1.37
   5  -4  -3   30.16    1.28
   5  -4  -3   27.37    1.27
   5  -4  -3   27.22    1.22
   5  -4  -3   29.16    1.50
   5  -4  -2    2.01    0.58
   5  -4  -2    0.42    0.53
   5  -4  -2    2.12    0.49
   5  -4  -2    1.61    0.38
   5  -4  -2    1.68    0.47
   5  -4  -1    1.63    0.50
   5  -4  -1    0.53    0.53
   5  -4  -1    1.32    0.45
   5  -4  -1    1.20    0.35
   5  -4  -1    1.04    0.38
   5  -4  -1    1.31    0.42
   5  -4   0   33.80    1.70
   5  -4   0   37.83    1.57
   5  -4   0   40.34    1.60
   5  -4   0   39.00    1.60
   5  -4   0   36.97    1.64
   5  -4   0   33.10    1.52
   5  -4   1   77.75    3.02
   5  -4   1   72.95    2.89
   5  -4   1   71.29    2.90
   5  -4   1   75.33    2.94
   5  -4   1   77.12    2.97
   5  -4   1   65.95    2.87
   5  -4   2   13.58    0.90
   5  -4   2   13.35    0.76
   5  -4   2   12.72    0.73
   5  -4   2   12.83    0.81
   5  -4   2   12.45    0.73
   5  -4   3   12.49    0.88
   5  -4   3   12.29    0.74
   5  -4   3   12.92    0.76
   5  -4   3   13.19    0.77
   5  -4   3   11.97    0.72
   5  -4   3   11.37    0.67
   5  -4   4  135.86    5.33
   5  -4   4  137.71    5.36
   5  -4   4  135.43    5.37
   5  -4   4  129.12    5.30
   5  -4   4  134.24    5.32
   5  -4   5    4.23    0.67
   5  -4   5    3.83    0.48
   5  -4   5    3.65    0.50
   5  -4   5    3.88    0.51
   5  -4   5    3.75    0.48
   5  -4   5    3.92    0.47
   5  -4   6    4.19    0.69
   5  -4   6    4.10    0.47
   5  -4   6    4.75    0.52
   5  -4   6    4.47    0.52
   5  -4   6    4.97    0.54
   5  -4   6    4.60    0.46
   5  -4   7   67.23    2.53
   5  -4   7   60.91    2.43
   5  -4   7   61.89    2.46
   5  -4   7   53.73    2.37
   5  -4   7   58.82    2.40
   5  -4   7   59.74    2.42
   5  -4   8    2.43    0.62
   5  -4   8    2.36    0.46
   5  -4   8    1.90    0.44
   5  -4   8    2.55    0.45
   5  -4   9   13.18    0.75
   5  -4   9   12.67    0.74
   5  -4   9   13.72    0.74
   5  -4  10   12.31    0.75
   5  -4  10   11.54    0.65
   5  -4  10   10.96    0.64
   5  -4  10   12.26    0.64
   5  -3 -14    3.75    0.39
   5  -3 -14    4.19    0.40
   5  -3 -13   19.77    0.92
   5  -3 -13   20.82    0.95
   5  -3 -13   20.69    0.97
   5  -3 -12   27.78    1.15
   5  -3 -12   25.76    1.21
   5  -3 -12   27.52    1.24
   5  -3 -12   28.69    1.26
   5  -3 -11   16.90    0.90
   5  -3 -11   15.75    0.91
   5  -3 -11   18.73    0.91
   5  -3 -11   19.70    0.95
   5  -3 -10   57.23    2.38
   5  -3 -10   60.17    2.38
   5  -3 -10   56.30    2.36
   5  -3 -10   55.90    2.41
   5  -3 -10   58.40    2.58
   5  -3  -9   18.89    1.04
   5  -3  -9   19.96    1.06
   5  -3  -9   20.87    1.03
   5  -3  -9   21.33    1.08
   5  -3  -9   20.23    1.25
   5  -3  -8    2.37    0.48
   5  -3  -8    2.59    0.52
   5  -3  -8    3.29    0.45
   5  -3  -8    2.91    0.48
   5  -3  -8    2.28    0.51
   5  -3  -8    2.84    0.68
   5  -3  -7    0.20    0.49
   5  -3  -7    0.26    0.41
   5  -3  -7    0.03    0.35
   5  -3  -7   -0.18    0.39
   5  -3  -7    0.85    0.49
   5  -3  -7   -0.36    0.58
   5  -3  -6   99.90    4.12
   5  -3  -6  103.73    4.11
   5  -3  -6  107.58    4.15
   5  -3  -6   99.66    4.30
   5  -3  -6  106.52    4.09
   5  -3  -6  102.76    4.06
   5  -3  -5   43.63    1.94
   5  -3  -5   47.16    1.97
   5  -3  -5   47.75    2.01
   5  -3  -5   47.09    2.18
   5  -3  -5   43.82    1.90
   5  -3  -4   31.59    1.57
   5  -3  -4   28.30    2.21
   5  -3  -4   26.43    1.34
   5  -3  -4   28.74    1.33
   5  -3  -4   28.10    1.39
   5  -3  -4   29.28    1.32
  -5   3   3    4.27    1.25
   5  -3  -3    5.92    0.74
   5  -3  -3    5.40    0.59
   5  -3  -3    4.10    0.52
   5  -3  -3    4.05    0.50
  -5   3   2   11.89    1.58
   5  -3  -2   12.01    1.84
   5  -3  -2   12.86    0.96
   5  -3  -2   12.69    0.78
  -5   3   1  111.17    5.75
   5  -3  -1  114.35    4.48
   5  -3  -1  117.06    6.05
   5  -3  -1  112.05    4.66
  -5   3   0   -0.31    0.64
   5  -3   0    0.20    0.41
   5  -3   0    0.34    0.41
   5  -3   0    0.24    0.39
   5  -3   0    0.41    0.61
   5  -3   0    0.23    1.11
   5  -3   0    0.40    0.52
  -5   3  -1    1.34    0.80
   5  -3   1    0.24    0.64
   5  -3   1    0.24    0.39
   5  -3   1    0.66    0.42
   5  -3   1    0.25    0.42
   5  -3   1    0.42    0.40
   5  -3   1    0.29    0.48
   5  -3   2   89.38    3.48
   5  -3   2   82.69    3.45
   5  -3   2   86.67    3.50
   5  -3   2   82.24    3.44
   5  -3   3   46.13    1.93
   5  -3   3   42.12    1.89
   5  -3   3   46.08    1.97
   5  -3   3   43.05    1.86
   5  -3   3   43.21    1.89
   5  -3   4  123.05    4.85
   5  -3   4  130.05    4.88
   5  -3   4  119.98    4.78
   5  -3   4  120.92    4.80
   5  -3   5    1.15    0.63
   5  -3   5   -0.06    0.46
   5  -3   5    1.22    0.46
   5  -3   5    0.91    0.49
   5  -3   5    0.96    0.45
   5  -3   5    0.27    0.39
   5  -3   6    2.33    0.68
   5  -3   6    2.19    0.49
   5  -3   6    2.18    0.46
   5  -3   6    2.52    0.50
   5  -3   6    1.91    0.51
   5  -3   6    2.11    0.45
   5  -3   7    0.90    0.64
   5  -3   7    0.72    0.43
   5  -3   7    0.23    0.47
   5  -3   7    0.65    0.45
   5  -3   7    0.41    0.44
   5  -3   8    0.73    0.63
   5  -3   8    0.42    0.37
   5  -3   8    0.34    0.43
   5  -3   8    0.42    0.46
   5  -3   8    1.24    0.46
   5  -3   9    7.97    0.74
   5  -3   9    8.26    0.58
   5  -3   9    7.20    0.59
   5  -3   9    6.58    0.49
   5  -3   9    8.15    0.60
   5  -3  10    4.36    0.47
   5  -3  10    3.95    0.48
   5  -3  10    4.88    0.47
   5  -3  11   48.83    1.97
   5  -3  11   49.47    1.97
   5  -3  11   44.41    2.00
   5  -2 -15   -0.16    0.29
   5  -2 -14   27.10    1.12
   5  -2 -14   27.89    1.15
   5  -2 -14   25.49    1.16
   5  -2 -14   23.86    1.17
   5  -2 -13    5.49    0.47
   5  -2 -13    6.47    0.53
   5  -2 -13    6.42    0.47
   5  -2 -13    6.92    0.51
   5  -2 -13    6.78    0.55
   5  -2 -12    6.39    0.48
   5  -2 -12    6.22    0.51
   5  -2 -12    6.52    0.55
   5  -2 -12    6.39    0.71
   5  -2 -12    4.89    0.58
   5  -2 -12    5.58    0.49
   5  -2 -11   61.46    2.54
   5  -2 -11   61.48    2.48
   5  -2 -11   63.14    2.54
   5  -2 -11   62.91    2.58
   5  -2 -11   62.24    2.54
   5  -2 -11   62.67    2.75
   5  -2 -10   39.51    1.83
   5  -2 -10   43.92    1.76
   5  -2 -10   44.80    1.85
   5  -2 -10   45.74    1.88
   5  -2 -10   47.37    1.84
   5  -2 -10   40.80    2.06
   5  -2  -9   75.09    3.17
   5  -2  -9   78.51    3.20
   5  -2  -9   81.84    3.20
   5  -2  -9   80.05    3.11
   5  -2  -9   81.44    3.42
   5  -2  -9   75.69    3.19
   5  -2  -9   80.33    3.17
   5  -2  -8    9.34    0.64
   5  -2  -8    8.29    0.69
   5  -2  -8    9.29    0.68
   5  -2  -8    9.19    0.66
   5  -2  -8    9.93    0.66
   5  -2  -8    8.02    0.79
   5  -2  -7    0.26    0.41
   5  -2  -7    0.07    0.48
   5  -2  -7   -0.28    0.41
   5  -2  -7    0.05    0.39
   5  -2  -7    0.31    0.51
   5  -2  -7    0.39    0.57
  -5   2   6   32.27    2.65
   5  -2  -6   30.41    2.61
   5  -2  -6   31.69    2.48
   5  -2  -6   26.39    1.57
   5  -2  -6   31.67    1.41
   5  -2  -6   32.42    1.48
   5  -2  -6   29.71    1.43
  -5   2   5   16.26    1.90
   5  -2  -5   16.76    1.12
   5  -2  -5   15.36    1.74
   5  -2  -5   15.75    1.98
  -5   2   4    3.77    1.21
  -5   2   4    3.78    0.85
   5  -2  -4    3.75    0.64
   5  -2  -4    2.23    1.01
   5  -2  -4    3.50    1.29
  -5   2   3   63.41    3.56
  -5   2   3   66.59    3.98
   5  -2  -3   68.15    3.80
   5  -2  -3   66.91    2.92
   5  -2  -3   70.48    4.11
  -5   2   2    4.51    1.21
  -5   2   2    2.94    0.91
   5  -2  -2    4.15    0.67
   5  -2  -2    4.81    1.06
   5  -2  -2    3.72    1.34
  -5   2   1   35.51    2.48
   5  -2  -1   35.38    1.75
   5  -2  -1   33.85    2.77
  -5   2   0  104.35    5.49
   5  -2   0  116.07    4.65
   5  -2   0  111.94    5.98
  -5   2  -1  231.86    9.87
   5  -2   1  223.19    8.77
   5  -2   1  219.19   10.17
  -5   2  -2  145.81    7.07
   5  -2   2  169.55    7.17
   5  -2   2  168.04    7.62
   5  -2   2  144.10    5.98
   5  -2   3    1.57    0.48
  -5   2  -3    2.10    1.04
   5  -2   3    1.72    0.66
   5  -2   3    1.33    0.50
   5  -2   3    2.00    0.53
   5  -2   3    2.04    0.44
   5  -2   3    1.99    0.48
   5  -2   3    4.10    1.19
   5  -2   3    2.28    1.27
   5  -2   4   26.39    1.39
   5  -2   4   24.82    1.26
   5  -2   4   26.29    1.31
   5  -2   4   25.70    1.24
   5  -2   4   26.81    1.26
   5  -2   5    2.87    0.70
   5  -2   5    2.21    0.54
   5  -2   5    2.79    0.48
   5  -2   5    2.53    0.53
   5  -2   5    2.98    0.51
   5  -2   6    3.59    0.72
   5  -2   6    4.19    0.59
   5  -2   6    5.23    0.58
   5  -2   6    4.56    0.55
   5  -2   6    4.05    0.58
   5  -2   7   15.03    0.86
   5  -2   7   14.16    0.89
   5  -2   7   14.90    0.92
   5  -2   7   14.53    0.86
   5  -2   8    0.59    0.63
   5  -2   8    0.14    0.41
   5  -2   8   -0.22    0.46
   5  -2   8    0.44    0.49
   5  -2   8   -0.25    0.44
   5  -2   9   24.63    1.34
   5  -2   9   28.26    1.25
   5  -2   9   26.18    1.28
   5  -2   9   25.81    1.25
   5  -2   9   27.66    1.24
   5  -2  10    7.61    0.68
   5  -2  10    6.77    0.51
   5  -2  10    6.65    0.58
   5  -2  10    5.42    0.49
   5  -2  10    6.17    0.51
   5  -2  11   12.01    0.72
   5  -2  11    9.96    0.61
   5  -2  11   11.41    0.59
   5  -2  11    9.85    0.66
   5  -2  12   46.25    1.88
   5  -1 -15   30.23    1.25
   5  -1 -15   31.96    1.23
   5  -1 -15   29.88    1.22
   5  -1 -14    6.07    0.53
   5  -1 -14    6.46    0.47
   5  -1 -14    6.10    0.49
   5  -1 -14    5.72    0.46
   5  -1 -14    5.26    0.41
  -5   1  14    6.58    0.45
   5  -1 -13   49.25    2.14
   5  -1 -13   55.75    2.15
   5  -1 -13   52.15    2.12
   5  -1 -13   53.23    2.13
  -5   1  13   51.37    2.12
   5  -1 -12   32.17    1.37
   5  -1 -12   29.95    1.32
   5  -1 -12   31.79    1.34
   5  -1 -12   30.60    1.35
   5  -1 -12   28.25    1.53
  -5   1  12   31.23    1.33
   5  -1 -11    0.27    0.40
   5  -1 -11    0.25    0.39
   5  -1 -11    0.31    0.50
   5  -1 -11    0.72    0.54
  -5   1  11   -0.10    0.40
   5  -1 -10   12.79    0.76
   5  -1 -10   12.29    0.79
   5  -1 -10   11.01    0.74
   5  -1 -10   12.95    0.97
   5  -1  -9   13.02    0.77
   5  -1  -9   12.66    0.83
   5  -1  -9   13.37    0.80
   5  -1  -9   14.45    0.77
   5  -1  -9   12.01    0.96
   5  -1  -8   66.29    2.71
   5  -1  -8   67.33    2.75
   5  -1  -8   61.92    2.70
   5  -1  -8   70.01    2.71
   5  -1  -8   67.51    2.95
  -5   1   8   58.44    3.54
   5  -1  -7   43.68    3.11
   5  -1  -7   47.95    2.20
   5  -1  -7   43.24    3.14
  -5   1   7   42.26    2.77
  -5   1   7   48.51    3.34
   5  -1  -6   12.52    0.97
   5  -1  -6   11.09    1.57
   5  -1  -6   13.25    1.71
  -5   1   6    9.08    1.26
  -5   1   6   11.44    1.71
   5  -1  -5   -0.65    0.60
   5  -1  -5    0.09    1.02
   5  -1  -5   -1.25    1.08
  -5   1   5   -0.40    0.79
  -5   1   5   -0.21    1.06
   5  -1  -4    3.85    0.67
   5  -1  -4    2.09    0.97
   5  -1  -4    3.52    1.26
  -5   1   4    3.02    1.24
  -5   1   4    1.97    0.96
   5  -1  -3   27.20    2.13
   5  -1  -3   23.06    1.36
   5  -1  -3   25.02    2.30
  -5   1   3   29.31    2.17
   5  -1  -2   78.91    4.27
   5  -1  -2   84.12    3.48
   5  -1  -2   85.09    4.67
  -5   1   2   75.77    4.28
   5  -1  -1  142.24    6.46
   5  -1  -1  136.82    5.60
   5  -1  -1  137.22    6.85
  -5   1   1  146.14    6.66
   5  -1   0   27.21    2.03
   5  -1   0   24.44    1.35
   5  -1   0   22.53    2.26
  -5   1   0   24.17    2.11
   5  -1   1   22.21    1.78
   5  -1   1   21.98    1.25
   5  -1   1   22.18    2.22
  -5   1  -1   17.70    1.90
   5  -1   2   62.82    2.79
   5  -1   2   64.88    3.75
   5  -1   2   61.37    4.03
  -5   1  -2   64.40    3.80
  -5   1  -3    2.35    0.82
  -5   1  -3    1.45    1.02
   5  -1   3    2.66    0.59
   5  -1   3    2.46    1.02
   5  -1   3    1.72    1.25
   5  -1   4   74.82    3.12
   5  -1   4   79.31    3.15
   5  -1   4   78.87    3.19
   5  -1   4   73.62    3.13
   5  -1   4   70.88    3.27
   5  -1   5    7.07    0.80
   5  -1   5    8.38    0.66
   5  -1   5    8.99    0.68
   5  -1   5    9.25    0.75
   5  -1   5    8.94    0.58
   5  -1   5    8.28    0.69
   5  -1   6    1.13    0.72
   5  -1   6    0.68    0.65
   5  -1   6    1.05    0.52
   5  -1   6    4.16    0.60
   5  -1   6    4.11    0.43
   5  -1   6    0.01    0.54
   5  -1   7   15.70    1.02
   5  -1   7   15.20    0.86
   5  -1   7   14.92    0.90
   5  -1   7   15.58    0.96
   5  -1   7   14.20    0.76
   5  -1   7   14.74    0.87
   5  -1   8    7.99    0.79
   5  -1   8    6.65    0.64
   5  -1   8    7.27    0.61
   5  -1   8    6.95    0.66
   5  -1   8    7.28    0.63
   5  -1   9   35.14    1.58
   5  -1   9   35.37    1.48
   5  -1   9   33.42    1.54
   5  -1   9   32.67    1.55
   5  -1   9   32.51    1.48
   5  -1  10   12.54    0.83
   5  -1  10   12.00    0.65
   5  -1  10   11.82    0.73
   5  -1  10   10.38    0.71
   5  -1  10   10.57    0.67
   5  -1  11    3.46    0.44
   5  -1  11    3.09    0.37
   5  -1  11    3.39    0.49
   5  -1  11    2.03    0.52
   5  -1  12    6.84    0.48
   5   0 -16    2.46    0.31
   5   0 -16    2.97    0.34
   5   0 -15   47.46    2.01
   5   0 -15   51.51    1.99
   5   0 -15   50.26    2.00
  -5   0  15   49.12    2.00
   5   0 -14   41.66    1.71
   5   0 -14   40.02    1.69
   5   0 -14   37.92    1.65
   5   0 -14   43.35    1.70
  -5   0  14   41.88    1.71
   5   0 -13    6.50    0.51
   5   0 -13    7.95    0.59
   5   0 -13    6.39    0.58
  -5   0  13    8.38    0.59
   5   0 -12   49.97    1.92
   5   0 -12   49.11    1.93
   5   0 -12   47.70    1.92
   5   0 -12   53.97    2.13
   5   0 -11  115.16    4.59
   5   0 -11  118.44    4.60
   5   0 -11  123.51    4.61
   5   0 -11  120.52    4.79
  -5   0  11  109.85    4.58
   5   0 -10   24.37    1.26
   5   0 -10   24.78    1.25
   5   0 -10   27.49    1.47
   5   0 -10   28.35    1.24
   5   0  -9   25.48    1.13
   5   0  -9   20.78    1.16
   5   0  -9   23.65    1.19
   5   0  -9   23.51    1.14
   5   0  -9   24.66    1.38
  -5   0   8   11.15    1.46
   5   0  -8    9.29    1.56
   5   0  -8   14.06    1.01
   5   0  -8   12.03    0.81
   5   0  -8   11.59    0.73
   5   0  -8   11.98    1.63
   5   0  -7    8.17    1.52
   5   0  -7    9.72    0.85
   5   0  -7    9.56    1.48
  -5   0   7    7.38    1.33
   5   0  -7    8.62    1.42
  -5   0   7    9.20    1.53
   5   0  -6  246.61   10.77
   5   0  -6  246.95    9.57
   5   0  -6  243.24   10.68
  -5   0   6  249.87   10.62
   5   0  -6  222.60   10.52
  -5   0   6  259.20   10.95
   5   0  -5   22.23    2.20
   5   0  -5   22.10    2.05
   5   0  -5   23.56    1.34
  -5   0   5   23.06    2.01
   5   0  -5   23.13    1.98
  -5   0   5   24.67    2.26
   5   0  -4    0.60    1.04
   5   0  -4   -0.38    0.56
   5   0  -4   -0.35    0.90
   5   0  -4    0.52    0.74
  -5   0   4   -0.21    1.11
  -5   0   4    0.45    0.89
   5   0  -3  139.86    6.79
   5   0  -3  137.22    6.54
   5   0  -3  140.31    5.62
  -5   0   3  137.78    6.64
   5   0  -2   78.06    4.54
   5   0  -2   85.80    4.34
   5   0  -2   77.51    3.39
  -5   0   2   87.09    4.49
   5   0  -1   -0.43    1.18
   5   0  -1    1.68    0.99
   5   0  -1    1.65    0.60
  -5   0   1    1.41    1.00
   5   0   0   22.46    2.23
   5   0   0   21.71    1.88
   5   0   0   21.11    1.27
  -5   0   0   21.48    1.99
  -5   0  -1   20.75    1.64
   5   0   1   22.45    2.23
   5   0   1   19.77    1.78
   5   0   1   19.44    1.24
  -5   0  -1   25.49    2.16
  -5   0  -2   18.87    1.75
   5   0   2   25.56    2.28
   5   0   2   24.71    2.38
   5   0   2   24.52    1.96
   5   0   2   27.44    1.42
  -5   0  -2   22.25    2.15
  -5   0  -3    1.06    0.77
  -5   0  -3    1.60    1.11
   5   0   3    1.21    1.07
   5   0   3    0.50    1.27
   5   0   3    1.69    0.83
   5   0   3    0.55    0.62
   5   0   4   26.36    1.59
   5   0   4   31.44    1.40
   5   0   4   32.44    1.43
   5   0   4   33.14    1.51
  -5   0  -4   28.36    2.30
   5   0   4   31.72    1.53
   5   0   4   31.22    1.39
   5   0   4   30.26    1.43
   5   0   5    1.56    0.52
   5   0   5    1.90    0.45
   5   0   5    1.81    0.47
   5   0   5    1.24    0.52
   5   0   5    0.61    0.66
   5   0   5    1.90    0.42
   5   0   5    1.46    0.59
   5   0   6   99.87    3.75
   5   0   6   99.42    3.81
   5   0   6   99.53    3.86
   5   0   6   90.37    3.77
   5   0   6   90.77    3.68
   5   0   6   90.79    3.81
   5   0   6   97.10    3.73
   5   0   6   89.00    3.90
   5   0   7   18.86    1.00
   5   0   7   17.33    0.88
   5   0   7   19.73    0.93
   5   0   7   21.02    0.95
   5   0   7   17.82    1.00
   5   0   7   19.25    1.10
   5   0   8    2.64    0.64
   5   0   8    3.94    0.54
   5   0   8    3.35    0.40
   5   0   8    3.53    0.41
   5   0   8    3.70    0.58
   5   0   8    3.87    0.44
   5   0   8    4.13    0.54
   5   0   9   17.59    1.05
   5   0   9   18.93    0.91
   5   0   9   21.31    0.95
   5   0   9   20.12    1.04
   5   0   9   19.87    1.07
   5   0   9   20.09    0.91
   5   0  10   -0.20    0.48
   5   0  10    0.51    0.43
   5   0  10    0.37    0.32
   5   0  10    0.19    0.41
   5   0  10    0.16    0.23
   5   0  11   27.09    1.28
   5   0  11   29.28    1.32
  -5   0 -12    1.90    0.29
  -5  -1  16   14.94    0.71
   5   1 -16   14.37    0.70
   5   1 -16   14.46    0.69
  -5  -1  15   15.34    0.76
   5   1 -15   15.39    0.74
   5   1 -15   13.12    0.73
   5   1 -15   13.89    0.68
  -5  -1  14   13.22    0.76
  -5  -1  14   12.76    0.70
   5   1 -14   13.51    0.72
   5   1 -14   14.80    0.72
   5   1 -14   12.85    0.66
  -5  -1  13   24.51    1.18
  -5  -1  13   24.63    1.12
   5   1 -13   24.75    1.15
   5   1 -13   23.27    1.10
   5   1 -13   25.89    1.15
   5   1 -12   14.25    0.82
   5   1 -12   15.36    0.86
  -5  -1  12   15.01    0.81
  -5  -1  12   15.40    0.88
   5   1 -12   15.56    0.86
   5   1 -12   14.70    0.94
   5   1 -11  121.17    4.43
   5   1 -11  125.71    4.42
  -5  -1  11  120.74    4.40
   5   1 -11  126.17    4.44
   5   1 -11  136.90    4.66
  -5  -1  10   17.25    0.90
   5   1 -10   18.74    0.95
   5   1 -10   17.89    1.10
   5   1 -10   16.42    0.96
   5   1 -10   16.77    0.94
   5   1  -9   34.63    1.69
  -5  -1   9   33.60    1.46
   5   1  -9   32.29    1.47
   5   1  -9   31.91    1.48
   5   1  -8   16.81    1.12
   5   1  -8   16.72    0.88
   5   1  -8   16.54    0.90
   5   1  -8   18.94    1.81
   5   1  -7    7.10    1.28
   5   1  -7    6.99    0.81
   5   1  -7    7.33    1.42
  -5  -1   7    7.02    1.35
   5   1  -7    8.24    1.36
  -5  -1   7    7.41    1.45
   5   1  -6    0.47    0.95
   5   1  -6    0.34    0.57
   5   1  -6   -1.25    1.05
  -5  -1   6    0.69    0.96
   5   1  -6    0.55    0.89
  -5  -1   6    0.53    1.07
   5   1  -5  192.94    8.57
   5   1  -5  193.14    8.55
   5   1  -5  188.68    7.40
  -5  -1   5  182.03    8.51
   5   1  -5  173.59    8.28
  -5  -1   5  191.50    8.66
   5   1  -4   33.46    2.60
   5   1  -4   32.18    2.46
   5   1  -4   31.90    1.69
  -5  -1   4   37.96    2.67
   5   1  -4   33.19    2.34
  -5  -1   4   31.95    2.63
   5   1  -3    9.06    1.46
   5   1  -3    9.17    1.41
   5   1  -3    7.46    0.79
   5   1  -3    5.55    1.00
  -5  -1   3    6.40    1.32
   5   1  -2  307.34   13.22
   5   1  -2  311.65   12.95
   5   1  -2  309.12   11.93
  -5  -1   2  301.48   13.06
  -5  -1   1   40.96    2.44
   5   1  -1   44.93    3.11
   5   1  -1   42.97    2.83
   5   1  -1   40.28    1.98
  -5  -1   1   42.92    2.96
  -5  -1   0    1.24    0.70
   5   1   0    1.01    1.20
   5   1   0    1.64    0.98
   5   1   0    0.23    0.57
  -5  -1   0    0.99    1.08
  -5  -1  -1   38.07    2.62
   5   1   1   43.72    3.27
   5   1   1   47.66    2.95
   5   1   1   45.58    2.13
  -5  -1  -1   45.31    3.11
  -5  -1  -2    2.88    0.92
   5   1   2    1.95    1.29
   5   1   2    3.16    1.10
   5   1   2    3.04    0.70
  -5  -1  -2    4.21    1.27
  -5  -1  -3   27.31    2.21
  -5  -1  -3   27.90    2.49
   5   1   3   29.93    2.31
   5   1   3   28.28    1.57
   5   1   3   34.14    2.57
   5   1   3   26.19    2.61
   5   1   4    2.37    0.52
   5   1   4    2.53    0.44
   5   1   4    2.29    0.47
   5   1   4    2.33    0.66
   5   1   4    0.46    0.62
   5   1   4    2.47    0.46
   5   1   4    2.06    0.35
  -5  -1  -4    2.90    0.95
   5   1   5   46.51    2.23
   5   1   5   55.96    2.17
   5   1   5   54.79    2.21
   5   1   5   51.40    2.26
   5   1   5   50.50    2.12
   5   1   5   52.55    2.18
   5   1   5   51.07    2.42
   5   1   6   10.81    0.65
   5   1   6   11.96    0.68
   5   1   6   11.30    0.72
   5   1   6   10.19    0.82
   5   1   6   10.30    0.61
   5   1   6   10.38    0.68
   5   1   6   11.03    0.92
   5   1   7  121.41    4.79
   5   1   7  137.56    4.80
   5   1   7  124.01    4.86
   5   1   7  133.09    4.93
   5   1   7  124.27    4.76
   5   1   7  128.84    4.82
   5   1   7  118.88    5.00
   5   1   8    0.20    0.55
   5   1   8    0.02    0.48
   5   1   8    0.04    0.33
   5   1   8   -0.04    0.43
   5   1   8   -0.20    0.38
   5   1   8   -0.03    0.37
   5   1   9    2.97    0.56
   5   1   9    3.42    0.46
   5   1   9    3.43    0.40
   5   1   9    3.05    0.40
   5   1  10   31.07    1.42
   5   1  10   33.45    1.51
  -5  -1 -10   33.37    1.41
   5   1  10   33.37    1.37
   5   1  11    4.73    0.47
   5   1  11    4.81    0.41
  -5  -1 -11    5.49    0.42
  -5  -2  16    0.40    0.29
   5   2 -16    0.02    0.28
  -5  -2  15   53.01    2.17
   5   2 -15   54.36    2.16
  -5  -2  15   53.62    2.15
  -5  -2  14   19.67    0.93
   5   2 -14   17.65    0.85
   5   2 -14   18.35    0.89
  -5  -2  14   17.36    0.88
  -5  -2  13   16.04    0.83
  -5  -2  13   15.45    0.87
   5   2 -13   14.97    0.79
   5   2 -13   16.73    0.82
   5   2 -13   16.00    0.82
  -5  -2  13   13.64    0.73
  -5  -2  12    8.25    0.62
  -5  -2  12    8.75    0.69
  -5  -2  12    8.58    0.57
   5   2 -12    7.48    0.60
   5   2 -12    9.10    0.62
   5   2 -12    9.17    0.61
  -5  -2  12    7.87    0.51
  -5  -2  11   46.00    1.92
  -5  -2  11   41.91    1.88
   5   2 -11   41.81    1.91
   5   2 -11   46.28    1.93
   5   2 -11   47.24    2.07
  -5  -2  11   46.82    1.85
  -5  -2  10    0.12    0.41
   5   2 -10    0.06    0.42
   5   2 -10   -0.13    0.51
  -5  -2  10    0.17    0.29
  -5  -2  10   -0.25    0.36
  -5  -2   9    2.24    0.45
  -5  -2   9    2.85    0.41
   5   2  -9    3.51    0.60
  -5  -2   9    2.49    0.34
   5   2  -9    2.09    0.45
   5   2  -9    2.58    0.40
  -5  -2   8   86.86    3.44
  -5  -2   8   85.99    3.45
   5   2  -8   86.03    3.45
   5   2  -8   87.14    3.46
   5   2  -8   86.32    3.65
  -5  -2   8   87.15    3.39
   5   2  -7   25.18    2.07
   5   2  -7   27.66    1.46
  -5  -2   7   26.47    1.19
   5   2  -7   24.85    1.17
   5   2  -7   24.03    1.19
   5   2  -7   23.09    2.21
  -5  -2   7   26.53    2.36
  -5  -2   6  139.86    6.94
   5   2  -6  133.90    6.72
  -5  -2   6  147.23    6.97
   5   2  -6  145.58    6.92
   5   2  -6  144.98    5.73
   5   2  -6  132.71    6.66
  -5  -2   5   19.33    2.01
   5   2  -5   19.74    1.87
  -5  -2   5   22.58    2.09
   5   2  -5   15.58    1.84
   5   2  -5   15.57    1.12
   5   2  -5   14.44    1.76
  -5  -2   4  174.34    7.81
   5   2  -4  145.89    7.34
  -5  -2   4  175.13    7.81
   5   2  -4  164.73    7.68
   5   2  -4  165.21    6.56
   5   2  -4  162.86    7.68
   5   2  -3    4.69    0.98
  -5  -2   3    3.54    1.20
   5   2  -3    5.64    1.24
   5   2  -3    3.60    0.70
   5   2  -3    4.13    1.26
   5   2  -2   17.22    1.96
  -5  -2   2   20.18    1.63
  -5  -2   2   19.52    2.04
   5   2  -2   17.28    1.85
   5   2  -2   16.49    1.15
   5   2  -1   62.27    3.94
  -5  -2   1   58.33    3.42
  -5  -2   1   65.24    3.85
   5   2  -1   63.47    3.75
   5   2  -1   65.62    2.85
   5   2   0   12.25    1.77
  -5  -2   0   10.24    1.33
   5   2   0   12.31    1.60
  -5  -2   0   14.52    1.75
   5   2   0   13.67    1.67
   5   2   0   13.35    1.03
   5   2   1    1.09    1.19
  -5  -2  -1    0.17    0.78
   5   2   1   -0.10    1.00
   5   2   1    0.41    0.61
   5   2   1    0.87    0.96
  -5  -2  -1    0.52    1.05
   5   2   2    1.17    1.05
   5   2   2    2.61    0.72
  -5  -2  -2    0.91    0.84
  -5  -2  -2    1.38    0.91
   5   2   2    2.36    1.13
  -5  -2  -2    1.07    1.07
   5   2   2    1.84    0.43
   5   2   2    1.76    0.37
  -5  -2  -2    1.51    0.42
  -5  -2  -3    6.24    0.54
   5   2   3    6.83    0.64
   5   2   3    6.83    0.52
   5   2   3    6.25    0.54
   5   2   3    6.88    0.52
   5   2   3    5.54    0.80
  -5  -2  -4   11.46    0.74
   5   2   4   12.31    0.72
   5   2   4   13.30    0.77
   5   2   4   13.07    1.04
   5   2   4   14.11    0.74
   5   2   4   12.61    0.85
  -5  -2  -5    9.82    0.70
   5   2   5    9.99    0.64
   5   2   5    9.73    0.68
   5   2   5   11.20    0.96
   5   2   5   10.83    0.66
   5   2   5   11.18    0.81
  -5  -2  -6   91.73    3.84
   5   2   6   99.48    3.80
   5   2   6   97.43    3.84
   5   2   6   99.84    4.10
   5   2   6   98.67    3.83
   5   2   6   92.52    3.91
  -5  -2  -7   30.94    1.33
   5   2   7   27.84    1.27
   5   2   7   29.44    1.33
   5   2   7   27.34    1.54
   5   2   7   28.98    1.31
   5   2   7   29.62    1.45
   5   2   8   94.11    3.85
   5   2   8   99.98    3.96
  -5  -2  -8  103.25    3.88
   5   2   8   95.70    3.82
   5   2   8  102.15    3.87
   5   2   9    0.81    0.47
   5   2   9    0.32    0.30
  -5  -2  -9    0.63    0.35
   5   2   9    0.43    0.36
   5   2   9    0.16    0.23
   5   2  10    1.89    0.44
  -5  -2 -10    1.74    0.33
   5   2  10    2.00    0.32
   5   2  11   24.34    1.18
  -5  -2 -11   28.09    1.12
   5   3 -15    0.16    0.27
  -5  -3  15    0.51    0.31
  -5  -3  15    0.03    0.33
  -5  -3  14   24.73    1.07
  -5  -3  14   21.87    1.07
   5   3 -14   24.32    1.06
  -5  -3  14   21.82    0.99
  -5  -3  13    4.44    0.49
  -5  -3  13    3.90    0.43
  -5  -3  13    4.90    0.54
   5   3 -13    3.57    0.41
   5   3 -13    3.42    0.43
   5   3 -13    3.75    0.43
  -5  -3  13    3.87    0.37
  -5  -3  12    4.08    0.51
  -5  -3  12    4.23    0.46
  -5  -3  12    3.89    0.55
   5   3 -12    3.30    0.45
   5   3 -12    4.36    0.48
   5   3 -12    3.84    0.47
  -5  -3  12    4.43    0.39
  -5  -3  11   12.36    0.76
   5   3 -11   12.88    0.75
  -5  -3  11   11.83    0.67
  -5  -3  11   12.12    0.73
   5   3 -10   13.40    0.73
  -5  -3  10   13.53    0.80
   5   3 -10   12.65    0.76
   5   3 -10   12.65    0.86
  -5  -3  10   11.70    0.68
  -5  -3  10   13.70    0.76
   5   3  -9    5.31    0.52
  -5  -3   9    5.84    0.57
   5   3  -9    4.30    0.45
   5   3  -9    5.04    0.61
  -5  -3   9    5.64    0.45
  -5  -3   9    4.88    0.49
   5   3  -8   30.85    1.38
  -5  -3   8   30.18    1.40
   5   3  -8   30.42    1.40
   5   3  -8   32.28    1.59
  -5  -3   8   31.73    1.33
  -5  -3   8   29.62    1.39
  -5  -3   7   60.11    2.47
  -5  -3   7   64.32    2.55
   5   3  -7   64.22    2.53
   5   3  -7   62.34    2.55
  -5  -3   7   60.36    2.47
   5   3  -7   59.56    2.73
  -5  -3   7   62.82    2.54
  -5  -3   6   48.51    2.00
  -5  -3   6   45.08    2.04
   5   3  -6   49.50    2.04
   5   3  -6   48.46    2.05
   5   3  -6   49.01    2.02
  -5  -3   6   51.57    1.99
   5   3  -6   49.99    2.29
  -5  -3   5   58.31    2.40
  -5  -3   5   62.94    3.60
   5   3  -5   55.01    3.49
  -5  -3   5   59.09    2.44
   5   3  -5   59.98    2.44
   5   3  -5   58.32    2.42
   5   3  -5   59.65    2.45
  -5  -3   5   62.07    2.38
   5   3  -5   58.94    2.68
  -5  -3   4   53.35    3.21
   5   3  -4   51.75    3.43
  -5  -3   4   62.90    3.58
   5   3  -4   52.55    3.51
  -5  -3   4   59.67    2.42
   5   3  -4   60.54    2.41
   5   3  -4   58.39    2.40
   5   3  -4   59.39    2.41
   5   3  -4   57.28    2.66
  -5  -3   3   14.31    1.53
   5   3  -3   17.98    1.99
  -5  -3   3   16.00    1.88
   5   3  -3   15.97    1.68
  -5  -3   3   16.95    1.79
   5   3  -3   18.58    0.92
   5   3  -3   20.79    1.23
  -5  -3   2  112.93    5.80
  -5  -3   2  125.07    6.22
   5   3  -2  113.11    6.05
   5   3  -2  119.34    5.09
   5   3  -2  127.25    4.84
   5   3  -2  126.20    4.83
   5   3  -2  120.18    6.28
   5   3  -1   13.31    1.07
  -5  -3   1   12.49    1.50
  -5  -3   1   15.17    0.82
   5   3  -1   14.14    0.79
   5   3  -1   14.37    0.81
  -5  -3   1   13.85    0.79
  -5  -3   0    2.80    0.45
   5   3   0    3.65    0.40
   5   3   0    3.33    0.45
   5   3   0    3.45    0.44
   5   3   0    4.18    0.78
   5   3   0    3.29    0.49
  -5  -3  -1    0.34    0.39
   5   3   1    0.35    0.32
   5   3   1    0.20    0.38
   5   3   1    0.67    0.35
   5   3   1    0.77    0.68
   5   3   1    0.63    0.44
  -5  -3  -2    0.47    0.40
   5   3   2    0.57    0.40
   5   3   2    0.38    0.34
   5   3   2   -0.03    0.62
   5   3   2    0.42    0.44
   5   3   3    7.01    0.57
   5   3   3    7.74    0.58
  -5  -3  -3    7.04    0.60
   5   3   3    7.56    0.64
   5   3   4   35.93    1.54
   5   3   4   34.90    1.56
  -5  -3  -4   35.15    1.57
   5   3   4   33.17    1.62
   5   3   5   -0.04    0.41
   5   3   5    0.08    0.36
  -5  -3  -5   -0.09    0.42
   5   3   5   -0.08    0.51
  -5  -3  -6   14.42    0.85
   5   3   6   15.82    0.82
   5   3   6   16.20    0.85
   5   3   6   15.59    1.11
   5   3   6   16.58    0.95
   5   3   7   62.65    2.66
  -5  -3  -7   65.73    2.58
   5   3   7   63.23    2.55
   5   3   7   62.29    2.59
   5   3   8   11.70    0.78
  -5  -3  -8   12.17    0.68
   5   3   8   11.55    0.63
   5   3   8   12.37    0.70
   5   3   9   31.51    1.40
  -5  -3  -9   31.25    1.30
   5   3   9   29.14    1.27
   5   3   9   32.01    1.32
   5   3  10    0.40    0.28
   5   3  10    0.33    0.35
   5   4 -14    0.64    0.28
  -5  -4  14    0.38    0.34
  -5  -4  14    0.67    0.33
  -5  -4  13   11.63    0.68
  -5  -4  13   10.93    0.66
  -5  -4  13   11.33    0.64
   5   4 -13   10.90    0.62
  -5  -4  13   10.38    0.58
  -5  -4  12   21.02    1.04
  -5  -4  12   19.77    1.01
  -5  -4  12   20.57    1.01
   5   4 -12   19.96    0.97
   5   4 -12   21.54    1.01
  -5  -4  12   22.30    0.96
  -5  -4  11    0.75    0.42
   5   4 -11    0.44    0.37
  -5  -4  11    0.27    0.32
  -5  -4  11    0.67    0.39
  -5  -4  11    0.10    0.42
  -5  -4  10    4.76    0.55
   5   4 -10    5.44    0.53
  -5  -4  10    5.52    0.45
  -5  -4  10    4.88    0.51
  -5  -4   9    1.83    0.47
  -5  -4   9    2.16    0.33
   5   4  -9    1.97    0.42
   5   4  -9    2.03    0.36
  -5  -4   9    2.29    0.36
  -5  -4   9    1.76    0.43
  -5  -4   8   12.56    0.68
   5   4  -8   12.98    0.72
   5   4  -8   12.72    0.75
  -5  -4   8   12.49    0.78
   5   4  -8   11.43    0.85
  -5  -4   8   11.81    0.68
  -5  -4   8   13.89    0.78
  -5  -4   7   26.85    1.28
  -5  -4   7   30.62    1.37
   5   4  -7   27.96    1.30
   5   4  -7   28.16    1.34
  -5  -4   7   33.13    1.30
   5   4  -7   27.91    1.50
  -5  -4   7   28.91    1.35
  -5  -4   6   56.35    2.31
   5   4  -6   57.15    2.32
   5   4  -6   58.37    2.35
   5   4  -6   53.70    2.29
  -5  -4   6   57.26    2.29
   5   4  -6   53.60    2.53
  -5  -4   6   61.28    2.37
  -5  -4   5    7.44    0.56
   5   4  -5    7.78    0.55
   5   4  -5    7.77    0.54
   5   4  -5    7.16    0.59
  -5  -4   5    9.10    0.54
   5   4  -5    8.78    0.81
  -5  -4   5    6.91    0.60
  -5  -4   4  103.84    4.06
   5   4  -4  102.79    4.07
   5   4  -4   99.14    4.04
   5   4  -4  107.77    4.09
  -5  -4   4  105.73    4.03
   5   4  -4   99.93    4.31
  -5  -4   4  104.32    4.10
  -5  -4   3    2.33    0.42
   5   4  -3    2.49    0.41
   5   4  -3    2.23    0.39
   5   4  -3    2.15    0.42
   5   4  -3    1.34    0.67
  -5  -4   3    1.83    0.35
  -5  -4   3    2.20    0.47
  -5  -4   2    2.68    0.39
   5   4  -2    1.99    0.38
   5   4  -2    1.97    0.41
   5   4  -2    2.09    0.39
   5   4  -2    3.11    0.71
  -5  -4   2    2.49    0.35
  -5  -4   2    1.76    0.44
  -5  -4   1   21.77    1.06
   5   4  -1   23.45    1.07
   5   4  -1   21.42    1.06
   5   4  -1   22.33    1.06
  -5  -4   1   22.34    1.01
   5   4  -1   21.07    1.36
  -5  -4   1   22.06    1.10
  -5  -4   0    4.61    0.50
  -5  -4   0    3.84    0.50
   5   4   0    4.62    0.44
   5   4   0    5.23    0.49
   5   4   0    4.61    0.47
   5   4   0    4.74    0.77
  -5  -4  -1   13.17    0.77
   5   4   1   14.91    0.77
   5   4   1   13.06    0.78
   5   4   1   12.93    0.73
   5   4   1   14.31    1.09
   5   4   1   12.65    0.76
  -5  -4  -2   11.78    0.72
   5   4   2   12.48    0.71
   5   4   2   12.10    0.71
   5   4   2   10.36    0.64
   5   4   2   12.27    1.05
   5   4   2   11.02    0.72
   5   4   3    3.03    0.49
  -5  -4  -3    2.81    0.48
   5   4   3    3.48    0.36
   5   4   3    3.03    0.49
   5   4   3    3.87    0.43
   5   4   4   19.60    1.05
  -5  -4  -4   18.95    1.01
   5   4   4   20.76    1.01
   5   4   4   22.32    1.04
   5   4   5   25.87    1.29
  -5  -4  -5   26.03    1.25
   5   4   5   28.86    1.25
   5   4   5   28.22    1.28
  -5  -4  -6   24.84    1.13
   5   4   6   27.13    1.14
   5   4   6   23.83    1.14
   5   4   7   27.40    1.31
  -5  -4  -7   27.82    1.23
   5   4   7   28.00    1.23
   5   4   7   29.62    1.27
   5   4   8   27.85    1.33
   5   4   8   30.67    1.25
   5   4   8   29.79    1.29
  -5  -4  -8   29.69    1.25
   5   4   9    2.40    0.32
  -5  -5  13   -0.09    0.32
  -5  -5  13   -0.25    0.31
  -5  -5  12    0.19    0.36
   5   5 -12   -0.09    0.32
  -5  -5  12   -0.35    0.27
  -5  -5  12   -0.15    0.35
  -5  -5  12   -0.17    0.32
  -5  -5  11   39.67    1.66
   5   5 -11   38.63    1.62
  -5  -5  11   38.12    1.59
  -5  -5  11   37.02    1.60
  -5  -5  11   39.14    1.65
  -5  -5  10    3.84    0.38
  -5  -5  10    3.77    0.51
   5   5 -10    4.08    0.47
  -5  -5  10    4.00    0.41
  -5  -5  10    3.89    0.44
  -5  -5   9   12.18    0.66
  -5  -5   9   12.89    0.78
   5   5  -9   11.13    0.64
   5   5  -9   11.85    0.71
  -5  -5   9   13.58    0.67
  -5  -5   9   12.33    0.74
  -5  -5   8   23.61    1.15
  -5  -5   8   27.70    1.24
   5   5  -8   23.85    1.13
   5   5  -8   25.87    1.20
  -5  -5   8   26.48    1.15
  -5  -5   8   27.41    1.23
  -5  -5   7   59.59    2.43
   5   5  -7   58.00    2.42
  -5  -5   7   64.33    2.50
   5   5  -7   59.27    2.47
  -5  -5   7   60.11    2.41
  -5  -5   7   60.72    2.49
  -5  -5   6   31.26    1.35
  -5  -5   6   29.68    1.40
   5   5  -6   28.19    1.33
   5   5  -6   30.10    1.37
  -5  -5   6   33.09    1.34
   5   5  -6   29.77    1.51
  -5  -5   6   31.00    1.39
  -5  -5   5   13.63    0.78
   5   5  -5   14.06    0.76
   5   5  -5   13.89    0.80
  -5  -5   5   15.24    0.75
   5   5  -5   13.60    0.96
  -5  -5   4    0.19    0.38
   5   5  -4    0.07    0.38
   5   5  -4    0.25    0.30
   5   5  -4    0.10    0.34
   5   5  -4    0.28    0.50
  -5  -5   4    0.09    0.32
  -5  -5   4    0.55    0.43
  -5  -5   3    1.79    0.38
   5   5  -3    1.75    0.40
   5   5  -3    2.02    0.35
   5   5  -3    1.43    0.38
   5   5  -3    1.38    0.55
  -5  -5   3    1.83    0.33
  -5  -5   3    1.90    0.46
  -5  -5   2    1.05    0.39
   5   5  -2    0.26    0.37
   5   5  -2    0.81    0.36
   5   5  -2    1.21    0.35
   5   5  -2    0.15    0.57
  -5  -5   2    0.46    0.31
  -5  -5   2    1.14    0.41
  -5  -5   1   15.55    0.83
   5   5  -1   16.17    0.83
   5   5  -1   16.72    0.82
   5   5  -1   15.26    0.83
  -5  -5   1   16.09    0.79
   5   5  -1   13.83    1.08
  -5  -5   1   16.25    0.87
  -5  -5   0   -0.14    0.37
   5   5   0    0.12    0.36
   5   5   0    0.08    0.34
   5   5   0   -0.14    0.35
   5   5   0    0.37    0.63
  -5  -5   0    0.21    0.31
  -5  -5   0    0.17    0.41
  -5  -5  -1   22.83    1.07
   5   5   1   22.67    1.08
   5   5   1   22.57    1.05
   5   5   1   21.60    1.04
   5   5   1   21.94    1.35
  -5  -5  -1   22.94    1.11
  -5  -5  -2   11.83    0.70
   5   5   2   12.03    0.71
   5   5   2   11.59    0.70
   5   5   2   12.05    0.66
   5   5   2   11.52    1.00
  -5  -5  -2   11.45    0.74
  -5  -5  -3    1.18    0.43
  -5  -5  -3    1.09    0.38
   5   5   3    1.16    0.30
   5   5   3    0.92    0.38
   5   5   3    1.26    0.40
   5   5   4   19.07    1.05
  -5  -5  -4   22.48    1.07
   5   5   4   26.12    1.10
   5   5   4   28.09    1.11
   5   5   4   22.56    0.99
   5   5   5   24.31    1.04
   5   5   5   24.70    1.05
  -5  -5  -5   22.35    1.03
   5   5   6   27.52    1.18
   5   5   6   27.51    1.19
  -5  -5  -6   26.29    1.16
   5   5   7    3.87    0.37
   5   5   7    4.12    0.35
  -5  -6  11    0.73    0.32
  -5  -6  11    1.13    0.32
  -5  -6  10   24.34    1.11
   5   6 -10   23.44    1.09
  -5  -6  10   25.34    1.07
  -5  -6  10   25.68    1.12
  -5  -6   9   10.20    0.56
  -5  -6   9   10.50    0.63
  -5  -6   9    9.22    0.55
   5   6  -9   10.64    0.60
  -5  -6   9    9.48    0.56
  -5  -6   9   11.12    0.63
  -5  -6   8    1.66    0.38
  -5  -6   8    2.45    0.36
   5   6  -8    1.71    0.39
  -5  -6   8    2.55    0.34
  -5  -6   8    1.96    0.40
  -5  -6   7    9.70    0.58
  -5  -6   7    9.90    0.63
   5   6  -7    8.76    0.50
   5   6  -7    9.61    0.61
  -5  -6   7   11.49    0.56
  -5  -6   7    7.51    0.50
  -5  -6   7    9.09    0.61
  -5  -6   6   24.21    1.09
   5   6  -6   22.44    1.04
  -5  -6   6   24.35    1.12
   5   6  -6   24.08    1.11
  -5  -6   6   24.25    1.07
  -5  -6   6   25.88    1.14
  -5  -6   5   12.04    0.69
  -5  -6   5   14.03    0.72
   5   6  -5   11.00    0.64
   5   6  -5   12.89    0.70
  -5  -6   5   13.38    0.66
  -5  -6   5   12.43    0.73
  -5  -6   4    5.73    0.48
   5   6  -4    5.81    0.44
   5   6  -4    5.91    0.49
  -5  -6   4    5.94    0.44
  -5  -6   4    6.59    0.52
  -5  -6   3    0.41    0.37
   5   6  -3    0.54    0.35
   5   6  -3    0.48    0.28
  -5  -6   3    0.42    0.29
  -5  -6   3    0.76    0.40
  -5  -6   2   -0.03    0.38
   5   6  -2    0.18    0.33
   5   6  -2    0.29    0.30
  -5  -6   2   -0.08    0.29
  -5  -6   2    0.01    0.37
  -5  -6   1    1.93    0.39
   5   6  -1    2.43    0.41
   5   6  -1    1.88    0.30
   5   6  -1    2.07    0.36
  -5  -6   1    1.73    0.29
  -5  -6   1    2.31    0.33
  -5  -6   1    2.35    0.42
  -5  -6   0    7.39    0.55
   5   6   0    8.15    0.53
   5   6   0    7.02    0.47
   5   6   0    7.57    0.53
  -5  -6   0    7.09    0.48
  -5  -6   0    9.01    0.59
  -5  -6  -1    5.61    0.48
   5   6   1    6.03    0.48
   5   6   1    5.71    0.43
   5   6   1    5.54    0.46
  -5  -6  -1    5.79    0.43
  -5  -6  -1    5.91    0.50
  -5  -6  -2   44.28    2.00
   5   6   2   53.87    2.03
   5   6   2   50.12    1.98
   5   6   2   52.00    1.99
  -5  -6  -2   44.13    1.98
  -5  -6  -2   53.48    2.04
  -5  -6  -3    0.92    0.32
   5   6   3    1.07    0.32
   5   6   3    1.05    0.34
  -5  -6  -3    0.80    0.27
  -5  -6  -3    0.60    0.35
  -5  -6  -4    2.97    0.32
   5   6   4    3.07    0.33
  -5  -6  -4    1.97    0.30
  -5  -6  -4    3.16    0.37
   5   6   5   -0.21    0.26
   5   7  -7    7.14    0.46
  -5  -7   7    6.73    0.41
  -5  -7   7    6.76    0.46
  -5  -7   6    5.35    0.41
  -5  -7   6    4.88    0.42
   5   7  -6    5.61    0.42
  -5  -7   6    6.43    0.38
  -5  -7   6    5.63    0.43
  -5  -7   5    3.41    0.37
  -5  -7   5    3.05    0.35
   5   7  -5    3.07    0.36
  -5  -7   5    3.61    0.32
  -5  -7   5    4.09    0.38
  -5  -7   4    0.24    0.30
  -5  -7   4    0.10    0.28
   5   7  -4    0.10    0.30
  -5  -7   4    0.56    0.25
  -5  -7   4    0.27    0.30
  -5  -7   3    5.17    0.40
  -5  -7   3    4.55    0.40
   5   7  -3    4.92    0.40
  -5  -7   3    5.27    0.36
  -5  -7   3    4.46    0.41
  -5  -7   2    2.86    0.34
  -5  -7   2    2.56    0.34
   5   7  -2    2.85    0.36
  -5  -7   2    2.78    0.30
  -5  -7   2    2.96    0.36
  -5  -7   1    0.17    0.30
   5   7  -1    0.04    0.30
  -5  -7   1    0.20    0.30
  -5  -7   1   -0.28    0.25
  -5  -7   0    6.56    0.47
  -5  -7   0    7.70    0.44
  -5  -7   0    7.43    0.46
   6  -5  -8    2.05    0.37
   6  -5  -7   16.23    0.83
   6  -5  -6   27.86    1.25
   6  -5  -5   39.44    1.68
   6  -5  -4    2.63    0.43
   6  -5  -4    3.09    0.45
   6  -5  -3   18.15    0.91
   6  -5  -3   18.20    0.91
   6  -5  -2   59.85    2.38
   6  -5  -2   56.88    2.34
   6  -5  -1   10.03    0.63
   6  -5  -1    8.77    0.54
   6  -5   0   32.86    1.44
   6  -5   1   12.80    0.71
   6  -5   1   12.36    0.66
   6  -5   2   14.33    0.75
   6  -5   2   15.31    0.73
   6  -5   3    1.16    0.47
   6  -5   3    1.72    0.31
   6  -4 -10    2.10    0.35
   6  -4 -10    1.66    0.33
   6  -4  -9    0.22    0.34
   6  -4  -9    0.23    0.34
   6  -4  -9   -0.04    0.27
   6  -4  -8    2.40    0.43
   6  -4  -8    2.10    0.41
   6  -4  -8    1.75    0.32
   6  -4  -7   36.55    1.53
   6  -4  -7   38.23    1.49
   6  -4  -6   51.02    1.88
   6  -4  -6   52.20    1.94
   6  -4  -6   53.17    1.95
   6  -4  -5   36.99    1.62
   6  -4  -5   36.00    1.63
   6  -4  -5   36.94    1.55
   6  -4  -4   99.45    3.81
   6  -4  -4  103.94    3.82
   6  -4  -4  100.39    3.73
   6  -4  -3    0.07    0.39
   6  -4  -3   -0.08    0.45
   6  -4  -2    1.09    0.42
   6  -4  -2    1.14    0.38
   6  -4  -1   32.50    1.40
   6  -4  -1   31.14    1.33
   6  -4  -1   31.04    1.35
   6  -4   0    0.84    0.54
   6  -4   0    1.21    0.43
   6  -4   0    1.16    0.30
   6  -4   0    1.54    0.40
   6  -4   1    1.02    0.57
   6  -4   1    2.19    0.46
   6  -4   1    1.98    0.38
   6  -4   2    6.46    0.68
   6  -4   2    7.25    0.51
   6  -4   2    7.26    0.53
   6  -4   2    6.76    0.56
   6  -4   3    1.30    0.55
   6  -4   3    1.67    0.41
   6  -4   3    1.68    0.38
   6  -4   3    1.62    0.39
   6  -4   4    0.93    0.53
   6  -4   4    0.68    0.38
   6  -4   4    0.54    0.38
   6  -4   4    0.95    0.36
   6  -4   5   32.78    1.43
   6  -4   5   30.10    1.33
   6  -4   5   31.25    1.35
   6  -4   5   30.30    1.33
   6  -4   6    7.78    0.52
   6  -4   6    7.71    0.52
   6  -4   7   72.48    2.82
   6  -4   7   69.33    2.76
   6  -3 -12    2.34    0.34
   6  -3 -11   -0.08    0.32
   6  -3 -11    0.08    0.32
   6  -3 -11    0.01    0.29
   6  -3 -10    1.53    0.39
   6  -3 -10    1.25    0.39
   6  -3 -10    1.23    0.32
   6  -3  -9    5.11    0.52
   6  -3  -9    4.35    0.42
   6  -3  -9    5.07    0.47
   6  -3  -8    9.82    0.59
   6  -3  -8   10.76    0.65
   6  -3  -8    9.88    0.67
   6  -3  -8   10.06    0.71
   6  -3  -7    0.74    0.50
   6  -3  -7    0.64    0.42
   6  -3  -7    0.27    0.29
   6  -3  -7    0.07    0.43
   6  -3  -7    0.45    0.56
   6  -3  -6   90.02    3.82
   6  -3  -6   95.62    3.65
   6  -3  -6   97.97    3.68
   6  -3  -6   95.06    3.61
   6  -3  -5   39.33    1.91
   6  -3  -5   37.76    1.72
   6  -3  -5   39.57    1.76
   6  -3  -5   40.50    1.70
   6  -3  -4   29.07    1.56
   6  -3  -4   27.79    1.36
   6  -3  -4   29.85    1.41
   6  -3  -4   31.02    1.34
   6  -3  -3   96.09    4.04
   6  -3  -3   92.67    3.83
   6  -3  -3  100.47    3.86
   6  -3  -3   94.16    3.82
   6  -3  -3   98.29    3.78
   6  -3  -2    1.83    0.59
   6  -3  -2    1.27    0.48
   6  -3  -2    0.65    0.43
   6  -3  -2    0.89    0.44
   6  -3  -1    2.75    0.58
   6  -3  -1    1.63    0.65
   6  -3  -1    2.92    0.50
   6  -3  -1    2.96    0.45
   6  -3  -1    3.15    0.47
   6  -3   0   22.69    1.04
   6  -3   0   23.71    1.11
   6  -3   0   23.58    1.13
   6  -3   1    0.03    0.61
   6  -3   1   -0.33    0.42
   6  -3   1    0.03    0.40
   6  -3   1    0.67    0.42
   6  -3   2    2.58    0.65
   6  -3   2    3.53    0.50
   6  -3   2    3.23    0.49
   6  -3   2    3.69    0.49
   6  -3   3   54.62    2.31
   6  -3   3   52.31    2.21
   6  -3   3   53.53    2.23
   6  -3   3   53.91    2.25
   6  -3   4    0.48    0.62
   6  -3   4    0.71    0.40
   6  -3   4    0.83    0.39
   6  -3   4    0.20    0.44
   6  -3   5   10.06    0.67
   6  -3   5   10.84    0.81
   6  -3   5   12.09    0.69
   6  -3   5   12.05    0.71
   6  -3   5   10.45    0.69
   6  -3   6   62.47    2.69
   6  -3   6   64.62    2.59
   6  -3   6   62.99    2.61
   6  -3   6   66.95    2.61
   6  -3   7    3.29    0.58
   6  -3   7    3.21    0.37
   6  -3   7    3.83    0.43
   6  -3   7    3.23    0.43
   6  -3   8   40.91    1.66
   6  -3   8   37.50    1.67
   6  -2 -13    1.33    0.32
   6  -2 -12    0.77    0.32
   6  -2 -12    0.27    0.34
   6  -2 -12    0.32    0.27
   6  -2 -12    0.15    0.30
   6  -2 -11    8.51    0.55
   6  -2 -11    9.14    0.57
   6  -2 -11   10.26    0.60
   6  -2 -11    9.60    0.60
   6  -2 -10    9.19    0.59
   6  -2 -10    8.82    0.58
   6  -2 -10   10.14    0.65
   6  -2 -10   10.19    0.67
   6  -2  -9   -0.18    0.46
   6  -2  -9   -0.31    0.48
   6  -2  -9    0.49    0.33
   6  -2  -9   -0.04    0.35
   6  -2  -8   18.23    0.95
   6  -2  -8   19.62    0.97
   6  -2  -8   19.94    0.99
   6  -2  -8   19.34    1.14
   6  -2  -8   16.87    0.87
   6  -2  -8   16.03    0.87
   6  -2  -7   48.12    2.04
   6  -2  -7   49.79    2.08
   6  -2  -7   51.14    2.04
   6  -2  -7   47.25    2.24
   6  -2  -7   45.65    1.94
   6  -2  -7   46.50    1.96
   6  -2  -6    4.99    0.60
   6  -2  -6    5.27    0.55
   6  -2  -6    5.11    0.55
   6  -2  -6    4.68    0.70
   6  -2  -5   64.56    2.81
   6  -2  -5   67.48    2.87
   6  -2  -5   67.61    2.82
   6  -2  -5   65.80    3.03
   6  -2  -4   66.52    2.73
   6  -2  -4   68.09    2.68
   6  -2  -4   67.19    2.68
[truncated: 38,090 more chars]
