# Supplementary material for: (Z)-Benzyl 2-(5-methyl-2-oxoindolin-3-yl­idene)hydrazinecarbodi­thio­ate
Source: IUCrdata. 2023 Sep 12;8(Pt 9):x230782. doi: 10.1107/S2414314623007824 (PMC10561232; doi:10.1107/S2414314623007824)
Supplement: Supplementary file 2 [file x-08-x230782-Isup2.hkl]

data_I                                                                          
_shelx_title ' fatah1_a.res in P-1'                                             
_shelx_refln_list_code          4                                               
_shelx_F_calc_maximum      179.44                                               
_exptl_crystal_F_000       356.00                                               
_reflns_d_resolution_high  0.8409                                               
                                                                                
loop_                                                                           
 _space_group_symop_operation_xyz                                               
 'x, y, z'                                                                      
 '-x, -y, -z'                                                                   
                                                                                
_cell_length_a     6.5733                                                       
_cell_length_b     8.0601                                                       
_cell_length_c    15.8280                                                       
_cell_angle_alpha  95.442                                                       
_cell_angle_beta   99.527                                                       
_cell_angle_gamma  90.360                                                       
                                                                                
_shelx_F_squared_multiplier     1.000                                           
                                                                                
loop_                                                                           
 _refln_index_h                                                                 
 _refln_index_k                                                                 
 _refln_index_l                                                                 
 _refln_F_squared_calc                                                          
 _refln_F_squared_meas                                                          
 _refln_F_squared_sigma                                                         
 _refln_observed_status                                                         
   1   0   0       1591.61       1695.51        22.43 o                         
   2   0   0         14.20         17.04         1.66 o                         
   3   0   0       1062.91       1108.18        23.93 o                         
   4   0   0          2.04          1.71         0.95 o                         
   5   0   0         84.14         75.78         3.02 o                         
   6   0   0        237.82        211.07         3.22 o                         
   7   0   0         12.04         12.74         0.71 o                         
  -7   1   0        158.66        163.00        10.65 o                         
  -6   1   0          2.75          1.99         0.57 o                         
  -5   1   0         90.37         87.07         3.20 o                         
  -4   1   0         24.93         36.52         1.84 o                         
  -3   1   0        412.95        387.67         7.81 o                         
  -2   1   0       1971.85       2177.80        36.82 o                         
  -1   1   0        641.19        691.66         9.42 o                         
   0   1   0         74.34         79.08         1.56 o                         
   1   1   0          0.24          0.39         0.42 o                         
   2   1   0       1133.97       1088.24        21.45 o                         
   3   1   0        388.85        372.37         6.50 o                         
   4   1   0        124.57        121.65         2.57 o                         
   5   1   0          1.20          3.31         1.27 o                         
   6   1   0          0.37          0.50         0.57 o                         
   7   1   0        122.75        115.46         3.86 o                         
  -7   2   0          2.47          0.18         1.00 o                         
  -6   2   0         15.84         14.01         0.93 o                         
  -5   2   0        426.98        393.07        10.75 o                         
  -4   2   0         19.01         12.97         1.21 o                         
  -3   2   0         39.62         40.19         1.67 o                         
  -2   2   0       1539.45       1550.15        42.82 o                         
  -1   2   0         12.66         19.14         0.99 o                         
   0   2   0      11159.12      12896.52       181.19 o                         
   1   2   0      32198.26      34929.21       653.27 o                         
   2   2   0        377.47        434.04         6.43 o                         
   3   2   0          4.30          3.63         0.93 o                         
   4   2   0        572.81        608.21         9.31 o                         
   5   2   0         44.80         45.09         2.07 o                         
   6   2   0        188.99        179.64         2.87 o                         
   7   2   0         26.07         21.30         0.78 o                         
  -7   3   0         86.37         84.35         2.65 o                         
  -6   3   0         87.89         82.08         2.22 o                         
  -5   3   0          1.65          0.81         0.66 o                         
  -4   3   0        127.66        119.56         4.41 o                         
  -3   3   0         60.76         61.94         1.63 o                         
  -2   3   0       1942.58       2125.22        41.01 o                         
  -1   3   0         79.98         77.78         4.40 o                         
   0   3   0         40.57         42.00         1.43 o                         
   1   3   0        372.97        414.71         9.41 o                         
   2   3   0         25.12         36.28         1.42 o                         
   3   3   0        220.18        177.18         3.48 o                         
   4   3   0        230.50        238.36         4.57 o                         
   5   3   0         12.22         12.01         0.68 o                         
   6   3   0          0.30          0.29         0.54 o                         
   7   3   0         10.33         11.33         0.70 o                         
  -6   4   0          4.67          4.31         0.69 o                         
  -5   4   0        147.93        130.41         3.49 o                         
  -4   4   0        337.16        303.51         9.74 o                         
  -3   4   0         22.96         19.92         1.93 o                         
  -2   4   0        410.63        444.28        10.52 o                         
  -1   4   0        842.76        915.91        26.03 o                         
   0   4   0         85.87         95.80         3.67 o                         
   1   4   0       6067.39       6398.56        99.00 o                         
   2   4   0       5227.58       5448.44        78.31 o                         
   3   4   0         33.94         47.35         1.74 o                         
   4   4   0         51.36         48.97         1.97 o                         
   5   4   0         15.55         16.33         0.73 o                         
   6   4   0         40.43         46.35         0.99 o                         
  -6   5   0        114.17        115.74         5.07 o                         
  -5   5   0          4.47          5.91         0.76 o                         
  -4   5   0         44.32         43.66         1.23 o                         
  -3   5   0          0.80          0.81         1.32 o                         
  -2   5   0         54.53         56.79         3.54 o                         
  -1   5   0        783.76        747.25        18.09 o                         
   0   5   0          0.62          1.72         1.31 o                         
   1   5   0         25.21         26.76         1.80 o                         
   2   5   0        340.43        351.20         7.70 o                         
   3   5   0        117.19        124.66         3.70 o                         
   4   5   0        208.64        204.88         4.22 o                         
   5   5   0          0.17          0.28         0.49 o                         
   6   5   0          1.03          0.86         0.45 o                         
  -5   6   0          2.05          1.83         1.13 o                         
  -4   6   0        355.45        339.99         7.94 o                         
  -3   6   0          1.68          2.66         0.59 o                         
  -2   6   0         63.38         63.43         4.20 o                         
  -1   6   0        283.33        266.12         9.42 o                         
   0   6   0         38.08         41.41         2.83 o                         
   1   6   0         96.29         93.77         3.77 o                         
   2   6   0       1956.97       2032.34        32.25 o                         
   3   6   0        804.65        774.97        14.72 o                         
   4   6   0          9.40         10.10         0.76 o                         
   5   6   0         24.83         27.03         0.90 o                         
  -4   7   0         11.87         12.94         0.99 o                         
  -3   7   0         10.90         12.78         0.75 o                         
  -2   7   0         62.96         71.19         2.24 o                         
  -1   7   0        205.28        202.70         6.47 o                         
   0   7   0        197.73        192.10         3.55 o                         
   1   7   0         57.03         59.43         1.74 o                         
   2   7   0          6.68          7.48         0.65 o                         
   3   7   0          2.98          3.45         0.58 o                         
   4   7   0         10.15         15.65         0.68 o                         
   5   7   0         23.35         25.66         1.07 o                         
  -3   8   0         97.63        100.09         3.50 o                         
  -2   8   0          4.34          3.79         0.73 o                         
  -1   8   0        162.71        173.05         4.17 o                         
   0   8   0         13.61         13.96         0.86 o                         
   1   8   0         55.34         49.46         2.26 o                         
   2   8   0        103.19        104.54         2.28 o                         
   3   8   0        319.43        311.55         6.08 o                         
   4   8   0         96.16         84.32         7.45 o                         
  -2   9   0         15.79         13.66         0.93 o                         
  -1   9   0          8.04          8.79         0.71 o                         
   0   9   0        121.90        128.19         3.80 o                         
   1   9   0          7.35          9.30         0.85 o                         
   2   9   0         52.01         60.97         2.85 o                         
  -2  -9   1         19.08         19.60         1.02 o                         
  -1  -9   1          9.36          8.39         0.95 o                         
   0  -9   1         38.43         42.37         1.95 o                         
   1  -9   1         39.73         46.30         1.71 o                         
   2  -9   1          5.26          6.94         1.02 o                         
  -4  -8   1         50.76         52.61         1.77 o                         
  -3  -8   1         51.87         48.33         1.24 o                         
  -2  -8   1        107.42        120.53         2.53 o                         
  -1  -8   1         21.20         20.61         0.94 o                         
   0  -8   1         96.87         91.09         2.86 o                         
   1  -8   1         18.73         18.46         1.44 o                         
   2  -8   1         22.44         27.29         1.12 o                         
   3  -8   1        121.79        134.60         5.30 o                         
  -5  -7   1          0.19          0.06         0.50 o                         
  -4  -7   1         37.09         45.08         1.47 o                         
  -3  -7   1         37.82         37.49         0.98 o                         
  -2  -7   1         49.87         56.01         1.40 o                         
  -1  -7   1         82.38         81.11         3.30 o                         
   0  -7   1        162.88        154.55         2.92 o                         
   1  -7   1         67.46         74.08         2.03 o                         
   2  -7   1         90.12         83.42         2.26 o                         
   3  -7   1         13.60         14.15         0.85 o                         
   4  -7   1          0.08          1.02         0.99 o                         
  -5  -6   1          6.30          7.33         0.46 o                         
  -4  -6   1         12.60         14.87         0.78 o                         
  -3  -6   1        415.31        423.88         9.55 o                         
  -2  -6   1         11.45         10.99         1.75 o                         
  -1  -6   1        293.98        288.83         8.34 o                         
   0  -6   1        100.34        102.23         5.44 o                         
   1  -6   1        167.07        165.51        10.21 o                         
   2  -6   1         92.88         91.59         5.06 o                         
   3  -6   1          7.23          8.71         0.66 o                         
   4  -6   1        535.71        533.05        14.51 o                         
   5  -6   1          9.86         10.57         1.30 o                         
  -6  -5   1          1.68          0.65         0.42 o                         
  -5  -5   1         52.74         55.83         1.14 o                         
  -4  -5   1         25.84         24.33         0.98 o                         
  -3  -5   1        247.54        238.29         6.69 o                         
  -2  -5   1        131.14        122.30         2.88 o                         
  -1  -5   1         87.92         83.01         2.86 o                         
   0  -5   1        533.84        557.00        17.78 o                         
   1  -5   1        350.12        355.24         9.50 o                         
   2  -5   1         78.13         72.78         4.07 o                         
   3  -5   1         72.97         63.98         3.04 o                         
   4  -5   1         20.07         16.59         0.79 o                         
   5  -5   1          9.21          8.78         0.64 o                         
   6  -5   1         39.51         44.27         1.70 o                         
  -6  -4   1         67.28         67.88         1.32 o                         
  -5  -4   1         76.03         77.99         1.45 o                         
  -4  -4   1        117.01        123.43         3.09 o                         
  -3  -4   1         44.46         41.28         1.55 o                         
  -2  -4   1       1152.20       1226.64        17.34 o                         
  -1  -4   1         19.63          9.56         1.12 o                         
   0  -4   1        134.24        140.38         3.33 o                         
   1  -4   1        790.78        735.06        35.93 o                         
   2  -4   1        281.63        277.29         7.61 o                         
   3  -4   1          0.65          0.22         1.09 o                         
   4  -4   1        713.22        721.47        22.44 o                         
   5  -4   1        245.31        258.87         5.25 o                         
   6  -4   1          6.51          6.63         1.05 o                         
  -7  -3   1         25.74         24.46         0.93 o                         
  -6  -3   1         27.60         27.13         0.76 o                         
  -5  -3   1         53.59         49.90         1.28 o                         
  -4  -3   1          6.60          7.90         1.07 o                         
  -3  -3   1         71.50         55.12         1.62 o                         
  -2  -3   1         16.23         19.29         1.03 o                         
  -1  -3   1        462.81        437.99         6.96 o                         
   0  -3   1        348.16        363.15         6.26 o                         
   1  -3   1        523.97        550.30        10.98 o                         
   2  -3   1       1495.03       1520.57        33.37 o                         
   3  -3   1         67.79         61.62         2.39 o                         
   4  -3   1         29.70         28.42         1.67 o                         
   5  -3   1          0.80          1.55         0.62 o                         
   6  -3   1          0.16          0.37         0.78 o                         
   7  -3   1         91.75        102.89         3.91 o                         
  -7  -2   1         35.68         33.12         0.95 o                         
  -6  -2   1         22.44         22.33         0.75 o                         
  -5  -2   1        235.42        222.84         5.49 o                         
  -4  -2   1         38.97         32.85         1.27 o                         
  -3  -2   1        687.80        687.08        10.04 o                         
  -2  -2   1        251.57        287.85         7.76 o                         
  -1  -2   1       4267.76       4639.05        71.18 o                         
   0  -2   1          2.58          4.59         0.55 o                         
   1  -2   1        106.51        134.01         4.11 o                         
   2  -2   1       1636.19       1802.32        30.94 o                         
   3  -2   1        406.13        430.85        11.18 o                         
   4  -2   1          4.56          3.23         1.23 o                         
   5  -2   1        793.83        791.91        19.41 o                         
   6  -2   1         34.95         38.15         1.26 o                         
   7  -2   1         63.49         66.03         2.18 o                         
  -7  -1   1          6.19          5.38         0.56 o                         
  -6  -1   1        176.35        170.19         3.19 o                         
  -5  -1   1        166.97        147.77         4.03 o                         
  -4  -1   1        574.40        582.33         8.76 o                         
  -3  -1   1         81.64        109.09         4.82 o                         
  -2  -1   1        367.20        364.87        12.24 o                         
  -1  -1   1       2335.45       2478.41        35.43 o                         
   0  -1   1         31.43         29.10         0.58 o                         
   1  -1   1       1069.46       1165.57        15.54 o                         
   2  -1   1       3222.59       3513.69        52.86 o                         
   3  -1   1        600.70        552.74        14.10 o                         
   4  -1   1         11.29         11.03         1.34 o                         
   5  -1   1         87.66         75.28         3.01 o                         
   6  -1   1         34.87         39.33         0.99 o                         
   7  -1   1          0.46          0.71         1.30 o                         
  -7   0   1         25.69         30.86         0.90 o                         
  -6   0   1         18.32         19.57         0.78 o                         
  -5   0   1          4.67          4.28         1.50 o                         
  -4   0   1        191.65        183.93         4.11 o                         
  -3   0   1        572.55        572.57        10.71 o                         
  -2   0   1        443.36        463.19         9.39 o                         
  -1   0   1       3576.33       3966.48        56.39 o                         
   0   0   1        389.68        526.35        11.91 o                         
   1   0   1        872.55        922.98        14.37 o                         
   2   0   1        140.92        147.09         7.01 o                         
   3   0   1       1883.19       1899.11        30.03 o                         
   4   0   1          6.89          5.07         0.99 o                         
   5   0   1         71.40         74.14         3.18 o                         
   6   0   1        286.56        298.71         4.54 o                         
   7   0   1          2.43          2.70         0.56 o                         
  -7   1   1          0.33          0.23         0.78 o                         
  -6   1   1        218.13        202.70         3.08 o                         
  -5   1   1        496.07        494.59        11.15 o                         
  -4   1   1          9.76          8.94         1.84 o                         
  -3   1   1       2394.48       2677.74        61.89 o                         
  -2   1   1        483.38        515.50         9.45 o                         
  -1   1   1        250.54        287.89         6.28 o                         
   0   1   1       2731.44       3003.08        55.48 o                         
   1   1   1       1205.92       1345.71        22.87 o                         
   2   1   1        256.78        256.79         4.71 o                         
   3   1   1       1437.67       1434.79        23.07 o                         
   4   1   1        100.50         91.04         2.82 o                         
   5   1   1        167.30        155.92         4.40 o                         
   6   1   1          4.50          5.27         0.54 o                         
   7   1   1          5.09          6.80         0.52 o                         
  -7   2   1        230.94        248.82         6.64 o                         
  -6   2   1          0.10          0.47         0.74 o                         
  -5   2   1        122.16        123.64         4.48 o                         
  -4   2   1        141.20        124.30         3.63 o                         
  -3   2   1         11.40          9.07         1.07 o                         
  -2   2   1        778.19        844.18        15.71 o                         
  -1   2   1        146.70        142.89         5.53 o                         
   0   2   1        344.74        415.63         7.41 o                         
   1   2   1       2978.93       3398.44        73.84 o                         
   2   2   1        352.46        399.49         5.66 o                         
   3   2   1        843.45        807.05        12.54 o                         
   4   2   1        147.24        142.15         3.41 o                         
   5   2   1          2.03          1.62         1.24 o                         
   6   2   1        158.67        170.72         2.75 o                         
   7   2   1         46.80         45.99         1.19 o                         
  -7   3   1          1.34          5.01         0.94 o                         
  -6   3   1         13.26         10.06         0.81 o                         
  -5   3   1        416.57        399.96         8.99 o                         
  -4   3   1        733.78        733.24        15.39 o                         
  -3   3   1        310.56        382.40         7.58 o                         
  -2   3   1        905.85       1014.11        15.66 o                         
  -1   3   1        176.90        166.66         5.93 o                         
   0   3   1       2275.76       2330.10        32.53 o                         
   1   3   1       2002.18       2003.65        25.75 o                         
   2   3   1         23.56         27.36         1.15 o                         
   3   3   1         33.49         32.06         1.84 o                         
   4   3   1        583.43        572.80         9.14 o                         
   5   3   1          1.39          1.65         0.57 o                         
   6   3   1        107.83        108.22         2.02 o                         
   7   3   1          0.52          0.72         0.54 o                         
  -7   4   1         97.88        115.60         4.90 o                         
  -6   4   1         95.67        111.12         2.76 o                         
  -5   4   1          4.42          4.18         0.61 o                         
  -4   4   1         60.81         55.73         6.00 o                         
  -3   4   1        141.66        153.91         5.16 o                         
  -2   4   1        395.14        384.24         8.45 o                         
  -1   4   1        972.40        965.43        27.52 o                         
   0   4   1        345.27        376.39         8.40 o                         
   1   4   1         38.26         53.25         1.83 o                         
   2   4   1        770.64        852.84        14.42 o                         
   3   4   1        336.81        351.49         6.05 o                         
   4   4   1        122.58        111.92         3.01 o                         
   5   4   1         46.16         47.44         1.14 o                         
   6   4   1          2.36          2.56         0.51 o                         
  -6   5   1         26.91         32.92         2.22 o                         
  -5   5   1        135.14        134.13         3.33 o                         
  -4   5   1        368.49        365.02         8.28 o                         
  -3   5   1        701.19        688.85        22.97 o                         
  -2   5   1        735.12        782.51        23.26 o                         
  -1   5   1        253.07        283.50         9.95 o                         
   0   5   1          0.12          1.17         1.13 o                         
   1   5   1       1056.09       1080.53        19.87 o                         
   2   5   1        358.43        375.97         7.54 o                         
   3   5   1          0.67          1.53         1.17 o                         
   4   5   1        145.64        141.34         3.51 o                         
   5   5   1         77.71         79.08         1.59 o                         
   6   5   1         34.83         37.15         1.05 o                         
  -5   6   1         33.10         38.78         2.32 o                         
  -4   6   1          6.17          8.46         1.05 o                         
  -3   6   1          8.84         11.64         0.86 o                         
  -2   6   1          2.15          2.44         1.67 o                         
  -1   6   1        348.47        331.12         9.62 o                         
   0   6   1         17.31         16.53         2.24 o                         
   1   6   1         34.98         36.96         2.29 o                         
   2   6   1         10.80         14.25         1.58 o                         
   3   6   1        120.42        116.09         2.78 o                         
   4   6   1        378.21        396.92         7.76 o                         
   5   6   1         18.12         20.30         0.66 o                         
  -4   7   1        153.26        148.35         4.38 o                         
  -3   7   1        539.61        534.65        13.10 o                         
  -2   7   1          0.06          0.17         0.58 o                         
  -1   7   1        216.54        228.28         4.79 o                         
   0   7   1         49.58         47.07         1.68 o                         
   1   7   1         21.35         25.20         1.12 o                         
   2   7   1        346.33        344.24         6.73 o                         
   3   7   1        165.83        165.21         3.40 o                         
   4   7   1          0.61          0.47         0.56 o                         
  -3   8   1          4.90          5.46         0.78 o                         
  -2   8   1          1.97          2.78         0.69 o                         
  -1   8   1         50.70         50.62         1.57 o                         
   0   8   1         44.24         55.34         1.76 o                         
   1   8   1          0.72          0.44         0.54 o                         
   2   8   1          3.74          4.02         0.60 o                         
   3   8   1          5.09          3.16         0.53 o                         
  -2   9   1        134.04        153.98         7.34 o                         
  -1   9   1         10.41          8.67         0.71 o                         
   0   9   1         80.27         88.87         2.80 o                         
   1   9   1          2.95          1.61         0.75 o                         
   2   9   1         79.01         84.25         3.70 o                         
  -2  -9   2         11.36         14.68         0.91 o                         
  -1  -9   2          8.96          8.09         0.59 o                         
   0  -9   2         12.09          9.48         0.74 o                         
   1  -9   2         42.87         46.92         1.74 o                         
   2  -9   2         20.10         22.15         1.48 o                         
  -4  -8   2         10.84         15.36         1.01 o                         
  -3  -8   2          2.76          2.35         0.49 o                         
  -2  -8   2         11.37         12.80         0.61 o                         
  -1  -8   2          8.46          8.15         0.60 o                         
   0  -8   2          0.13         -0.07         0.60 o                         
   1  -8   2        215.18        210.14         4.27 o                         
   2  -8   2         62.90         66.38         2.80 o                         
   3  -8   2         93.67         82.36         2.71 o                         
  -5  -7   2          7.34          9.87         0.53 o                         
  -4  -7   2          1.98          2.28         0.47 o                         
  -3  -7   2          0.76          0.68         0.52 o                         
  -2  -7   2        102.42        106.48         2.37 o                         
  -1  -7   2         12.21         12.74         0.68 o                         
   0  -7   2          6.19          7.89         0.69 o                         
   1  -7   2          3.59          4.84         0.60 o                         
   2  -7   2        155.24        150.63         4.49 o                         
   3  -7   2         36.65         40.32         1.33 o                         
   4  -7   2         75.70         69.42         3.06 o                         
  -6  -6   2          1.03          0.23         0.58 o                         
  -5  -6   2          0.81          0.28         0.52 o                         
  -4  -6   2         56.08         60.52         1.31 o                         
  -3  -6   2         19.30         19.14         0.99 o                         
  -2  -6   2        115.32        113.31         3.42 o                         
  -1  -6   2         63.28         59.57         2.94 o                         
   0  -6   2          1.17          5.71         1.92 o                         
   1  -6   2         93.65         86.87         4.07 o                         
   2  -6   2        529.69        506.86        13.45 o                         
   3  -6   2        691.76        696.28        11.88 o                         
   4  -6   2         32.52         30.43         1.94 o                         
  -6  -5   2        227.20        245.54         3.93 o                         
  -5  -5   2          2.49          2.66         0.53 o                         
  -4  -5   2         38.86         41.57         1.15 o                         
  -3  -5   2        155.60        151.57         3.46 o                         
  -2  -5   2        162.87        177.66         3.64 o                         
  -1  -5   2        727.02        741.74        15.49 o                         
   0  -5   2          0.78          0.23         1.42 o                         
   1  -5   2        245.01        260.34        10.73 o                         
   2  -5   2         97.24         94.16         3.80 o                         
   3  -5   2         15.74         13.57         2.03 o                         
   4  -5   2         90.44         96.16         1.65 o                         
   5  -5   2         90.46         93.62         2.24 o                         
   6  -5   2         46.79         52.30         1.84 o                         
  -7  -4   2          1.61          0.39         0.88 o                         
  -6  -4   2        120.83        122.43         2.19 o                         
  -5  -4   2          7.11          8.09         0.57 o                         
  -4  -4   2         51.95         53.35         2.18 o                         
  -3  -4   2        102.66        107.55         2.47 o                         
  -2  -4   2          0.09          2.93         0.89 o                         
  -1  -4   2         32.28         45.03         1.51 o                         
   0  -4   2        337.58        345.21         7.55 o                         
   1  -4   2        266.10        286.45         9.46 o                         
   2  -4   2        437.79        399.80         8.74 o                         
   3  -4   2         35.41         31.85         1.70 o                         
   4  -4   2        520.92        494.92        22.52 o                         
   5  -4   2         43.56         45.62         1.23 o                         
   6  -4   2         24.47         24.69         0.99 o                         
  -7  -3   2          2.92          2.74         0.54 o                         
  -6  -3   2        185.07        185.33         3.17 o                         
  -5  -3   2        426.34        427.89         7.31 o                         
  -4  -3   2          0.36          0.81         0.93 o                         
  -3  -3   2         30.65         26.87         1.20 o                         
  -2  -3   2         73.53         63.85         1.67 o                         
  -1  -3   2       1669.11       1830.08        31.78 o                         
   0  -3   2       2247.43       2337.48        39.74 o                         
   1  -3   2       1578.63       1834.70        67.35 o                         
   2  -3   2        149.91        137.80         5.27 o                         
   3  -3   2        282.95        314.97         7.42 o                         
   4  -3   2         47.88         54.83         3.14 o                         
   5  -3   2        301.11        300.50         6.11 o                         
   6  -3   2         12.96         11.90         0.92 o                         
   7  -3   2         66.28         65.08         2.19 o                         
  -7  -2   2         86.13         86.95         1.71 o                         
  -6  -2   2         32.60         38.99         0.98 o                         
  -5  -2   2         64.97         63.17         2.54 o                         
  -4  -2   2          1.24          1.30         0.88 o                         
  -3  -2   2       1100.10       1151.18        15.24 o                         
  -2  -2   2        320.24        337.68         5.94 o                         
  -1  -2   2        155.70        151.09         2.95 o                         
   0  -2   2        221.05        258.24         6.32 o                         
   1  -2   2       1858.35       2107.23        35.94 o                         
   2  -2   2        157.48        130.84         2.93 o                         
   3  -2   2       1044.21       1067.90        18.98 o                         
   4  -2   2         31.92         33.72         3.07 o                         
   5  -2   2        550.09        549.97        24.24 o                         
   6  -2   2         10.51         11.68         0.76 o                         
   7  -2   2         29.19         27.81         1.36 o                         
  -7  -1   2          5.63          5.76         0.69 o                         
  -6  -1   2          6.88          6.72         0.60 o                         
  -5  -1   2       1096.42       1083.23        22.47 o                         
  -4  -1   2        426.25        449.56         8.06 o                         
  -3  -1   2        365.30        361.04         6.93 o                         
  -2  -1   2         69.44         67.49         1.96 o                         
  -1  -1   2         83.26        106.76         2.34 o                         
   0  -1   2       2622.88       2870.45        40.43 o                         
   1  -1   2       1461.92       1670.76        22.26 o                         
   2  -1   2       1440.11       1569.04        19.97 o                         
   3  -1   2         42.68         43.40         1.94 o                         
   4  -1   2         52.48         49.74         1.80 o                         
   5  -1   2        228.50        223.13         6.13 o                         
   6  -1   2        195.74        201.10         4.07 o                         
   7  -1   2         28.44         33.98         3.56 o                         
  -7   0   2         13.89         17.02         0.73 o                         
  -6   0   2        143.82        143.04         2.85 o                         
  -5   0   2        307.35        287.75         8.81 o                         
  -4   0   2         55.08         55.62         3.76 o                         
  -3   0   2        135.12        148.77         3.46 o                         
  -2   0   2        900.51       1063.27        18.39 o                         
  -1   0   2       4261.65       4657.34        58.28 o                         
   0   0   2         99.07        127.16         2.75 o                         
   1   0   2       1067.45       1210.72        20.63 o                         
   2   0   2       2770.03       2812.91        67.39 o                         
   3   0   2        997.76        986.75        17.75 o                         
   4   0   2         99.83         82.63         2.27 o                         
   5   0   2         90.30         86.36         3.17 o                         
   6   0   2        440.92        444.13         6.58 o                         
   7   0   2          0.02          0.34         0.54 o                         
  -7   1   2         10.78         11.81         1.09 o                         
  -6   1   2         13.51         13.15         0.68 o                         
  -5   1   2        282.21        286.57         7.39 o                         
  -4   1   2       1013.36       1023.56        20.41 o                         
  -3   1   2         65.46         82.85         4.26 o                         
  -2   1   2        266.28        274.90         5.03 o                         
  -1   1   2        173.20        150.05         2.55 o                         
   0   1   2        240.15        258.22         5.26 o                         
   1   1   2      10853.39      11726.76       252.36 o                         
   2   1   2         12.58         13.01         1.06 o                         
   3   1   2       1005.66        954.16        15.73 o                         
   4   1   2         12.19         13.62         1.46 o                         
   5   1   2         10.55         10.77         1.53 o                         
   6   1   2         63.48         64.12         1.37 o                         
   7   1   2         60.44         62.50         1.49 o                         
  -7   2   2         20.74         25.40         1.08 o                         
  -6   2   2          6.13          9.71         0.80 o                         
  -5   2   2         13.33         14.41         1.49 o                         
  -4   2   2        102.12         94.33         3.04 o                         
  -3   2   2        148.34        174.93         4.47 o                         
  -2   2   2         41.61         31.85         1.14 o                         
  -1   2   2        673.40        746.77        16.99 o                         
   0   2   2       2917.74       3123.64        76.31 o                         
   1   2   2         29.86         33.37         1.34 o                         
   2   2   2         97.63        116.38         2.08 o                         
   3   2   2       2372.80       2453.81        33.63 o                         
   4   2   2        165.75        157.79         4.16 o                         
   5   2   2          5.47          5.97         0.70 o                         
   6   2   2         76.08         73.88         1.80 o                         
   7   2   2         85.07         84.52         1.86 o                         
  -7   3   2        196.46        209.22       115.83 o                         
  -6   3   2          2.76          3.92         0.84 o                         
  -5   3   2         47.40         44.38         1.90 o                         
  -4   3   2        633.64        650.53        16.62 o                         
  -3   3   2        275.59        257.11         5.45 o                         
  -2   3   2          4.71         12.60         1.08 o                         
  -1   3   2          0.61          1.57         1.15 o                         
   0   3   2         15.01         17.05         0.94 o                         
   1   3   2        295.61        278.63         4.46 o                         
   2   3   2       1324.57       1396.62        17.35 o                         
   3   3   2        182.91        181.79         3.34 o                         
   4   3   2        358.82        366.62         7.51 o                         
   5   3   2          1.04          1.38         0.65 o                         
   6   3   2          9.56         12.17         0.67 o                         
   7   3   2         61.67         65.90         2.99 o                         
  -7   4   2          4.59          3.10         1.20 o                         
  -6   4   2          1.25          3.93         0.99 o                         
  -5   4   2          6.66          5.73         0.76 o                         
  -4   4   2         83.89         76.21         4.76 o                         
  -3   4   2          0.07          1.50         0.94 o                         
  -2   4   2         38.78         38.17         2.23 o                         
  -1   4   2        821.46        807.73        19.13 o                         
   0   4   2        195.99        215.79         5.45 o                         
   1   4   2       1331.60       1333.76        18.35 o                         
   2   4   2         94.30         98.48         3.42 o                         
   3   4   2          3.46          3.16         0.96 o                         
   4   4   2        492.40        490.67        11.37 o                         
   5   4   2         40.65         40.90         1.06 o                         
   6   4   2          5.32          5.80         0.46 o                         
  -6   5   2        174.26        205.62         5.88 o                         
  -5   5   2         14.97         14.42         0.91 o                         
  -4   5   2         25.81         24.00         0.88 o                         
  -3   5   2        728.25        689.59        20.28 o                         
  -2   5   2          1.10          3.36         1.18 o                         
  -1   5   2         21.42         23.06         5.51 o                         
   0   5   2          4.80          6.71         1.37 o                         
   1   5   2          9.74         12.21         1.57 o                         
   2   5   2        175.80        175.47         4.47 o                         
   3   5   2         67.30         73.57         2.59 o                         
   4   5   2         33.66         35.75         1.32 o                         
   5   5   2         41.68         41.50         1.05 o                         
   6   5   2          9.58         10.01         0.61 o                         
  -5   6   2          0.47          0.64         0.75 o                         
  -4   6   2        126.74        133.93         4.11 o                         
  -3   6   2          0.84          1.20         0.64 o                         
  -2   6   2         27.22         26.51         6.59 o                         
  -1   6   2         10.68          7.87         2.05 o                         
   0   6   2        113.52        118.35         5.10 o                         
   1   6   2        228.64        232.95         6.06 o                         
   2   6   2        402.08        410.93         8.93 o                         
   3   6   2        300.26        297.54         5.87 o                         
   4   6   2         67.03         69.92         1.73 o                         
   5   6   2        158.85        175.81         5.57 o                         
  -4   7   2         38.79         35.55         1.59 o                         
  -3   7   2         50.35         50.30         1.52 o                         
  -2   7   2         33.99         34.22         1.02 o                         
  -1   7   2          8.13          7.31         0.76 o                         
   0   7   2         12.07         13.14         0.87 o                         
   1   7   2         28.22         27.24         0.88 o                         
   2   7   2          0.29          0.51         0.58 o                         
   3   7   2         83.20         86.00         1.96 o                         
   4   7   2          2.56          1.65         0.54 o                         
  -3   8   2        103.96        115.53         3.46 o                         
  -2   8   2          3.41          2.69         0.60 o                         
  -1   8   2          0.48          0.44         0.67 o                         
   0   8   2          8.08          9.04         0.78 o                         
   1   8   2          3.85          4.63         0.73 o                         
   2   8   2        136.35        140.85         4.18 o                         
   3   8   2         16.68         18.00         1.01 o                         
  -2   9   2         15.72         17.32         1.00 o                         
  -1   9   2          1.40          1.69         0.93 o                         
   0   9   2         26.26         31.48         1.34 o                         
   1   9   2         23.98         19.82         1.50 o                         
  -2  -9   3         66.55         68.74         6.97 o                         
  -1  -9   3         52.19         51.10         1.74 o                         
   0  -9   3         13.86         17.25         1.01 o                         
   1  -9   3        122.81        143.72         4.18 o                         
   2  -9   3          7.06          7.40         1.09 o                         
  -4  -8   3         29.40         30.69         1.34 o                         
  -3  -8   3          0.04          0.80         0.47 o                         
  -2  -8   3         41.89         47.02         1.11 o                         
  -1  -8   3         18.18         19.20         0.75 o                         
   0  -8   3          0.02         -0.70         0.70 o                         
   1  -8   3        119.21        115.35         2.76 o                         
   2  -8   3        145.15        141.35         4.33 o                         
   3  -8   3          0.22          0.44         1.06 o                         
  -5  -7   3         14.60         17.32         0.62 o                         
  -4  -7   3         66.14         78.19         1.86 o                         
  -3  -7   3          0.87          1.60         0.63 o                         
  -2  -7   3         25.09         28.57         0.91 o                         
  -1  -7   3        276.82        303.33         5.99 o                         
   0  -7   3        165.91        148.03         4.21 o                         
   1  -7   3        319.00        297.15         5.30 o                         
   2  -7   3         94.02         98.28         2.23 o                         
   3  -7   3         40.30         37.02         1.28 o                         
   4  -7   3        137.13        118.66         4.90 o                         
  -6  -6   3         10.57         22.98         1.11 o                         
  -5  -6   3          1.42          1.80         0.52 o                         
  -4  -6   3         64.10         59.50         1.25 o                         
  -3  -6   3          9.45         10.08         0.66 o                         
  -2  -6   3          0.97          1.81         1.32 o                         
  -1  -6   3         88.35         96.38         4.57 o                         
   0  -6   3          0.93          2.53         1.83 o                         
   1  -6   3         73.71         74.91         4.71 o                         
   2  -6   3        287.03        289.18        11.70 o                         
   3  -6   3         68.81         66.74         1.45 o                         
   4  -6   3         38.02         35.04         1.00 o                         
  -6  -5   3         43.99         38.74         1.14 o                         
  -5  -5   3          3.97          6.27         0.52 o                         
  -4  -5   3        202.36        210.16         3.28 o                         
  -3  -5   3         94.11         98.30         2.88 o                         
  -2  -5   3        110.03        110.28         3.59 o                         
  -1  -5   3         63.49         58.59         2.61 o                         
   0  -5   3        942.75       1041.87        24.69 o                         
   1  -5   3          1.15          1.29         1.58 o                         
   2  -5   3        614.93        596.15        14.90 o                         
   3  -5   3        267.41        252.63        10.80 o                         
   4  -5   3          0.13          0.03         0.50 o                         
   5  -5   3        403.05        403.74         8.28 o                         
   6  -5   3          6.95          5.54         0.99 o                         
  -7  -4   3          2.71          1.83         0.88 o                         
  -6  -4   3         39.56         43.12         1.30 o                         
  -5  -4   3          5.85          7.60         0.57 o                         
  -4  -4   3          5.00          6.28         1.06 o                         
  -3  -4   3        239.32        253.79         4.81 o                         
  -2  -4   3        262.64        242.68         4.26 o                         
  -1  -4   3        577.39        569.13         9.17 o                         
   0  -4   3          2.15          5.27         1.25 o                         
   1  -4   3         76.83         81.26         3.18 o                         
   2  -4   3        276.33        276.41         5.72 o                         
   3  -4   3         69.43         71.49         2.48 o                         
   4  -4   3         38.59         35.64         2.56 o                         
   5  -4   3         47.92         43.47         1.08 o                         
   6  -4   3          5.26          5.65         0.74 o                         
  -7  -3   3          1.22          2.18         0.62 o                         
  -6  -3   3          7.23         10.72         0.64 o                         
  -5  -3   3         69.19         63.53         2.52 o                         
  -4  -3   3         12.06         10.94         1.07 o                         
  -3  -3   3        522.57        505.89         7.33 o                         
  -2  -3   3        206.43        224.64         3.59 o                         
  -1  -3   3        306.83        309.89         4.76 o                         
   0  -3   3        708.57        678.10        12.09 o                         
   1  -3   3        608.90        601.44        14.58 o                         
   2  -3   3        226.21        191.43         4.20 o                         
   3  -3   3        568.54        517.99        11.37 o                         
   4  -3   3         35.24         37.10         2.27 o                         
   5  -3   3        164.50        155.42         3.00 o                         
   6  -3   3        188.63        188.72         3.96 o                         
   7  -3   3         56.90         54.20         3.19 o                         
  -7  -2   3          3.45          4.85         0.53 o                         
  -6  -2   3        129.58        129.67         2.14 o                         
  -5  -2   3         16.41         15.03         1.57 o                         
  -4  -2   3         27.20         33.22         1.96 o                         
  -3  -2   3        202.28        218.92         3.55 o                         
  -2  -2   3        356.48        313.82         5.19 o                         
  -1  -2   3          9.25          9.37         1.01 o                         
   0  -2   3       1882.19       2063.46        38.70 o                         
   1  -2   3         19.88         25.10         1.56 o                         
   2  -2   3        165.80        173.10         4.31 o                         
   3  -2   3        882.22        861.43        20.43 o                         
   4  -2   3          7.86         10.38         1.70 o                         
   5  -2   3          6.92          6.99         0.69 o                         
   6  -2   3          0.28          0.55         0.67 o                         
   7  -2   3          0.03          0.10         0.75 o                         
  -7  -1   3        285.11        288.79         6.70 o                         
  -6  -1   3        111.35        106.42         2.70 o                         
  -5  -1   3         28.04         26.30         2.21 o                         
  -4  -1   3         88.97         82.91         2.33 o                         
  -3  -1   3        865.81        896.75        14.23 o                         
  -2  -1   3       1195.45       1183.65        35.86 o                         
  -1  -1   3        116.86        143.98         3.35 o                         
   0  -1   3       2736.51       2927.36        44.93 o                         
   1  -1   3        669.43        718.16        12.47 o                         
   2  -1   3        375.45        413.84         6.93 o                         
   3  -1   3        231.09        196.71         4.67 o                         
   4  -1   3        434.13        447.09         8.24 o                         
   5  -1   3          7.22          8.01         1.34 o                         
   6  -1   3        256.95        250.63         4.27 o                         
   7  -1   3          1.99          1.14         0.88 o                         
  -7   0   3         23.38         23.06         1.08 o                         
  -6   0   3          1.43          1.30         0.62 o                         
  -5   0   3        524.34        489.31        11.17 o                         
  -4   0   3          4.91          0.56         1.04 o                         
  -3   0   3        168.44        171.05         5.12 o                         
  -2   0   3        108.43        121.72         4.03 o                         
  -1   0   3        414.58        448.57         6.81 o                         
   0   0   3       1612.34       2200.93        41.57 o                         
   1   0   3          3.10          3.30         0.62 o                         
   2   0   3        236.49        228.80         4.74 o                         
   3   0   3         50.71         48.78         1.94 o                         
   4   0   3        252.96        256.31         4.94 o                         
   5   0   3          4.77          3.80         1.24 o                         
   6   0   3         60.71         57.66         1.34 o                         
   7   0   3         45.71         42.25         1.81 o                         
  -7   1   3        169.47        169.70         4.07 o                         
  -6   1   3        183.97        191.34         3.33 o                         
  -5   1   3         93.09         89.96         4.29 o                         
  -4   1   3          9.59         11.91         2.47 o                         
  -3   1   3         16.49         14.42         1.50 o                         
  -2   1   3       3130.36       3406.84        48.73 o                         
  -1   1   3        252.31        282.41         4.92 o                         
   0   1   3       1856.20       1973.47        41.49 o                         
   1   1   3         21.60         20.36         1.39 o                         
   2   1   3         10.58          5.82         0.62 o                         
   3   1   3         33.25         50.49         1.60 o                         
   4   1   3        310.14        316.10         6.59 o                         
   5   1   3        100.39        101.98         3.23 o                         
   6   1   3          1.27          1.67         0.55 o                         
   7   1   3         70.91         69.01         1.85 o                         
  -7   2   3          0.49          2.04         1.23 o                         
  -6   2   3        128.08        123.97         2.55 o                         
  -5   2   3        255.78        235.93         5.66 o                         
  -4   2   3        652.74        618.49        11.77 o                         
  -3   2   3         36.89         47.59         2.18 o                         
  -2   2   3       1085.95       1194.20        16.48 o                         
  -1   2   3        764.85        781.83        22.06 o                         
   0   2   3         30.93         26.77         1.24 o                         
   1   2   3        686.70        699.76         9.90 o                         
   2   2   3         61.99         58.61         1.24 o                         
   3   2   3         84.91         71.90         1.81 o                         
   4   2   3         28.86         23.99         1.63 o                         
   5   2   3         21.56         23.02         0.82 o                         
   6   2   3         59.78         59.78         1.31 o                         
   7   2   3          8.14          7.35         0.67 o                         
  -7   3   3         18.21         23.72         1.83 o                         
  -6   3   3        333.19        339.61         6.08 o                         
  -5   3   3         12.06         16.74         1.29 o                         
  -4   3   3        165.10        158.93         4.53 o                         
  -3   3   3         28.05         18.59         2.42 o                         
  -2   3   3        617.38        591.87         9.88 o                         
  -1   3   3        908.65        899.49        16.41 o                         
   0   3   3         29.23         28.15         1.25 o                         
   1   3   3        119.40        119.31         2.17 o                         
   2   3   3         39.77         49.23         1.47 o                         
   3   3   3         13.50         15.24         0.98 o                         
   4   3   3         78.39         76.93         2.90 o                         
   5   3   3         25.17         25.86         1.05 o                         
   6   3   3          0.02          0.14         0.55 o                         
  -7   4   3         35.73         42.02         2.25 o                         
  -6   4   3          0.41          0.00         1.04 o                         
  -5   4   3        109.85        102.19         1.90 o                         
  -4   4   3        652.28        638.37        15.94 o                         
  -3   4   3        277.90        277.75         9.37 o                         
  -2   4   3        513.22        542.90        13.51 o                         
  -1   4   3         23.98         24.76         1.42 o                         
   0   4   3        183.34        187.17         4.08 o                         
   1   4   3        192.17        189.43         3.37 o                         
   2   4   3        325.50        329.99         5.27 o                         
   3   4   3          1.71          3.98         1.16 o                         
   4   4   3        110.29        104.04         2.59 o                         
   5   4   3         12.25         11.79         0.69 o                         
   6   4   3          6.08          5.40         0.55 o                         
  -6   5   3         56.32         64.02         2.27 o                         
  -5   5   3         88.86         92.99         2.75 o                         
  -4   5   3         16.69         16.23         0.82 o                         
  -3   5   3         38.11         35.73         2.38 o                         
  -2   5   3         24.43         20.90         1.61 o                         
  -1   5   3        785.06        774.84        23.46 o                         
   0   5   3        454.37        477.83        10.97 o                         
   1   5   3        173.62        174.85         4.82 o                         
   2   5   3          5.41          7.50         1.65 o                         
   3   5   3        119.91        115.28         4.65 o                         
   4   5   3         13.12         13.37         0.93 o                         
   5   5   3          2.32          3.96         0.58 o                         
   6   5   3          3.85          4.33         0.59 o                         
  -5   6   3         30.19         29.62         1.59 o                         
  -4   6   3          0.11          0.59         0.81 o                         
  -3   6   3        218.93        221.63         4.51 o                         
  -2   6   3        234.17        229.84         9.18 o                         
  -1   6   3        539.37        551.99        14.80 o                         
   0   6   3          0.64         -0.03         1.32 o                         
   1   6   3          5.69          6.68         1.63 o                         
   2   6   3        246.44        233.20         4.86 o                         
   3   6   3          0.39          0.57         0.62 o                         
   4   6   3          0.25          1.10         0.66 o                         
   5   6   3          4.60          3.14         0.50 o                         
  -5   7   3         10.10          9.62         1.41 o                         
  -4   7   3          5.86          7.57         1.06 o                         
  -3   7   3          2.90          3.24         0.67 o                         
  -2   7   3          3.61          3.63         0.64 o                         
  -1   7   3         10.64         12.63         1.08 o                         
   0   7   3        485.07        482.27        11.44 o                         
   1   7   3          0.10         -0.29         0.64 o                         
   2   7   3         75.96         72.60         1.73 o                         
   3   7   3          1.17          0.93         0.55 o                         
   4   7   3         14.72         14.05         0.79 o                         
  -3   8   3          8.41          9.61         0.83 o                         
  -2   8   3        210.22        229.82         6.21 o                         
  -1   8   3          2.80          2.66         0.67 o                         
   0   8   3        128.28        123.90         3.20 o                         
   1   8   3          0.51          0.73         0.72 o                         
   2   8   3          1.22          1.06         0.58 o                         
   3   8   3         23.88         22.99         2.84 o                         
  -2   9   3          0.99          3.17         1.09 o                         
  -1   9   3          4.41          5.13         0.79 o                         
   0   9   3         65.65         62.75         2.38 o                         
   1   9   3         42.89         46.03         4.10 o                         
  -2  -9   4          6.75          3.79         0.83 o                         
  -1  -9   4         11.90         11.42         0.65 o                         
   0  -9   4          4.08          5.08         0.70 o                         
   1  -9   4         29.67         40.10         1.53 o                         
   2  -9   4          0.28          0.63         0.88 o                         
  -4  -8   4         12.97         16.38         0.93 o                         
  -3  -8   4          2.47          2.32         0.49 o                         
  -2  -8   4          0.69          1.03         0.42 o                         
  -1  -8   4        152.71        163.64         3.04 o                         
   0  -8   4         27.26         23.90         0.96 o                         
   1  -8   4          1.08          0.94         0.65 o                         
   2  -8   4         40.36         44.25         1.40 o                         
   3  -8   4          7.94          8.47         0.82 o                         
  -5  -7   4          1.40          0.93         0.45 o                         
  -4  -7   4         41.15         49.21         1.12 o                         
  -3  -7   4         84.22         87.00         1.64 o                         
  -2  -7   4         59.64         62.87         1.40 o                         
  -1  -7   4         61.67         57.06         1.30 o                         
   0  -7   4          0.96          0.74         0.57 o                         
   1  -7   4          9.23          8.50         0.69 o                         
   2  -7   4         93.22         89.68         1.84 o                         
   3  -7   4         44.53         42.80         1.39 o                         
   4  -7   4         98.01         83.46         2.55 o                         
  -6  -6   4        128.31        144.92         4.18 o                         
  -5  -6   4         18.43         21.08         0.74 o                         
  -4  -6   4          0.57          1.25         0.50 o                         
  -3  -6   4        121.98        115.55         2.25 o                         
  -2  -6   4          3.81          1.90         2.00 o                         
  -1  -6   4         27.75         21.26         4.22 o                         
   0  -6   4        217.04        213.95         7.24 o                         
   1  -6   4         92.38         86.57         4.14 o                         
   2  -6   4          1.25         -0.33         1.77 o                         
   3  -6   4        147.50        152.85         2.59 o                         
   4  -6   4        338.52        334.91         5.82 o                         
   5  -6   4         25.07         28.64         1.66 o                         
  -6  -5   4         47.21         58.57         1.44 o                         
  -5  -5   4          0.83          0.73         0.48 o                         
  -4  -5   4         43.84         42.61         1.08 o                         
  -3  -5   4        268.38        270.00         4.65 o                         
  -2  -5   4         51.95         57.96         3.28 o                         
  -1  -5   4         33.84         27.15         1.70 o                         
   0  -5   4        110.41        123.94         4.69 o                         
   1  -5   4         21.89         24.99         2.13 o                         
   2  -5   4         84.47         70.82         3.25 o                         
   3  -5   4        285.83        267.77        27.39 o                         
   4  -5   4        699.14        664.02        10.53 o                         
   5  -5   4          8.40          7.62         0.57 o                         
  -7  -4   4          1.74          2.68         0.95 o                         
  -6  -4   4        161.90        163.40         2.75 o                         
  -5  -4   4        369.53        364.48         5.45 o                         
  -4  -4   4         31.72         28.99         1.43 o                         
  -3  -4   4         66.60         58.72         2.64 o                         
  -2  -4   4         22.81         20.20         1.26 o                         
  -1  -4   4         18.90         22.65         1.26 o                         
   0  -4   4         58.17         31.93         2.24 o                         
   1  -4   4        612.34        603.87        12.54 o                         
   2  -4   4        640.13        612.92        13.38 o                         
   3  -4   4         29.83         28.29         1.69 o                         
   4  -4   4          6.91          6.98         2.06 o                         
   5  -4   4        468.36        473.78         8.40 o                         
   6  -4   4          2.97          2.70         0.70 o                         
  -7  -3   4         14.72         18.49         1.03 o                         
  -6  -3   4         23.26         25.78         0.80 o                         
  -5  -3   4        219.10        204.55         3.86 o                         
  -4  -3   4          3.07          2.49         0.86 o                         
  -3  -3   4         98.90         83.20         1.88 o                         
  -2  -3   4        549.30        535.17         8.22 o                         
  -1  -3   4        316.08        348.36         7.89 o                         
   0  -3   4         51.51         37.37         1.48 o                         
   1  -3   4        284.33        302.87         5.92 o                         
   2  -3   4        404.22        428.97         8.28 o                         
   3  -3   4        203.80        179.92         4.92 o                         
   4  -3   4         19.31         19.69         2.18 o                         
   5  -3   4        467.79        435.23         8.50 o                         
   6  -3   4          1.95          2.02         0.78 o                         
  -7  -2   4         12.60         14.79         0.98 o                         
  -6  -2   4          1.00          0.89         0.46 o                         
  -5  -2   4        565.09        580.81        10.82 o                         
  -4  -2   4        232.87        203.29         4.73 o                         
  -3  -2   4        102.00         79.39         2.14 o                         
  -2  -2   4         59.36         58.36         1.56 o                         
  -1  -2   4        286.90        299.80         5.83 o                         
   0  -2   4        164.53        165.22         4.12 o                         
   1  -2   4        610.99        582.10        13.01 o                         
   2  -2   4         52.56         63.87         1.84 o                         
   3  -2   4        649.17        616.39        15.37 o                         
   4  -2   4        201.64        199.05         6.74 o                         
   5  -2   4         93.65         91.58         2.03 o                         
   6  -2   4        294.10        319.08         6.40 o                         
   7  -2   4         24.18         23.36         1.19 o                         
  -7  -1   4          6.85          6.38         0.72 o                         
  -6  -1   4         14.27         11.85         0.72 o                         
  -5  -1   4        124.66        117.02         3.31 o                         
  -4  -1   4        141.13        125.95         4.88 o                         
  -3  -1   4         10.62          7.56         0.87 o                         
  -2  -1   4       1894.88       1792.97        30.83 o                         
  -1  -1   4         17.44         15.80         1.07 o                         
   0  -1   4       2096.89       2301.50        43.70 o                         
   1  -1   4        291.09        301.10         5.57 o                         
   2  -1   4        465.76        476.93        10.19 o                         
   3  -1   4        218.75        221.15         4.46 o                         
   4  -1   4        224.10        227.96         6.24 o                         
   5  -1   4        271.47        266.55         5.12 o                         
   6  -1   4        157.34        159.24         4.10 o                         
   7  -1   4          1.95          1.72         1.41 o                         
  -7   0   4        329.92        333.19        10.05 o                         
  -6   0   4          0.89          1.40         0.63 o                         
  -5   0   4          0.26          0.26         1.16 o                         
  -4   0   4       2057.96       1982.80        33.86 o                         
  -3   0   4         58.57         72.77         2.39 o                         
  -2   0   4       1383.94       1411.87        40.68 o                         
  -1   0   4         71.85         74.51         2.00 o                         
   0   0   4       4616.47       6094.05       121.14 o                         
   1   0   4        781.23        963.79        23.50 o                         
   2   0   4        324.35        312.08         4.61 o                         
   3   0   4        210.23        197.31         4.29 o                         
   4   0   4        208.18        203.80         4.67 o                         
   5   0   4        112.38        109.22         2.16 o                         
   6   0   4        333.63        330.60         5.00 o                         
   7   0   4         71.81         78.71         4.58 o                         
  -7   1   4         13.50         15.00         1.17 o                         
  -6   1   4         10.88          9.85         0.73 o                         
  -5   1   4         12.06         11.02         1.48 o                         
  -4   1   4        410.66        361.51         9.16 o                         
  -3   1   4         18.44         21.32         2.03 o                         
  -2   1   4        315.98        304.67         5.26 o                         
  -1   1   4       1332.72       1429.30        45.15 o                         
   0   1   4       2058.33       2197.53        40.01 o                         
   1   1   4        710.41        700.33        14.34 o                         
   2   1   4         21.56         16.29         1.05 o                         
   3   1   4        155.85        171.36         3.82 o                         
   4   1   4        496.65        502.70         8.77 o                         
   5   1   4          7.90          7.85         0.62 o                         
   6   1   4        235.78        234.98         3.72 o                         
   7   1   4         92.92         85.75         2.17 o                         
  -7   2   4        158.01        159.40         3.80 o                         
  -6   2   4        244.11        237.66         4.31 o                         
  -5   2   4         10.42         12.43         1.43 o                         
  -4   2   4         91.18         93.86         2.84 o                         
  -3   2   4       2289.62       2443.84        47.09 o                         
  -2   2   4        508.27        501.75         8.92 o                         
  -1   2   4        548.39        578.18         9.22 o                         
   0   2   4          0.04         -0.08         0.64 o                         
   1   2   4        297.26        292.41         4.66 o                         
   2   2   4         28.81         22.28         0.88 o                         
   3   2   4          3.32          2.43         0.96 o                         
   4   2   4        142.34        118.73         3.74 o                         
   5   2   4         42.40         45.24         1.14 o                         
   6   2   4          1.80          1.63         0.56 o                         
  -7   3   4          0.20         -0.77         0.88 o                         
  -6   3   4         96.58        103.95         2.48 o                         
  -5   3   4        110.06        101.22         2.10 o                         
  -4   3   4        229.42        217.37         5.73 o                         
  -3   3   4         87.44         73.79         3.56 o                         
  -2   3   4         49.18         61.55         2.77 o                         
  -1   3   4         35.02         28.88         1.27 o                         
   0   3   4        325.36        309.41         5.00 o                         
   1   3   4        660.68        643.19         8.99 o                         
   2   3   4        271.53        287.10         4.36 o                         
   3   3   4         10.67         12.33         1.10 o                         
   4   3   4        390.43        417.60         8.34 o                         
   5   3   4        127.86        122.76         2.77 o                         
   6   3   4         48.02         48.27         1.36 o                         
  -7   4   4          0.41          0.99         1.09 o                         
  -6   4   4        334.88        356.73         7.70 o                         
  -5   4   4        114.66        107.12         2.22 o                         
  -4   4   4         29.19         30.42         3.63 o                         
  -3   4   4        237.42        241.77         6.93 o                         
  -2   4   4        362.98        384.17         8.51 o                         
  -1   4   4        434.58        416.82         6.99 o                         
   0   4   4          4.71          8.06         1.07 o                         
   1   4   4        113.35        124.86         2.66 o                         
   2   4   4        144.55        140.74         3.20 o                         
   3   4   4          3.31          3.59         1.19 o                         
   4   4   4         59.41         59.62         1.97 o                         
   5   4   4         74.03         72.12         2.30 o                         
   6   4   4          0.08         -0.18         0.55 o                         
  -6   5   4         11.62         10.10         1.10 o                         
  -5   5   4         17.89         23.27         0.90 o                         
  -4   5   4        243.22        238.68         4.61 o                         
  -3   5   4        364.65        345.57        16.55 o                         
  -2   5   4         82.13         81.66         3.18 o                         
  -1   5   4         19.20         18.81         2.48 o                         
   0   5   4        226.16        229.28         5.58 o                         
   1   5   4         23.19         28.99         2.06 o                         
   2   5   4        296.10        296.90         7.23 o                         
   3   5   4         86.47         86.83         2.24 o                         
   4   5   4          1.76          1.58         0.77 o                         
   5   5   4         82.86         84.22         4.94 o                         
  -5   6   4        207.08        212.57         7.38 o                         
  -4   6   4         28.56         25.94         1.21 o                         
  -3   6   4        115.75        112.06         2.92 o                         
  -2   6   4        414.97        414.67         9.04 o                         
  -1   6   4          3.00          1.95         2.36 o                         
   0   6   4        101.54         95.70         3.58 o                         
   1   6   4          0.22         -0.41         1.52 o                         
   2   6   4         64.38         61.59         1.65 o                         
   3   6   4          3.84          4.81         0.64 o                         
   4   6   4         29.89         31.91         1.81 o                         
   5   6   4          8.94          9.95         0.80 o                         
  -5   7   4          6.51          4.19         1.30 o                         
  -4   7   4          2.46          4.67         0.78 o                         
  -3   7   4        348.58        350.82        10.31 o                         
  -2   7   4         17.31         18.24         0.93 o                         
  -1   7   4         25.13         23.00         0.99 o                         
   0   7   4         31.45         29.47         1.12 o                         
   1   7   4         10.63         12.41         1.07 o                         
   2   7   4         63.28         61.03         1.44 o                         
   3   7   4        150.69        149.39         2.74 o                         
   4   7   4         11.79         11.55         0.87 o                         
  -3   8   4          0.32          0.63         0.67 o                         
  -2   8   4          3.37          5.05         0.77 o                         
  -1   8   4         17.73         18.54         0.88 o                         
   0   8   4          7.03          7.48         0.76 o                         
   1   8   4         24.66         28.98         4.03 o                         
   2   8   4          6.37          6.42         0.82 o                         
   3   8   4          3.46          3.08         1.11 o                         
  -1   9   4          6.85          6.27         0.76 o                         
   0   9   4          3.37          3.84         1.02 o                         
  -2  -9   5         27.34         22.26         1.94 o                         
  -1  -9   5         74.56         80.44         3.29 o                         
   0  -9   5          1.88          1.60         0.63 o                         
   1  -9   5         40.29         43.99         3.93 o                         
  -4  -8   5         46.72         54.87         1.57 o                         
  -3  -8   5         26.51         27.98         0.74 o                         
  -2  -8   5         11.76         10.95         0.51 o                         
  -1  -8   5         67.31         69.01         1.35 o                         
   0  -8   5         29.87         28.84         1.04 o                         
   1  -8   5         37.20         41.25         1.21 o                         
   2  -8   5         76.81         84.11         2.21 o                         
   3  -8   5         22.11         22.61         1.11 o                         
  -5  -7   5         11.10         12.25         0.58 o                         
  -4  -7   5          0.11         -0.26         0.45 o                         
  -3  -7   5         83.95         82.95         1.58 o                         
  -2  -7   5         29.56         31.07         0.78 o                         
  -1  -7   5        345.67        329.48         6.03 o                         
   0  -7   5         81.82         81.45         1.76 o                         
   1  -7   5          7.64          6.39         0.65 o                         
   2  -7   5        307.46        302.69         5.34 o                         
   3  -7   5        222.40        229.28         4.70 o                         
   4  -7   5         15.34         15.81         0.91 o                         
  -6  -6   5          0.56          0.25         1.09 o                         
  -5  -6   5         40.17         44.58         1.27 o                         
  -4  -6   5         23.28         24.41         0.84 o                         
  -3  -6   5        254.53        249.06         4.48 o                         
  -2  -6   5        110.91        115.40         3.96 o                         
  -1  -6   5          0.46          1.14         1.58 o                         
   0  -6   5        150.40        148.23         5.75 o                         
   1  -6   5         51.27         49.92         2.78 o                         
   2  -6   5        389.68        379.30         6.47 o                         
   3  -6   5          4.10          4.53         0.62 o                         
   4  -6   5          0.95          0.58         0.51 o                         
   5  -6   5         64.04         70.13         3.10 o                         
  -6  -5   5         45.39         51.81         1.12 o                         
  -5  -5   5         49.53         49.90         1.26 o                         
  -4  -5   5         14.61         14.04         0.67 o                         
  -3  -5   5         22.19         20.31         1.47 o                         
  -2  -5   5          5.23          2.73         1.10 o                         
  -1  -5   5        139.94        141.12         4.54 o                         
   0  -5   5       1054.61       1037.83        34.07 o                         
   1  -5   5         14.25         12.62         1.61 o                         
   2  -5   5          8.36          8.35         1.77 o                         
   3  -5   5        914.85        904.17        27.51 o                         
   4  -5   5          9.96          8.23         0.58 o                         
   5  -5   5         39.24         41.25         1.20 o                         
  -7  -4   5         55.84         63.26         2.89 o                         
  -6  -4   5         13.27         15.59         0.71 o                         
  -5  -4   5         30.25         27.77         0.92 o                         
  -4  -4   5         18.66         16.99         1.51 o                         
  -3  -4   5        628.69        589.00         8.51 o                         
  -2  -4   5        308.09        289.12         5.71 o                         
  -1  -4   5          7.76          7.34         1.16 o                         
   0  -4   5         20.29         27.99         1.60 o                         
   1  -4   5        668.82        727.01        13.44 o                         
   2  -4   5         58.03         48.14         2.28 o                         
   3  -4   5        286.79        280.27         8.41 o                         
   4  -4   5          1.71          2.05         0.52 o                         
   5  -4   5         13.71         13.58         0.73 o                         
   6  -4   5        105.53        109.48         2.39 o                         
  -7  -3   5          2.96          3.61         0.77 o                         
  -6  -3   5         92.33         89.36         1.72 o                         
  -5  -3   5        225.09        209.50         3.06 o                         
  -4  -3   5         64.52         55.47         1.79 o                         
  -3  -3   5         34.82         32.87         1.20 o                         
  -2  -3   5         24.63         21.33         1.47 o                         
  -1  -3   5          1.00          1.65         0.79 o                         
   0  -3   5       1381.27       1327.23        19.61 o                         
   1  -3   5        592.87        571.59        10.08 o                         
   2  -3   5         30.63         28.49         1.48 o                         
   3  -3   5        200.85        185.28         5.13 o                         
   4  -3   5        304.15        296.65        12.05 o                         
   5  -3   5          1.83          2.49         0.69 o                         
   6  -3   5         34.54         39.29         1.39 o                         
  -7  -2   5        185.93        179.40         5.36 o                         
  -6  -2   5         41.07         41.54         1.14 o                         
  -5  -2   5         61.97         61.70         4.22 o                         
  -4  -2   5         13.82         12.65         1.12 o                         
  -3  -2   5          3.70          4.63         0.85 o                         
  -2  -2   5       1352.37       1237.34        18.35 o                         
  -1  -2   5        511.84        522.27        12.25 o                         
   0  -2   5         15.27         14.71         0.85 o                         
   1  -2   5        868.33        979.62        12.83 o                         
   2  -2   5         92.62        129.09         2.71 o                         
   3  -2   5        476.95        438.64         8.72 o                         
   4  -2   5         22.82         22.90         2.66 o                         
   5  -2   5         10.93          9.51         0.85 o                         
   6  -2   5          0.09          0.65         0.83 o                         
  -7  -1   5          8.53          7.80         0.73 o                         
  -6  -1   5          0.15         -0.24         0.55 o                         
  -5  -1   5        671.87        659.23        11.92 o                         
  -4  -1   5         73.84         56.11         1.83 o                         
  -3  -1   5         18.82         24.65         1.48 o                         
  -2  -1   5        190.59        196.74         4.35 o                         
  -1  -1   5         32.00         39.03         1.64 o                         
   0  -1   5          4.19          4.06         0.81 o                         
   1  -1   5       4724.32       4743.83        70.23 o                         
   2  -1   5        127.31        135.71         4.13 o                         
   3  -1   5        407.88        418.15        12.03 o                         
   4  -1   5        448.49        422.31        11.54 o                         
   5  -1   5         28.67         30.31         0.98 o                         
   6  -1   5          5.89          6.48         0.72 o                         
   7  -1   5          0.18          1.63         0.78 o                         
  -7   0   5        180.43        192.53         5.31 o                         
  -6   0   5        281.40        274.35         5.01 o                         
  -5   0   5         92.47         81.75         2.70 o                         
  -4   0   5          0.32          0.33         0.89 o                         
  -3   0   5         25.03         23.09         1.42 o                         
  -2   0   5        256.48        231.28         4.48 o                         
  -1   0   5       1286.55       1301.09        20.76 o                         
   0   0   5       2319.84       2912.30        55.10 o                         
   1   0   5       1181.88       1240.07        22.07 o                         
   2   0   5        774.65        837.82        11.75 o                         
   3   0   5         41.91         28.12         1.43 o                         
   4   0   5        160.48        141.20         4.85 o                         
   5   0   5          7.18          5.65         0.67 o                         
   6   0   5          4.04          3.30         0.64 o                         
   7   0   5         11.73          9.55         1.34 o                         
  -7   1   5        143.58        156.08         3.67 o                         
  -6   1   5         23.32         20.22         1.16 o                         
  -5   1   5          0.07         -1.32         1.32 o                         
  -4   1   5       1612.80       1556.85        24.97 o                         
  -3   1   5         92.51        132.77         3.25 o                         
  -2   1   5         35.84         40.75         2.52 o                         
  -1   1   5          7.70          8.24         0.74 o                         
   0   1   5        110.36        120.90         2.78 o                         
   1   1   5       1101.87       1042.45        16.44 o                         
   2   1   5        959.80        920.88        13.19 o                         
   3   1   5        120.55        113.77         2.64 o                         
   4   1   5         37.55         36.57         1.86 o                         
   5   1   5        189.27        183.26         3.26 o                         
   6   1   5          1.10          0.65         0.52 o                         
  -7   2   5         47.54         47.96         1.90 o                         
  -6   2   5        221.25        233.85         5.07 o                         
  -5   2   5         57.25         57.28         2.73 o                         
  -4   2   5         73.86         78.21         2.61 o                         
  -3   2   5         19.91         18.04         1.90 o                         
  -2   2   5         42.51         38.12         1.85 o                         
  -1   2   5        679.79        675.90        13.70 o                         
   0   2   5        761.40        711.75        10.11 o                         
   1   2   5        243.75        230.53         3.73 o                         
   2   2   5         10.47          9.92         0.92 o                         
   3   2   5         76.70         86.84         2.43 o                         
   4   2   5         33.96         27.70         1.76 o                         
   5   2   5         35.17         36.57         1.04 o                         
   6   2   5          3.86          3.84         0.57 o                         
  -7   3   5         52.09         53.87         2.34 o                         
  -6   3   5        117.10        138.49         3.11 o                         
  -5   3   5        174.42        161.51         3.14 o                         
  -4   3   5        222.37        232.71         9.60 o                         
  -3   3   5       1008.90       1002.05        20.01 o                         
  -2   3   5        183.59        182.91         4.72 o                         
  -1   3   5        106.77        108.19         2.93 o                         
   0   3   5          0.33          0.74         0.92 o                         
   1   3   5         14.41         13.00         1.00 o                         
   2   3   5        533.38        502.84         6.71 o                         
   3   3   5         51.50         44.38         1.73 o                         
   4   3   5         59.74         52.51         1.38 o                         
   5   3   5          0.09         -0.09         0.73 o                         
   6   3   5         11.88         10.68         0.71 o                         
  -6   4   5        112.64        129.13         3.25 o                         
  -5   4   5        204.68        205.09         3.78 o                         
  -4   4   5         27.96         23.17         2.25 o                         
  -3   4   5         10.80          9.08         1.43 o                         
  -2   4   5          1.40          1.62         1.01 o                         
  -1   4   5        236.06        227.52         4.22 o                         
   0   4   5         16.21         13.11         1.18 o                         
   1   4   5        129.39        121.77         2.89 o                         
   2   4   5        105.96        100.85         2.71 o                         
   3   4   5         24.06         22.27         1.72 o                         
   4   4   5          1.81          1.65         0.81 o                         
   5   4   5         84.73         96.22         2.63 o                         
   6   4   5          4.78          4.45         0.53 o                         
  -6   5   5        122.09        138.92         5.92 o                         
  -5   5   5         73.18         82.58         1.83 o                         
  -4   5   5        247.82        244.84         5.73 o                         
  -3   5   5        797.13        736.49        32.32 o                         
  -2   5   5         35.42         34.94         2.09 o                         
  -1   5   5        283.06        271.55         8.36 o                         
   0   5   5          0.78          0.10         1.25 o                         
   1   5   5          0.25          1.49         1.35 o                         
   2   5   5         49.23         46.49         2.66 o                         
   3   5   5        200.11        191.68         4.58 o                         
   4   5   5          0.09          0.67         0.79 o                         
   5   5   5         81.46         83.89         2.36 o                         
  -5   6   5        164.44        173.76         4.11 o                         
  -4   6   5         16.70         14.89         1.08 o                         
  -3   6   5        187.04        181.83         4.61 o                         
  -2   6   5         22.24         22.78         1.04 o                         
  -1   6   5          6.56          6.62         2.45 o                         
   0   6   5        120.15        107.63         3.35 o                         
   1   6   5         20.11         22.69         0.97 o                         
   2   6   5          2.36          2.09         0.62 o                         
   3   6   5         10.38         10.01         0.72 o                         
   4   6   5          7.91          8.46         0.77 o                         
   5   6   5          0.13         -0.74         0.92 o                         
  -4   7   5          1.15          1.16         0.80 o                         
  -3   7   5         16.05         17.55         0.97 o                         
  -2   7   5        138.57        136.50         3.00 o                         
  -1   7   5          6.70          6.48         0.76 o                         
   0   7   5        142.72        128.59         2.70 o                         
   1   7   5          2.61          1.95         0.57 o                         
   2   7   5          2.45          2.16         0.58 o                         
   3   7   5         89.76         91.71         2.19 o                         
   4   7   5          0.05         -0.04         0.92 o                         
  -3   8   5         20.13         19.02         1.66 o                         
  -2   8   5         17.38         18.95         1.05 o                         
  -1   8   5          8.37          7.40         0.66 o                         
   0   8   5          3.49          4.65         0.68 o                         
   1   8   5         96.03         79.44         2.67 o                         
   2   8   5          5.98          3.80         1.48 o                         
  -2  -9   6         18.45         14.27         1.41 o                         
  -1  -9   6         37.22         37.17         1.07 o                         
   0  -9   6         11.01          8.73         0.74 o                         
   1  -9   6        122.14        119.26         3.52 o                         
  -4  -8   6         11.97         11.03         0.68 o                         
  -3  -8   6         72.52         75.53         1.59 o                         
  -2  -8   6         49.00         48.46         1.02 o                         
  -1  -8   6        188.05        197.41         3.87 o                         
   0  -8   6         25.51         23.56         0.83 o                         
   1  -8   6        186.98        195.02         3.98 o                         
   2  -8   6        299.83        319.28         7.22 o                         
   3  -8   6         63.45         61.27         2.94 o                         
  -5  -7   6         19.06         19.94         0.69 o                         
  -4  -7   6          2.68          3.18         0.56 o                         
  -3  -7   6          4.79          6.02         0.54 o                         
  -2  -7   6          0.00         -0.08         0.45 o                         
  -1  -7   6          1.43          1.12         0.49 o                         
   0  -7   6        209.79        197.88         3.67 o                         
   1  -7   6        105.57        101.53         2.08 o                         
   2  -7   6        117.08        121.29         2.36 o                         
   3  -7   6          3.85          4.06         0.64 o                         
   4  -7   6         29.79         25.59         1.12 o                         
  -5  -6   6         77.47         85.20         1.57 o                         
  -4  -6   6          5.55          6.00         0.55 o                         
  -3  -6   6         49.26         47.70         1.09 o                         
  -2  -6   6        397.54        387.91         6.81 o                         
  -1  -6   6        934.92        971.53        19.61 o                         
   0  -6   6        465.53        494.37        11.75 o                         
   1  -6   6         17.34         16.80         1.95 o                         
   2  -6   6        908.73        896.32        13.93 o                         
   3  -6   6        176.54        163.58         2.80 o                         
   4  -6   6         65.21         65.34         1.61 o                         
  -6  -5   6         23.28         21.84         1.22 o                         
  -5  -5   6        105.65        107.54         1.84 o                         
  -4  -5   6          7.85          7.59         0.58 o                         
  -3  -5   6         11.69         14.84         1.49 o                         
  -2  -5   6        133.94        125.49         5.77 o                         
  -1  -5   6          0.31         -1.31         1.31 o                         
   0  -5   6         84.44         69.03         3.65 o                         
   1  -5   6         31.49         27.50         2.02 o                         
   2  -5   6        378.97        382.54        10.84 o                         
   3  -5   6         55.91         53.70         1.66 o                         
   4  -5   6          0.76          1.67         0.60 o                         
   5  -5   6        210.40        200.65         4.16 o                         
  -7  -4   6          2.04          0.46         0.92 o                         
  -6  -4   6        156.70        149.42         2.53 o                         
  -5  -4   6        192.83        200.60         3.13 o                         
  -4  -4   6        178.35        175.59         5.50 o                         
  -3  -4   6         52.25         57.18         1.83 o                         
  -2  -4   6        319.29        283.57         5.79 o                         
  -1  -4   6          0.46         -0.07         0.93 o                         
   0  -4   6       3102.31       3015.67        43.55 o                         
   1  -4   6        384.74        450.54         9.93 o                         
   2  -4   6        131.99        141.98         4.39 o                         
   3  -4   6       1198.45       1122.15        56.16 o                         
   4  -4   6        331.09        305.63         5.08 o                         
   5  -4   6         18.39         15.99         0.75 o                         
   6  -4   6         24.08         27.28         1.30 o                         
  -7  -3   6        144.14        159.49         4.43 o                         
  -6  -3   6         10.00         10.98         0.61 o                         
  -5  -3   6        178.07        172.34         2.74 o                         
  -4  -3   6        314.77        301.25         5.65 o                         
  -3  -3   6        210.48        204.23         4.12 o                         
  -2  -3   6          1.87          3.14         0.90 o                         
  -1  -3   6          7.61          7.53         0.92 o                         
   0  -3   6         79.77         80.42         1.88 o                         
   1  -3   6          2.11          2.02         0.50 o                         
   2  -3   6         13.96         13.15         1.33 o                         
   3  -3   6        557.53        503.93        13.07 o                         
   4  -3   6         21.94         21.99         2.99 o                         
   5  -3   6         10.25          7.78         0.72 o                         
   6  -3   6        235.79        226.59         4.62 o                         
  -7  -2   6          3.15          3.97         0.57 o                         
  -6  -2   6         59.34         60.75         1.44 o                         
  -5  -2   6        536.48        496.86         9.50 o                         
  -4  -2   6        600.75        556.92        13.11 o                         
  -3  -2   6        367.62        376.84         6.53 o                         
  -2  -2   6          3.20          5.41         0.81 o                         
  -1  -2   6        602.08        595.90         9.27 o                         
   0  -2   6        658.16        652.40         9.41 o                         
   1  -2   6       3820.53       4096.76        54.89 o                         
   2  -2   6        161.84        179.11         3.33 o                         
   3  -2   6        938.20        945.49        17.37 o                         
   4  -2   6        856.76        776.09        19.78 o                         
   5  -2   6         15.95         15.67         0.94 o                         
   6  -2   6          9.52          8.31         0.84 o                         
  -7  -1   6        353.50        356.63         7.93 o                         
  -6  -1   6        137.37        134.22         2.65 o                         
  -5  -1   6          0.05          0.89         1.22 o                         
  -4  -1   6        389.47        380.99         6.76 o                         
  -3  -1   6         38.26         35.19         1.50 o                         
  -2  -1   6        321.59        285.39         5.44 o                         
  -1  -1   6         30.11         38.41         1.24 o                         
   0  -1   6        196.91        207.13         4.42 o                         
   1  -1   6        974.47        979.11        15.95 o                         
   2  -1   6          5.97          8.01         1.07 o                         
   3  -1   6        315.71        297.81         7.75 o                         
   4  -1   6        293.52        288.67        13.54 o                         
   5  -1   6          1.11         10.03         2.91 o                         
   6  -1   6         50.95         47.57         1.52 o                         
  -7   0   6         36.53         36.47         1.57 o                         
  -6   0   6          1.17          0.78         0.66 o                         
  -5   0   6        915.95        863.30        15.08 o                         
  -4   0   6        813.02        741.14        11.81 o                         
  -3   0   6        474.79        504.57         9.05 o                         
  -2   0   6        270.80        316.37         5.20 o                         
  -1   0   6         22.16         11.09         0.89 o                         
   0   0   6        995.33       1253.45        16.31 o                         
   1   0   6       3010.63       2932.87        44.03 o                         
   2   0   6       2514.69       2681.01        36.52 o                         
   3   0   6        166.70        185.25         3.96 o                         
   4   0   6        567.90        545.07        12.04 o                         
   5   0   6        344.60        333.98         5.82 o                         
   6   0   6         22.72         25.07         0.92 o                         
  -7   1   6        129.83        126.54         3.16 o                         
  -6   1   6        724.45        729.17        12.55 o                         
  -5   1   6         41.24         41.12         2.11 o                         
  -4   1   6          9.20         10.44         1.63 o                         
  -3   1   6        649.09        664.48        10.58 o                         
  -2   1   6          9.77         12.50         1.02 o                         
  -1   1   6        877.36        800.18        11.40 o                         
   0   1   6        799.90        868.62        12.91 o                         
   1   1   6        604.27        596.28         8.29 o                         
   2   1   6         36.46         29.93         1.41 o                         
   3   1   6         53.45         56.71         2.35 o                         
   4   1   6        308.88        279.38         6.98 o                         
   5   1   6         36.23         38.31         0.94 o                         
   6   1   6         22.76         21.89         0.92 o                         
  -7   2   6         95.61        102.86         3.00 o                         
  -6   2   6         21.39         17.82         1.04 o                         
  -5   2   6        105.87        107.70         2.32 o                         
  -4   2   6       1227.84       1185.95        21.43 o                         
  -3   2   6        792.59        750.30        14.65 o                         
  -2   2   6         46.47         47.92         1.49 o                         
  -1   2   6        683.26        757.13        16.06 o                         
   0   2   6         39.11         29.05         1.14 o                         
   1   2   6        270.13        266.41         4.29 o                         
   2   2   6       1256.86       1219.21        16.36 o                         
   3   2   6        745.01        798.17        11.39 o                         
   4   2   6         13.15         15.33         1.56 o                         
   5   2   6        352.63        340.57         5.58 o                         
   6   2   6         74.44         73.76         2.02 o                         
  -7   3   6         22.79         22.49         1.23 o                         
  -6   3   6        322.24        334.06         6.49 o                         
  -5   3   6        366.37        364.51         5.95 o                         
  -4   3   6         21.40         22.79         2.06 o                         
  -3   3   6          0.77         -0.17         1.28 o                         
  -2   3   6        632.03        676.06        12.89 o                         
  -1   3   6        302.59        276.77         5.08 o                         
   0   3   6        363.59        342.84         5.71 o                         
   1   3   6        520.03        548.05         8.26 o                         
   2   3   6         91.49         94.70         2.10 o                         
   3   3   6          3.65          3.17         1.05 o                         
   4   3   6         86.18         78.72         1.94 o                         
   5   3   6         56.06         55.42         1.42 o                         
   6   3   6          0.48          0.83         0.51 o                         
  -6   4   6        178.98        183.57         3.91 o                         
  -5   4   6          7.82         10.08         0.83 o                         
  -4   4   6        412.33        413.43         7.42 o                         
  -3   4   6       1066.92       1020.90        24.38 o                         
  -2   4   6        204.38        191.12         5.13 o                         
  -1   4   6         64.09         70.34         1.95 o                         
   0   4   6         22.11         23.07         1.41 o                         
   1   4   6          0.25          1.00         1.09 o                         
   2   4   6        267.90        260.48         5.07 o                         
   3   4   6        353.74        332.10         5.70 o                         
   4   4   6         59.92         62.71         1.88 o                         
   5   4   6         89.79         89.25         3.15 o                         
  -6   5   6         82.50         98.13         4.40 o                         
  -5   5   6        343.09        363.98         8.26 o                         
  -4   5   6         64.44         63.17         1.79 o                         
  -3   5   6         92.50         91.50         2.25 o                         
  -2   5   6          5.88          4.51         1.73 o                         
  -1   5   6         63.18         56.99         3.46 o                         
   0   5   6        233.46        210.16         4.66 o                         
   1   5   6          9.24         14.12         1.42 o                         
   2   5   6        110.21        104.23         1.96 o                         
   3   5   6         53.89         55.54         1.60 o                         
   4   5   6          1.34          1.40         0.76 o                         
   5   5   6         87.69         95.48         2.39 o                         
  -5   6   6         39.52         37.83         1.31 o                         
  -4   6   6          0.05          0.68         0.89 o                         
  -3   6   6        477.08        459.68        12.67 o                         
  -2   6   6        634.51        642.35        12.38 o                         
  -1   6   6          8.45         10.31         0.67 o                         
   0   6   6          5.90          6.27         0.77 o                         
   1   6   6         44.33         40.85         1.52 o                         
   2   6   6         32.25         31.06         1.45 o                         
   3   6   6         53.57         49.52         1.68 o                         
   4   6   6        158.28        162.37         4.49 o                         
  -4   7   6         98.01         98.74         2.82 o                         
  -3   7   6         49.10         42.60         1.37 o                         
  -2   7   6          0.39          0.81         0.84 o                         
  -1   7   6         18.62         17.87         0.78 o                         
   0   7   6          4.55          4.59         0.63 o                         
   1   7   6         12.35         11.13         0.77 o                         
   2   7   6         30.12         25.94         0.89 o                         
   3   7   6          0.13          0.56         0.48 o                         
  -3   8   6          7.51          6.09         1.23 o                         
  -2   8   6        266.13        246.62         7.58 o                         
  -1   8   6         87.22         86.32         3.63 o                         
   0   8   6         25.04         24.62         1.86 o                         
   1   8   6         20.39         17.73         1.06 o                         
   2   8   6          2.22          1.90         0.99 o                         
  -1  -9   7          2.40          2.78         0.76 o                         
   0  -9   7          1.61          2.26         0.61 o                         
   1  -9   7         77.82         76.12         2.38 o                         
  -3  -8   7          1.35          0.63         0.41 o                         
  -2  -8   7         40.94         39.59         1.19 o                         
  -1  -8   7         26.73         27.17         0.76 o                         
   0  -8   7         26.58         26.97         0.88 o                         
   1  -8   7         96.02        103.87         2.03 o                         
   2  -8   7         76.83         75.59         2.03 o                         
  -5  -7   7         24.29         24.20         0.90 o                         
  -4  -7   7         43.56         42.09         1.05 o                         
  -3  -7   7        191.05        196.82         3.27 o                         
  -2  -7   7          3.75          4.66         0.47 o                         
  -1  -7   7          6.44          5.92         0.56 o                         
   0  -7   7         26.96         24.88         0.98 o                         
   1  -7   7        105.49        103.26         2.12 o                         
   2  -7   7        237.65        249.80         5.83 o                         
   3  -7   7        124.63        119.26         2.55 o                         
  -5  -6   7         29.66         33.39         1.20 o                         
  -4  -6   7         11.40         11.58         0.71 o                         
  -3  -6   7        176.00        176.83         3.01 o                         
  -2  -6   7        168.37        167.65         2.64 o                         
  -1  -6   7          0.17          0.17         1.68 o                         
   0  -6   7        208.50        181.44         7.64 o                         
   1  -6   7          0.42          0.21         0.63 o                         
   2  -6   7        284.61        275.00         4.93 o                         
   3  -6   7        104.60         96.84         1.99 o                         
   4  -6   7          7.70          8.04         0.65 o                         
  -6  -5   7         29.45         33.03         0.78 o                         
  -5  -5   7        205.84        212.61         3.53 o                         
  -4  -5   7         19.58         21.18         0.74 o                         
  -3  -5   7        270.72        262.75         5.93 o                         
  -2  -5   7        558.13        554.37        10.38 o                         
  -1  -5   7         69.47         71.96         2.58 o                         
   0  -5   7          9.55          7.49         1.37 o                         
   1  -5   7          0.36         -0.07         1.61 o                         
   2  -5   7        440.08        434.17        12.15 o                         
   3  -5   7        639.14        627.09        10.06 o                         
   4  -5   7          1.36          1.18         0.59 o                         
   5  -5   7          8.81         10.85         0.77 o                         
  -6  -4   7         32.13         28.79         0.86 o                         
  -5  -4   7         96.20        102.98         2.40 o                         
  -4  -4   7         14.31         16.37         1.85 o                         
  -3  -4   7        114.64        111.14         4.42 o                         
  -2  -4   7         42.18         48.64         2.02 o                         
  -1  -4   7          5.12          5.68         1.12 o                         
   0  -4   7         48.15         35.95         1.75 o                         
   1  -4   7        383.01        369.76        10.33 o                         
   2  -4   7        234.79        237.42         5.72 o                         
   3  -4   7        513.46        484.06        16.11 o                         
   4  -4   7          1.33          0.53         0.64 o                         
   5  -4   7        213.65        213.06         4.66 o                         
   6  -4   7        219.13        249.75         6.95 o                         
  -7  -3   7          0.40          0.72         0.73 o                         
  -6  -3   7         11.87         10.93         0.71 o                         
  -5  -3   7        227.90        218.49         3.39 o                         
  -4  -3   7        229.66        227.56         5.52 o                         
  -3  -3   7        119.02        136.26         3.57 o                         
  -2  -3   7       2135.34       2141.03        31.52 o                         
  -1  -3   7        369.41        363.21         6.22 o                         
   0  -3   7        672.07        714.68         9.13 o                         
   1  -3   7         39.38         48.34         1.77 o                         
   2  -3   7          0.25          0.44         1.06 o                         
   3  -3   7       1024.74        978.18        29.29 o                         
   4  -3   7        411.50        407.55         7.32 o                         
   5  -3   7          1.83          1.99         0.74 o                         
   6  -3   7         10.51         12.00         0.77 o                         
  -7  -2   7         11.62         12.55         0.85 o                         
  -6  -2   7          0.77          1.10         0.58 o                         
  -5  -2   7         90.76         89.86         1.96 o                         
  -4  -2   7        405.35        361.23         7.26 o                         
  -3  -2   7          1.00          0.96         0.97 o                         
  -2  -2   7       1097.49       1092.54        16.58 o                         
  -1  -2   7          1.43          1.94         0.92 o                         
   0  -2   7          2.64          3.73         0.74 o                         
   1  -2   7        274.08        213.33         5.46 o                         
   2  -2   7          7.01         10.76         1.18 o                         
   3  -2   7        176.87        157.34         4.24 o                         
   4  -2   7        288.64        268.83         8.67 o                         
   5  -2   7         57.19         51.65         1.55 o                         
   6  -2   7        247.38        249.85         5.06 o                         
  -7  -1   7         12.67         11.74         0.90 o                         
  -6  -1   7         39.55         42.13         1.37 o                         
  -5  -1   7         28.93         25.65         1.72 o                         
  -4  -1   7        732.76        703.34        13.49 o                         
  -3  -1   7        665.43        739.71        16.22 o                         
  -2  -1   7        314.49        357.97         6.48 o                         
  -1  -1   7       4074.79       4015.89        57.50 o                         
   0  -1   7        143.75        157.69         2.93 o                         
   1  -1   7        683.64        730.02        11.40 o                         
   2  -1   7         90.90         86.62         2.42 o                         
   3  -1   7        208.81        186.19         5.92 o                         
   4  -1   7       1274.17       1241.72        30.09 o                         
   5  -1   7         51.99         52.78         1.27 o                         
   6  -1   7          1.40          1.03         0.75 o                         
  -7   0   7         72.55         80.40         2.13 o                         
  -6   0   7          1.33          1.03         0.69 o                         
  -5   0   7         33.04         31.87         1.82 o                         
  -4   0   7        487.14        476.48        10.62 o                         
  -3   0   7        197.31        186.64         5.32 o                         
  -2   0   7        755.18        843.23        12.16 o                         
  -1   0   7        616.53        632.81        18.20 o                         
   0   0   7         77.41         96.90         2.11 o                         
   1   0   7          4.69          2.35         0.78 o                         
   2   0   7        472.40        443.05         7.07 o                         
   3   0   7         81.62         79.18         2.43 o                         
   4   0   7        352.09        353.59         8.73 o                         
   5   0   7         70.43         67.12         1.57 o                         
   6   0   7        179.66        181.05         3.59 o                         
  -7   1   7          7.56          9.65         0.86 o                         
  -6   1   7         37.09         41.70         1.25 o                         
  -5   1   7        162.66        160.43         4.52 o                         
  -4   1   7        564.44        542.96         9.89 o                         
  -3   1   7        679.32        732.59        10.26 o                         
  -2   1   7        592.46        693.16         9.65 o                         
  -1   1   7        731.52        771.42        12.55 o                         
   0   1   7       1407.25       1506.27        20.76 o                         
   1   1   7          5.26          5.68         0.96 o                         
   2   1   7        910.68        936.30        13.73 o                         
   3   1   7         63.37         59.18         2.79 o                         
   4   1   7        527.23        498.07         9.04 o                         
   5   1   7        447.35        448.04         7.83 o                         
   6   1   7          8.71          8.50         0.80 o                         
  -7   2   7          2.42          3.33         0.76 o                         
  -6   2   7        160.09        169.42         2.94 o                         
  -5   2   7          0.37          0.40         0.65 o                         
  -4   2   7          7.37         12.49         1.65 o                         
  -3   2   7        961.31        997.11        16.81 o                         
  -2   2   7        107.38        134.44         3.02 o                         
  -1   2   7        455.97        447.44         6.02 o                         
   0   2   7         80.14         78.09         2.06 o                         
   1   2   7          1.31          1.22         0.79 o                         
   2   2   7        226.05        186.00         3.81 o                         
   3   2   7         50.25         42.45         1.85 o                         
   4   2   7        350.89        342.28         6.76 o                         
   5   2   7        103.31        102.54         1.96 o                         
   6   2   7         30.99         32.88         1.19 o                         
  -7   3   7         27.56         30.64         1.94 o                         
  -6   3   7          1.69          1.45         0.64 o                         
  -5   3   7          1.74          0.46         0.62 o                         
  -4   3   7        609.83        602.69        13.31 o                         
  -3   3   7        531.14        545.25        13.59 o                         
  -2   3   7        308.49        294.52         5.87 o                         
  -1   3   7        333.15        365.17         7.44 o                         
   0   3   7       1050.97       1086.14        14.77 o                         
   1   3   7        275.29        283.05         4.83 o                         
   2   3   7        339.22        316.17         5.09 o                         
   3   3   7        112.80        111.53         3.65 o                         
   4   3   7          0.13         -0.29         0.70 o                         
   5   3   7        218.80        223.72         4.57 o                         
   6   3   7         64.94         68.72         1.82 o                         
  -6   4   7        121.50        131.84         3.76 o                         
  -5   4   7         53.18         65.52         1.61 o                         
  -4   4   7          8.84          8.97         0.81 o                         
  -3   4   7         57.03         42.06         6.71 o                         
  -2   4   7        397.35        392.67         8.16 o                         
  -1   4   7         81.51         79.06         2.79 o                         
   0   4   7        563.05        560.34         9.57 o                         
   1   4   7          2.37          2.95         1.10 o                         
   2   4   7          0.74          0.45         1.12 o                         
   3   4   7        101.71         89.48         1.89 o                         
   4   4   7         47.30         45.39         1.53 o                         
   5   4   7         97.02         99.46         2.22 o                         
  -6   5   7         54.89         57.17         2.92 o                         
  -5   5   7          8.62          8.87         0.95 o                         
  -4   5   7         70.09         68.70         1.96 o                         
  -3   5   7        603.97        605.56        10.39 o                         
  -2   5   7        185.87        173.85         6.58 o                         
  -1   5   7        166.20        166.93         5.43 o                         
   0   5   7        322.22        335.80         7.22 o                         
   1   5   7        103.24         99.31         2.92 o                         
   2   5   7         14.83         15.06         0.70 o                         
   3   5   7        167.96        162.89         4.12 o                         
   4   5   7          0.58          0.79         0.71 o                         
   5   5   7         13.02         14.11         0.90 o                         
  -5   6   7        101.26        110.90         2.76 o                         
  -4   6   7         13.88         18.25         1.08 o                         
  -3   6   7         48.50         43.09         1.53 o                         
  -2   6   7        341.71        346.15         6.87 o                         
  -1   6   7          0.13          0.62         0.65 o                         
   0   6   7        125.56        115.50         2.82 o                         
   1   6   7         65.98         65.11         1.98 o                         
   2   6   7          0.27         -0.13         0.86 o                         
   3   6   7         12.41         11.69         0.66 o                         
   4   6   7         47.00         57.54         3.13 o                         
  -4   7   7         12.10         13.25         0.87 o                         
  -3   7   7        123.30        119.45         3.90 o                         
  -2   7   7        537.11        565.86        13.58 o                         
  -1   7   7          7.70          6.58         0.54 o                         
   0   7   7         80.92         71.99         1.82 o                         
   1   7   7         64.12         53.13         1.28 o                         
   2   7   7         16.89         14.29         0.69 o                         
   3   7   7          0.55          2.47         0.99 o                         
  -3   8   7          2.08          1.66         1.06 o                         
  -2   8   7          0.01          0.25         0.62 o                         
  -1   8   7         56.86         58.58         1.69 o                         
   0   8   7          7.47          4.68         0.94 o                         
   1   8   7         32.95         30.60         1.29 o                         
  -3  -8   8         25.71         27.95         0.86 o                         
  -2  -8   8          1.62          1.98         0.41 o                         
  -1  -8   8          3.26          2.86         0.49 o                         
   0  -8   8          2.22          3.85         0.58 o                         
   1  -8   8          7.38          6.08         0.58 o                         
   2  -8   8         55.72         55.02         1.58 o                         
  -4  -7   8          9.22          8.46         0.55 o                         
  -3  -7   8          3.73          4.03         0.48 o                         
  -2  -7   8        125.84        129.69         1.97 o                         
  -1  -7   8          8.31          6.94         0.55 o                         
   0  -7   8         83.34         81.43         1.78 o                         
   1  -7   8         80.77         82.98         1.78 o                         
   2  -7   8          4.14          5.07         0.65 o                         
   3  -7   8        133.79        133.68         2.76 o                         
  -5  -6   8          8.57          7.65         0.65 o                         
  -4  -6   8         30.32         30.42         0.95 o                         
  -3  -6   8        175.14        164.19         2.82 o                         
  -2  -6   8          0.95          0.61         0.46 o                         
  -1  -6   8          3.70          2.97         0.50 o                         
   0  -6   8         74.89         68.13         1.31 o                         
   1  -6   8          6.26          6.51         0.64 o                         
   2  -6   8         67.19         65.25         1.53 o                         
   3  -6   8         50.34         54.07         1.43 o                         
   4  -6   8         17.84         19.63         0.89 o                         
  -6  -5   8          0.11          0.84         0.52 o                         
  -5  -5   8         89.78         90.96         2.19 o                         
  -4  -5   8         32.25         34.77         0.92 o                         
  -3  -5   8         95.66         89.43         1.76 o                         
  -2  -5   8          0.90          0.87         1.22 o                         
  -1  -5   8        631.15        658.58        11.99 o                         
   0  -5   8        344.15        314.48         8.70 o                         
   1  -5   8         79.25         76.49         3.41 o                         
   2  -5   8        251.83        247.79         3.79 o                         
   3  -5   8        203.83        192.09         3.32 o                         
   4  -5   8          1.37          1.06         0.60 o                         
   5  -5   8         39.70         45.53         1.40 o                         
  -6  -4   8         24.50         27.12         0.81 o                         
  -5  -4   8         42.67         44.37         0.99 o                         
  -4  -4   8         14.75         13.77         0.64 o                         
  -3  -4   8          0.50          0.64         1.39 o                         
  -2  -4   8        182.92        154.39         5.35 o                         
  -1  -4   8          2.73          2.50         1.19 o                         
   0  -4   8         13.59         16.69         1.57 o                         
   1  -4   8        462.29        462.71        10.84 o                         
   2  -4   8        213.28        200.90         5.95 o                         
   3  -4   8        271.23        267.88         4.94 o                         
   4  -4   8          0.31          0.97         0.76 o                         
   5  -4   8          6.58          8.16         0.84 o                         
  -7  -3   8         16.53         14.55         1.07 o                         
  -6  -3   8         60.29         60.18         2.34 o                         
  -5  -3   8        119.97        108.59         2.03 o                         
  -4  -3   8         70.46         65.49         2.86 o                         
  -3  -3   8          1.26          2.09         0.87 o                         
  -2  -3   8         79.42         74.84         2.47 o                         
  -1  -3   8         37.80         32.63         1.75 o                         
   0  -3   8        322.60        347.90         5.70 o                         
   1  -3   8       1034.14       1033.45        17.29 o                         
   2  -3   8          0.36          0.75         1.41 o                         
   3  -3   8        269.93        263.41        10.39 o                         
   4  -3   8        151.55        147.12         5.03 o                         
   5  -3   8          2.59          2.15         0.71 o                         
   6  -3   8        130.29        138.39         6.01 o                         
  -7  -2   8         18.10         18.74         0.93 o                         
  -6  -2   8          2.92          4.59         0.75 o                         
  -5  -2   8        315.58        305.00         4.99 o                         
  -4  -2   8         42.77         50.40         3.22 o                         
  -3  -2   8        126.68        124.86         3.41 o                         
  -2  -2   8        562.73        516.57         8.53 o                         
  -1  -2   8        217.70        184.53         3.44 o                         
   0  -2   8        312.57        347.91         5.28 o                         
   1  -2   8         56.58         54.46         2.06 o                         
   2  -2   8         23.08         16.17         1.59 o                         
   3  -2   8        376.50        342.48         9.79 o                         
   4  -2   8        139.73        145.83         2.65 o                         
   5  -2   8          1.34          0.38         0.74 o                         
   6  -2   8          4.35          4.60         0.67 o                         
  -7  -1   8         14.97         15.44         0.88 o                         
  -6  -1   8         31.57         33.97         1.30 o                         
  -5  -1   8         67.08         59.49         1.85 o                         
  -4  -1   8        476.67        427.23         7.56 o                         
  -3  -1   8         38.77         29.46         1.54 o                         
  -2  -1   8         35.27         45.04         1.92 o                         
  -1  -1   8        300.57        362.08         7.27 o                         
   0  -1   8         12.62         11.51         0.92 o                         
   1  -1   8         22.43         28.20         1.31 o                         
   2  -1   8        399.27        400.22         7.09 o                         
   3  -1   8        155.80        149.24         3.99 o                         
   4  -1   8          3.14          3.70         0.57 o                         
   5  -1   8         23.17         25.36         1.04 o                         
   6  -1   8         30.28         33.07         1.19 o                         
  -7   0   8         16.21         13.06         0.69 o                         
  -6   0   8         27.79         27.71         1.01 o                         
  -5   0   8         47.68         42.54         1.66 o                         
  -4   0   8        428.66        425.03         7.55 o                         
  -3   0   8         81.77         81.92         2.23 o                         
  -2   0   8         36.13         36.33         1.57 o                         
  -1   0   8        859.22        788.48        10.72 o                         
   0   0   8         48.92         55.52         1.76 o                         
   1   0   8       1897.88       2116.89        29.18 o                         
   2   0   8        515.92        525.33         8.31 o                         
   3   0   8          0.46          1.00         1.24 o                         
   4   0   8        662.91        659.27        10.56 o                         
   5   0   8         10.83         12.87         0.65 o                         
   6   0   8          0.06          0.22         0.66 o                         
  -7   1   8         11.07         13.20         0.93 o                         
  -6   1   8         25.65         20.28         0.82 o                         
  -5   1   8        233.67        232.07         4.99 o                         
  -4   1   8        148.46        136.59         4.11 o                         
  -3   1   8        474.68        422.51         8.57 o                         
  -2   1   8         13.48         23.31         1.30 o                         
  -1   1   8        277.70        295.67         5.59 o                         
   0   1   8        545.80        704.60        11.14 o                         
   1   1   8         79.79         86.38         2.25 o                         
   2   1   8         84.09         70.36         2.21 o                         
   3   1   8         39.22         39.23         1.79 o                         
   4   1   8         39.53         39.26         1.01 o                         
   5   1   8          0.08         -0.04         0.58 o                         
   6   1   8          5.13          3.87         0.68 o                         
  -7   2   8          9.25         10.64         0.97 o                         
  -6   2   8         69.63         64.31         2.04 o                         
  -5   2   8         38.71         32.12         0.98 o                         
  -4   2   8        360.74        346.92         8.60 o                         
  -3   2   8        452.18        450.32         9.67 o                         
  -2   2   8        266.45        286.71         5.29 o                         
  -1   2   8         73.54         63.53         1.64 o                         
   0   2   8        579.36        528.68         8.25 o                         
   1   2   8        213.90        223.53         4.30 o                         
   2   2   8        177.47        177.53         3.64 o                         
   3   2   8        169.57        145.64         3.97 o                         
   4   2   8        119.35        115.49         2.57 o                         
   5   2   8        332.07        349.15         6.10 o                         
   6   2   8          1.34          1.73         0.74 o                         
  -7   3   8         14.83         17.93         1.48 o                         
  -6   3   8         33.37         35.69         1.15 o                         
  -5   3   8         14.36          9.78         0.73 o                         
  -4   3   8         85.48         88.83         3.73 o                         
  -3   3   8        311.54        303.14         7.54 o                         
  -2   3   8        231.38        189.63         4.92 o                         
  -1   3   8        425.52        435.59         8.19 o                         
   0   3   8          1.49          2.50         0.94 o                         
   1   3   8        129.02        139.15         3.07 o                         
   2   3   8         89.42         82.64         2.38 o                         
   3   3   8         13.72         11.28         0.68 o                         
   4   3   8          3.24          4.45         0.67 o                         
   5   3   8         38.25         42.09         1.22 o                         
  -6   4   8          8.47          7.22         0.77 o                         
  -5   4   8         75.68         71.73         1.89 o                         
  -4   4   8         18.34         21.61         1.09 o                         
  -3   4   8        471.49        467.29        14.38 o                         
  -2   4   8        315.32        323.49         7.94 o                         
  -1   4   8         46.01         49.69         2.35 o                         
   0   4   8        232.67        215.64         4.18 o                         
   1   4   8        216.06        196.36         4.06 o                         
   2   4   8        299.84        287.79         4.68 o                         
   3   4   8         11.50         12.77         0.76 o                         
   4   4   8          3.35          3.31         0.76 o                         
   5   4   8         98.92        104.19         2.25 o                         
  -6   5   8          6.88          7.22         1.30 o                         
  -5   5   8         73.80         76.50         2.15 o                         
  -4   5   8          6.79          8.27         0.87 o                         
  -3   5   8          1.74          1.38         0.65 o                         
  -2   5   8        148.91        140.17         3.04 o                         
  -1   5   8         28.23         26.09         2.30 o                         
   0   5   8        123.92        110.25         2.52 o                         
   1   5   8         35.97         36.27         1.22 o                         
   2   5   8         49.05         44.55         1.21 o                         
   3   5   8        103.24        108.45         2.69 o                         
   4   5   8         17.23         16.79         0.86 o                         
  -5   6   8         26.40         26.64         1.04 o                         
  -4   6   8         29.54         30.99         1.27 o                         
  -3   6   8        250.05        255.07         5.59 o                         
  -2   6   8         46.56         44.83         1.20 o                         
  -1   6   8        247.66        230.64         5.57 o                         
   0   6   8         51.38         49.11         1.41 o                         
   1   6   8        126.14        120.59         3.10 o                         
   2   6   8          1.63          1.29         0.79 o                         
   3   6   8        197.27        218.56         5.79 o                         
   4   6   8          2.42          1.80         0.95 o                         
  -4   7   8          3.39          2.14         0.78 o                         
  -3   7   8          7.92          7.34         1.06 o                         
  -2   7   8          7.70          8.70         0.81 o                         
  -1   7   8         72.40         67.54         1.68 o                         
   0   7   8          5.35          3.68         0.57 o                         
   1   7   8         73.65         67.09         1.46 o                         
   2   7   8          4.28          3.57         0.61 o                         
  -2   8   8         90.73         89.25         2.73 o                         
  -1   8   8         65.31         62.01         2.09 o                         
   0   8   8         51.64         44.25         1.69 o                         
  -3  -8   9         70.47         65.96         1.73 o                         
  -2  -8   9          6.72          7.61         0.60 o                         
  -1  -8   9         21.55         19.92         0.65 o                         
   0  -8   9          9.57         10.35         0.65 o                         
   1  -8   9         66.37         64.31         1.56 o                         
   2  -8   9         59.26         63.84         2.09 o                         
  -4  -7   9          1.94          3.53         0.48 o                         
  -3  -7   9         23.99         29.27         0.82 o                         
  -2  -7   9         57.53         57.61         1.04 o                         
  -1  -7   9          0.30          0.73         0.49 o                         
   0  -7   9         44.44         46.43         1.11 o                         
   1  -7   9         60.45         56.76         1.35 o                         
   2  -7   9         42.24         37.33         1.02 o                         
   3  -7   9         63.56         57.74         2.10 o                         
  -5  -6   9         30.82         35.83         0.90 o                         
  -4  -6   9         13.03         13.38         0.66 o                         
  -3  -6   9        202.83        202.86         3.42 o                         
  -2  -6   9        246.01        249.39         3.55 o                         
  -1  -6   9         91.52         88.38         2.35 o                         
   0  -6   9         56.48         48.71         0.98 o                         
   1  -6   9        196.71        203.45         3.30 o                         
   2  -6   9          0.37          0.21         0.64 o                         
   3  -6   9         98.27        100.58         2.21 o                         
   4  -6   9         26.99         27.67         1.06 o                         
  -6  -5   9          5.81          6.39         0.68 o                         
  -5  -5   9         47.15         43.47         1.00 o                         
  -4  -5   9        163.09        167.53         2.88 o                         
  -3  -5   9         40.70         38.77         0.99 o                         
  -2  -5   9        274.39        271.00         6.14 o                         
  -1  -5   9          8.24          6.47         1.39 o                         
   0  -5   9        107.31         95.25         4.67 o                         
   1  -5   9         57.25         48.48         2.90 o                         
   2  -5   9         18.07         18.22         0.83 o                         
   3  -5   9         50.93         38.66         1.04 o                         
   4  -5   9        178.58        172.25         3.61 o                         
   5  -5   9         15.00         15.63         1.87 o                         
  -6  -4   9         58.37         59.70         1.96 o                         
  -5  -4   9          7.00          7.25         0.56 o                         
  -4  -4   9        118.46        114.39         2.08 o                         
  -3  -4   9         26.75         24.80         2.07 o                         
  -2  -4   9        410.63        405.71         9.46 o                         
  -1  -4   9        384.44        363.90         7.33 o                         
   0  -4   9        559.53        539.86        13.78 o                         
   1  -4   9          4.46          6.36         1.70 o                         
   2  -4   9        168.87        156.52         5.15 o                         
   3  -4   9         38.10         36.88         1.06 o                         
   4  -4   9        192.60        204.37         3.78 o                         
   5  -4   9         47.53         46.51         1.51 o                         
  -7  -3   9         89.65         83.73         2.63 o                         
  -6  -3   9        143.62        152.21         3.73 o                         
  -5  -3   9         21.05         18.26         0.73 o                         
  -4  -3   9        157.71        147.25         5.36 o                         
  -3  -3   9         24.09         18.82         1.58 o                         
  -2  -3   9        219.51        183.59         3.97 o                         
  -1  -3   9         46.74         48.39         1.90 o                         
   0  -3   9         33.39         30.15         1.48 o                         
   1  -3   9        345.59        297.20         7.52 o                         
   2  -3   9         43.71         45.31         2.69 o                         
   3  -3   9         29.82         24.45         0.89 o                         
   4  -3   9        169.92        150.21         2.95 o                         
   5  -3   9         26.10         26.70         1.06 o                         
  -7  -2   9         39.12         32.57         1.16 o                         
  -6  -2   9        192.57        195.24         4.75 o                         
  -5  -2   9          8.42          9.21         0.61 o                         
  -4  -2   9         86.62         71.67         2.79 o                         
  -3  -2   9          6.58          4.65         0.94 o                         
  -2  -2   9        116.39        120.43         4.62 o                         
  -1  -2   9       1580.90       1513.18        36.39 o                         
   0  -2   9         50.48         51.96         1.75 o                         
   1  -2   9        792.08        781.59        13.53 o                         
   2  -2   9          0.65          1.11         1.31 o                         
   3  -2   9        164.81        154.19         5.92 o                         
   4  -2   9         60.02         53.75         1.32 o                         
   5  -2   9         91.24         93.79         2.09 o                         
   6  -2   9        109.77        108.04         3.31 o                         
  -7  -1   9          6.56          5.94         0.71 o                         
  -6  -1   9        226.93        209.36         4.77 o                         
  -5  -1   9        112.30        116.40         2.67 o                         
  -4  -1   9          9.56          9.55         1.17 o                         
  -3  -1   9        351.32        339.38         6.77 o                         
  -2  -1   9          0.30          0.73         1.04 o                         
  -1  -1   9        922.36        864.75        12.01 o                         
   0  -1   9          8.05          9.91         1.16 o                         
   1  -1   9        462.66        437.85         7.57 o                         
   2  -1   9        203.00        176.07         3.99 o                         
   3  -1   9        115.68        103.67         3.24 o                         
   4  -1   9          4.98          3.22         0.60 o                         
   5  -1   9        121.39        119.26         2.40 o                         
   6  -1   9         12.56         12.56         0.75 o                         
  -7   0   9          1.73          2.46         0.91 o                         
  -6   0   9        132.12        132.64         3.19 o                         
  -5   0   9         83.80         83.42         2.07 o                         
  -4   0   9         30.35         34.45         1.64 o                         
  -3   0   9        121.71         99.93         2.29 o                         
  -2   0   9         21.41         23.87         1.45 o                         
  -1   0   9        249.60        245.38         3.85 o                         
   0   0   9       2426.56       2904.97        39.57 o                         
   1   0   9        988.73       1037.77        14.14 o                         
   2   0   9        240.05        230.46         4.88 o                         
   3   0   9         63.21         61.54         2.57 o                         
   4   0   9         36.70         38.82         1.00 o                         
   5   0   9         69.09         69.59         1.41 o                         
   6   0   9         12.87         12.67         0.93 o                         
  -7   1   9          0.15          0.40         0.84 o                         
  -6   1   9         68.62         66.54         1.52 o                         
  -5   1   9         50.92         46.66         1.29 o                         
  -4   1   9        212.29        208.04         7.38 o                         
  -3   1   9         20.29         22.27         1.79 o                         
  -2   1   9        381.58        381.76         7.56 o                         
  -1   1   9        681.48        679.12        10.21 o                         
   0   1   9        474.79        472.00         8.02 o                         
   1   1   9        112.84        118.41         2.82 o                         
   2   1   9        340.44        314.98         5.39 o                         
   3   1   9         42.01         38.30         1.98 o                         
   4   1   9         95.14         89.01         1.81 o                         
   5   1   9         10.86         11.45         0.78 o                         
   6   1   9         42.61         40.83         3.61 o                         
  -7   2   9          5.30          5.89         0.86 o                         
  -6   2   9          0.28          0.12         0.69 o                         
  -5   2   9        281.58        278.35         4.27 o                         
  -4   2   9         26.62         22.45         2.18 o                         
  -3   2   9          4.43          2.45         1.09 o                         
  -2   2   9         58.57         51.34         1.72 o                         
  -1   2   9          0.15          0.32         0.75 o                         
   0   2   9        428.31        425.85         7.01 o                         
   1   2   9        225.52        247.93         4.76 o                         
   2   2   9        221.63        210.80         4.17 o                         
   3   2   9         90.43         92.16         1.84 o                         
   4   2   9         71.45         72.29         1.78 o                         
   5   2   9          1.98          1.48         0.50 o                         
  -6   3   9         14.67         16.96         0.94 o                         
  -5   3   9         69.25         71.44         1.71 o                         
  -4   3   9         38.07         34.33         1.00 o                         
  -3   3   9         60.80         59.16         3.14 o                         
  -2   3   9         93.87         88.74         2.70 o                         
  -1   3   9         16.22         16.51         1.35 o                         
   0   3   9        395.98        376.04         6.18 o                         
   1   3   9          0.31          0.56         1.04 o                         
   2   3   9          5.46          6.02         1.11 o                         
   3   3   9        210.10        199.89         3.68 o                         
   4   3   9          1.84          2.39         0.65 o                         
   5   3   9        106.95        109.08         2.32 o                         
  -6   4   9          0.34          0.43         0.63 o                         
  -5   4   9         21.94         25.12         1.34 o                         
  -4   4   9        113.62        112.23         2.74 o                         
  -3   4   9          4.84          4.31         0.73 o                         
  -2   4   9         13.55          9.60         1.59 o                         
  -1   4   9         14.14         12.99         1.56 o                         
   0   4   9          5.22          4.55         1.27 o                         
   1   4   9        510.28        478.22         8.76 o                         
   2   4   9          1.02          2.72         0.74 o                         
   3   4   9        122.79        124.40         2.65 o                         
   4   4   9          7.26          7.54         0.72 o                         
   5   4   9          9.51          8.45         1.13 o                         
  -5   5   9        106.16        111.44         3.30 o                         
  -4   5   9          0.44          1.54         0.77 o                         
  -3   5   9         26.27         24.46         0.96 o                         
  -2   5   9          0.06          0.07         0.74 o                         
  -1   5   9         48.90         47.00         1.37 o                         
   0   5   9         35.45         33.13         1.15 o                         
   1   5   9        202.06        196.74         4.56 o                         
   2   5   9         25.31         23.85         1.02 o                         
   3   5   9          7.71          8.02         0.72 o                         
   4   5   9         41.60         45.67         1.66 o                         
  -5   6   9          2.80          1.59         1.06 o                         
  -4   6   9         33.98         33.41         1.91 o                         
  -3   6   9          0.02         -0.26         0.60 o                         
  -2   6   9          1.62          1.98         0.62 o                         
  -1   6   9          0.28          0.62         0.70 o                         
   0   6   9         27.11         26.66         1.00 o                         
   1   6   9         21.14         20.32         1.10 o                         
   2   6   9         92.14         95.68         2.49 o                         
   3   6   9         18.65         17.85         1.13 o                         
  -3   7   9          6.59          6.03         0.94 o                         
  -2   7   9          2.89          2.94         0.67 o                         
  -1   7   9         41.19         40.47         1.07 o                         
   0   7   9          1.31          0.93         0.46 o                         
   1   7   9         55.44         52.85         1.53 o                         
   2   7   9         15.61         14.15         0.97 o                         
  -2  -8  10         98.94         99.87         3.35 o                         
  -1  -8  10          1.64          1.43         0.52 o                         
   0  -8  10        225.79        229.14         4.07 o                         
   1  -8  10         23.09         20.97         0.91 o                         
  -4  -7  10         18.08         22.75         0.69 o                         
  -3  -7  10         57.85         55.99         1.15 o                         
  -2  -7  10        212.34        201.43         2.98 o                         
  -1  -7  10          0.13         -0.19         0.46 o                         
   0  -7  10         43.88         45.16         1.08 o                         
   1  -7  10          0.29          0.56         0.55 o                         
   2  -7  10          0.12          0.57         0.64 o                         
   3  -7  10         16.81         18.74         1.66 o                         
  -5  -6  10         87.07         87.10         1.93 o                         
  -4  -6  10         41.50         47.25         1.06 o                         
  -3  -6  10         16.74         18.80         0.73 o                         
  -2  -6  10         82.00         80.36         1.46 o                         
  -1  -6  10         29.89         30.33         0.81 o                         
   0  -6  10         21.76         19.74         0.70 o                         
   1  -6  10        272.50        262.38         4.18 o                         
   2  -6  10         18.94         17.56         0.79 o                         
   3  -6  10         37.12         38.35         1.09 o                         
   4  -6  10        252.77        266.82         7.33 o                         
  -6  -5  10          3.30          1.70         0.76 o                         
  -5  -5  10         12.25         13.81         0.69 o                         
  -4  -5  10         11.57         11.39         0.61 o                         
  -3  -5  10         13.79         13.46         0.64 o                         
  -2  -5  10        804.77        748.00         9.87 o                         
  -1  -5  10         26.70         22.69         1.33 o                         
   0  -5  10          8.98          7.38         0.69 o                         
   1  -5  10         84.44         78.72         1.52 o                         
   2  -5  10          0.12         -0.28         0.60 o                         
   3  -5  10         21.69         24.52         1.22 o                         
   4  -5  10         16.17         19.50         0.78 o                         
  -6  -4  10          1.96          3.34         0.69 o                         
  -5  -4  10         17.77         18.33         0.89 o                         
  -4  -4  10        414.43        405.61         6.47 o                         
  -3  -4  10          7.68          5.41         0.68 o                         
  -2  -4  10        112.52        106.41         3.36 o                         
  -1  -4  10         81.63         73.50         5.71 o                         
   0  -4  10         38.38         40.60         2.27 o                         
   1  -4  10         65.57         56.53         3.07 o                         
   2  -4  10        295.13        288.13         5.30 o                         
   3  -4  10          2.09          2.76         0.68 o                         
   4  -4  10         17.15         16.68         0.85 o                         
   5  -4  10         36.65         41.41         1.17 o                         
  -6  -3  10          7.86          7.69         0.78 o                         
  -5  -3  10         44.72         45.56         1.09 o                         
  -4  -3  10         18.11         15.65         0.89 o                         
  -3  -3  10          0.78          2.09         1.28 o                         
  -2  -3  10         22.00         19.57         1.82 o                         
  -1  -3  10        859.51        780.93        27.42 o                         
   0  -3  10          2.19          4.12         1.31 o                         
   1  -3  10         72.60         65.72         2.60 o                         
   2  -3  10        429.50        385.94         9.67 o                         
   3  -3  10         93.57         89.89         1.78 o                         
   4  -3  10        118.57        132.36         2.65 o                         
   5  -3  10         17.84         15.62         0.96 o                         
  -7  -2  10         35.18         32.85         1.26 o                         
  -6  -2  10         20.64         19.82         1.26 o                         
  -5  -2  10          0.00          0.02         0.59 o                         
  -4  -2  10        358.98        330.80         6.91 o                         
  -3  -2  10        342.56        316.71         6.02 o                         
  -2  -2  10        197.00        191.92         4.66 o                         
  -1  -2  10          1.84          3.03         1.00 o                         
   0  -2  10         52.69         52.07         1.95 o                         
   1  -2  10         12.77         15.70         1.41 o                         
   2  -2  10        201.49        189.01         5.16 o                         
   3  -2  10        142.37        146.87         2.26 o                         
   4  -2  10         33.54         37.79         1.08 o                         
   5  -2  10         23.55         22.77         1.05 o                         
  -7  -1  10         31.19         31.29         1.17 o                         
  -6  -1  10        109.73         97.13         2.97 o                         
  -5  -1  10         67.13         61.38         1.52 o                         
  -4  -1  10        413.69        386.04         7.76 o                         
  -3  -1  10          1.46          0.75         0.89 o                         
  -2  -1  10         88.04         93.74         2.73 o                         
  -1  -1  10        648.63        618.37         9.52 o                         
   0  -1  10        390.02        372.92         6.21 o                         
   1  -1  10         20.63         25.10         1.54 o                         
   2  -1  10         24.99         23.78         1.78 o                         
   3  -1  10         76.95         70.77         1.44 o                         
   4  -1  10        120.91        122.11         2.19 o                         
   5  -1  10         34.65         40.36         1.39 o                         
  -7   0  10          0.80          1.36         0.85 o                         
  -6   0  10        109.15        102.35         2.91 o                         
  -5   0  10        108.29         92.59         3.40 o                         
  -4   0  10          6.76          5.66         1.27 o                         
  -3   0  10        906.14        856.59        16.21 o                         
  -2   0  10         85.28         77.59         1.96 o                         
  -1   0  10        391.99        411.09         6.31 o                         
   0   0  10        114.16        114.66         2.69 o                         
   1   0  10        157.61        161.14         3.91 o                         
   2   0  10          3.18          2.25         1.19 o                         
   3   0  10         32.39         31.81         1.22 o                         
   4   0  10          1.37          1.82         0.58 o                         
   5   0  10          0.21          0.76         0.53 o                         
  -7   1  10          8.58          9.78         0.93 o                         
  -6   1  10        141.04        134.66         3.67 o                         
  -5   1  10         46.00         43.03         1.41 o                         
  -4   1  10        376.79        373.44         9.24 o                         
  -3   1  10        462.76        410.98        11.16 o                         
  -2   1  10         97.47        104.90         3.49 o                         
  -1   1  10         75.32         63.41         2.02 o                         
   0   1  10        620.69        647.53         9.98 o                         
   1   1  10        190.56        187.96         3.90 o                         
   2   1  10        527.43        529.43         8.20 o                         
   3   1  10         11.72         10.75         0.66 o                         
   4   1  10         19.76         19.46         1.07 o                         
   5   1  10        107.41        115.67         2.51 o                         
  -6   2  10         34.23         33.64         1.18 o                         
  -5   2  10        159.77        154.76         3.59 o                         
  -4   2  10          5.07          4.47         0.74 o                         
  -3   2  10        112.14        111.88         2.99 o                         
  -2   2  10        723.61        695.68        10.70 o                         
  -1   2  10          9.85          6.81         0.89 o                         
   0   2  10        264.55        280.37         4.92 o                         
   1   2  10         14.33         18.79         1.43 o                         
   2   2  10          6.22          3.28         1.08 o                         
   3   2  10         11.96         11.05         0.64 o                         
   4   2  10         14.17         13.18         0.67 o                         
   5   2  10          5.92          6.64         0.72 o                         
  -6   3  10          2.96          4.70         0.74 o                         
  -5   3  10        199.50        202.96         3.81 o                         
  -4   3  10         20.33         18.23         0.79 o                         
  -3   3  10        886.24        844.09        21.32 o                         
  -2   3  10         93.50         79.34         2.60 o                         
  -1   3  10          0.61         -1.10         1.29 o                         
   0   3  10        153.37        145.57         3.28 o                         
   1   3  10        135.33        126.98         3.31 o                         
   2   3  10          1.16          0.99         0.60 o                         
   3   3  10        150.83        150.19         2.83 o                         
   4   3  10         28.45         27.67         0.95 o                         
   5   3  10          0.61          1.30         0.77 o                         
  -6   4  10          5.54          6.67         0.85 o                         
  -5   4  10         33.52         36.50         1.69 o                         
  -4   4  10        137.58        133.83         2.66 o                         
  -3   4  10          1.22          1.53         0.69 o                         
  -2   4  10        301.79        295.38         5.34 o                         
  -1   4  10        190.39        179.85         6.78 o                         
   0   4  10        308.53        283.29         4.60 o                         
   1   4  10          3.58          4.75         0.76 o                         
   2   4  10          7.38          7.79         1.10 o                         
   3   4  10         26.00         24.41         0.83 o                         
   4   4  10          3.66          2.67         0.59 o                         
  -5   5  10         37.06         39.80         1.31 o                         
  -4   5  10        111.80        112.17         2.91 o                         
  -3   5  10          0.76          1.85         0.72 o                         
  -2   5  10        989.03        993.16        18.87 o                         
  -1   5  10          1.22          0.77         0.81 o                         
   0   5  10          0.74          0.33         0.67 o                         
   1   5  10        117.50        111.04         2.47 o                         
   2   5  10         27.17         24.77         1.16 o                         
   3   5  10         14.08         15.80         1.08 o                         
   4   5  10         16.45         15.53         1.30 o                         
  -4   6  10         40.17         39.70         1.31 o                         
  -3   6  10         45.82         40.79         1.83 o                         
  -2   6  10          6.79          5.45         0.62 o                         
  -1   6  10        114.03        107.73         2.91 o                         
   0   6  10         10.10         10.60         1.07 o                         
   1   6  10         76.29         73.08         1.74 o                         
   2   6  10          0.81          0.53         0.67 o                         
   3   6  10          8.12          7.60         0.75 o                         
  -3   7  10         58.14         58.03         1.94 o                         
  -2   7  10        156.24        147.46         4.36 o                         
  -1   7  10        145.98        139.86         2.84 o                         
   0   7  10          0.86          0.19         0.57 o                         
   1   7  10          2.21          2.09         0.68 o                         
  -2  -8  11         54.51         51.39         1.76 o                         
  -1  -8  11          3.73          2.98         0.64 o                         
   0  -8  11          2.21          2.37         0.53 o                         
   1  -8  11         15.94         13.88         1.27 o                         
  -4  -7  11          0.99          0.82         1.23 o                         
  -3  -7  11          4.85          4.51         0.52 o                         
  -2  -7  11         28.40         27.86         0.71 o                         
  -1  -7  11          1.89          2.10         0.49 o                         
   0  -7  11        110.81        104.31         1.90 o                         
   1  -7  11         29.23         29.61         1.02 o                         
   2  -7  11         80.09         79.39         2.08 o                         
  -5  -6  11          2.56          3.33         0.80 o                         
  -4  -6  11         49.69         51.33         1.09 o                         
  -3  -6  11          1.74          1.36         0.58 o                         
  -2  -6  11         15.47         14.23         0.66 o                         
  -1  -6  11        282.03        272.63         3.87 o                         
   0  -6  11         24.47         24.15         0.74 o                         
   1  -6  11          7.08          6.51         0.62 o                         
   2  -6  11          0.42          0.75         0.66 o                         
   3  -6  11        161.94        155.42         3.62 o                         
  -5  -5  11        140.96        135.65         2.56 o                         
  -4  -5  11         88.32         89.32         1.55 o                         
  -3  -5  11          1.63          1.10         0.52 o                         
  -2  -5  11        169.88        154.90         2.49 o                         
  -1  -5  11         36.06         36.93         0.83 o                         
   0  -5  11         76.57         73.03         1.75 o                         
   1  -5  11        426.35        422.67         7.51 o                         
   2  -5  11          7.06          6.46         0.71 o                         
   3  -5  11         32.54         33.50         1.12 o                         
   4  -5  11        179.40        185.10         3.97 o                         
  -6  -4  11        191.20        186.90         3.36 o                         
  -5  -4  11          1.75          1.55         0.60 o                         
  -4  -4  11         11.11         10.22         1.13 o                         
  -3  -4  11         94.85         86.56         1.55 o                         
  -2  -4  11         98.37         83.28         4.25 o                         
  -1  -4  11        260.45        239.60         7.49 o                         
   0  -4  11        170.29        153.13         8.27 o                         
   1  -4  11        122.82        127.03         2.62 o                         
   2  -4  11          0.82          0.92         0.57 o                         
   3  -4  11         66.07         66.03         1.75 o                         
   4  -4  11         53.34         50.23         2.01 o                         
  -6  -3  11        138.02        129.89         2.92 o                         
  -5  -3  11         41.67         43.25         1.28 o                         
  -4  -3  11        498.04        456.45         8.91 o                         
  -3  -3  11        148.69        143.31         4.04 o                         
  -2  -3  11          0.93          1.03         1.09 o                         
  -1  -3  11        185.69        172.63         7.04 o                         
   0  -3  11          7.92         10.62         1.59 o                         
   1  -3  11        561.42        525.43         9.24 o                         
   2  -3  11        177.12        179.77         2.90 o                         
   3  -3  11         29.17         28.63         0.94 o                         
   4  -3  11          3.25          3.52         0.70 o                         
   5  -3  11        170.24        168.03         5.13 o                         
  -6  -2  11        189.21        186.05         4.60 o                         
  -5  -2  11        173.84        158.73         3.28 o                         
  -4  -2  11          1.24          1.87         0.63 o                         
  -3  -2  11         47.20         39.14         1.93 o                         
  -2  -2  11         22.89         25.48         1.49 o                         
  -1  -2  11        172.55        142.58         3.33 o                         
   0  -2  11        160.46        166.14         4.25 o                         
   1  -2  11        179.78        179.82         4.18 o                         
   2  -2  11        208.62        187.04         5.24 o                         
   3  -2  11          0.40          0.41         0.52 o                         
   4  -2  11        257.78        261.24         4.71 o                         
   5  -2  11         39.64         38.18         1.84 o                         
  -6  -1  11          1.75          1.88         0.63 o                         
  -5  -1  11        462.31        444.39         7.61 o                         
  -4  -1  11         59.86         57.58         1.58 o                         
  -3  -1  11       1010.18        933.43        16.32 o                         
  -2  -1  11          7.51          8.37         0.89 o                         
  -1  -1  11         55.03         60.03         1.90 o                         
   0  -1  11        142.34        139.07         3.47 o                         
   1  -1  11          0.68          0.32         1.09 o                         
   2  -1  11        582.28        550.15        10.51 o                         
   3  -1  11        168.51        172.06         2.90 o                         
   4  -1  11         33.95         32.29         0.93 o                         
   5  -1  11          9.52         11.05         0.88 o                         
  -7   0  11          0.02         -1.13         1.13 o                         
  -6   0  11         65.08         69.92         1.90 o                         
  -5   0  11        429.87        414.27         7.30 o                         
  -4   0  11         23.84         23.68         0.92 o                         
  -3   0  11          0.96          2.40         0.93 o                         
  -2   0  11         23.00         20.89         1.04 o                         
  -1   0  11         94.66         96.08         2.30 o                         
   0   0  11        107.44         95.68         2.81 o                         
   1   0  11         76.15         76.34         2.35 o                         
   2   0  11        452.43        430.11         8.71 o                         
   3   0  11         99.78        101.50         1.84 o                         
   4   0  11        139.95        136.35         3.00 o                         
   5   0  11        117.83         99.31         3.86 o                         
  -6   1  11         14.88         11.25         0.58 o                         
  -5   1  11          1.18          0.93         0.68 o                         
  -4   1  11        280.37        274.31         5.61 o                         
  -3   1  11        184.94        172.47         7.22 o                         
  -2   1  11        498.64        485.28         7.91 o                         
  -1   1  11         25.97         28.75         1.37 o                         
   0   1  11         69.10         73.82         2.16 o                         
   1   1  11        359.16        359.04         6.07 o                         
   2   1  11        576.92        539.43         9.48 o                         
   3   1  11        183.29        182.26         3.42 o                         
   4   1  11         27.78         27.75         1.61 o                         
   5   1  11         19.76         17.79         0.88 o                         
  -6   2  11         36.03         33.03         1.12 o                         
  -5   2  11        211.41        219.45         3.69 o                         
  -4   2  11         52.53         50.85         1.21 o                         
  -3   2  11         16.97         18.05         1.51 o                         
  -2   2  11          0.08          0.93         0.96 o                         
  -1   2  11         30.61         29.19         1.59 o                         
   0   2  11        321.41        302.02         5.31 o                         
   1   2  11         91.34         78.77         2.52 o                         
   2   2  11          0.99          1.44         0.71 o                         
   3   2  11        309.80        303.45         4.90 o                         
   4   2  11          0.61          0.56         0.48 o                         
   5   2  11         93.70         93.15         6.60 o                         
  -6   3  11          0.19          0.01         0.63 o                         
  -5   3  11         68.16         62.89         2.94 o                         
  -4   3  11         48.12         49.22         1.20 o                         
  -3   3  11         87.96         84.61         1.70 o                         
  -2   3  11        179.25        158.72         4.06 o                         
  -1   3  11        133.70        121.54         3.70 o                         
   0   3  11         13.36         10.14         1.33 o                         
   1   3  11         44.59         44.52         1.31 o                         
   2   3  11          1.07          1.90         0.62 o                         
   3   3  11        225.06        230.49         4.13 o                         
   4   3  11         30.15         29.53         0.90 o                         
  -5   4  11         55.44         57.31         1.69 o                         
  -4   4  11        165.74        176.79         3.32 o                         
  -3   4  11          2.62          2.13         0.67 o                         
  -2   4  11          7.55          8.47         0.77 o                         
  -1   4  11         12.17         11.85         0.94 o                         
   0   4  11        104.03         98.54         2.26 o                         
   1   4  11        107.64        103.99         2.35 o                         
   2   4  11          4.61          4.92         0.71 o                         
   3   4  11          9.87          8.70         0.67 o                         
   4   4  11        104.14        107.36         4.54 o                         
  -5   5  11         18.37         18.43         0.94 o                         
  -4   5  11         31.29         31.05         1.69 o                         
  -3   5  11         69.91         65.57         1.64 o                         
  -2   5  11          1.19          1.15         0.71 o                         
  -1   5  11         67.83         65.91         1.68 o                         
   0   5  11          0.04         -0.09         0.84 o                         
   1   5  11         18.76         18.40         0.88 o                         
   2   5  11         49.73         52.12         1.36 o                         
   3   5  11         18.49         19.35         1.02 o                         
  -4   6  11        117.39        127.31         3.72 o                         
  -3   6  11          8.69          8.82         0.78 o                         
  -2   6  11          1.43          1.83         0.52 o                         
  -1   6  11          9.76         10.57         0.72 o                         
   0   6  11          3.13          3.87         0.79 o                         
   1   6  11         56.33         52.53         1.60 o                         
   2   6  11         18.91         19.04         1.27 o                         
  -2   7  11          0.11          1.80         1.09 o                         
  -1   7  11          6.57          6.08         0.79 o                         
   0   7  11          5.65          4.78         0.93 o                         
  -3  -7  12          1.43          1.93         0.52 o                         
  -2  -7  12          7.36          6.66         0.57 o                         
  -1  -7  12        154.20        151.91         2.55 o                         
   0  -7  12          0.17         -0.41         0.55 o                         
   1  -7  12        232.94        239.93         4.75 o                         
   2  -7  12         25.46         24.42         1.39 o                         
  -4  -6  12         16.53         17.52         0.66 o                         
  -3  -6  12         78.29         71.29         1.39 o                         
  -2  -6  12         73.71         78.63         1.69 o                         
  -1  -6  12        324.79        332.57         4.80 o                         
   0  -6  12          0.33          0.54         0.53 o                         
   1  -6  12          8.14          8.51         0.76 o                         
   2  -6  12         65.23         62.78         1.49 o                         
   3  -6  12         56.96         69.19         1.82 o                         
  -5  -5  12          0.20         -0.45         0.50 o                         
  -4  -5  12        115.05        110.88         1.98 o                         
  -3  -5  12         25.29         22.62         0.70 o                         
  -2  -5  12         27.09         24.74         0.83 o                         
  -1  -5  12        184.83        186.23         2.73 o                         
   0  -5  12         80.07         77.09         1.32 o                         
   1  -5  12         55.99         54.37         1.71 o                         
   2  -5  12        184.80        196.72         3.53 o                         
   3  -5  12          5.15          5.08         0.63 o                         
   4  -5  12        153.56        170.37         4.79 o                         
  -6  -4  12          1.28          2.04         1.02 o                         
  -5  -4  12         81.13         73.65         1.44 o                         
  -4  -4  12         48.43         44.94         1.42 o                         
  -3  -4  12         10.44          9.40         0.64 o                         
  -2  -4  12        155.04        156.96         2.50 o                         
  -1  -4  12        651.62        670.30         9.72 o                         
   0  -4  12         84.67         87.97         1.55 o                         
   1  -4  12         17.05         18.02         0.66 o                         
   2  -4  12          6.19          4.86         0.61 o                         
   3  -4  12         42.32         40.95         1.18 o                         
   4  -4  12         82.32         98.84         2.20 o                         
  -6  -3  12         88.39         91.52         1.81 o                         
  -5  -3  12         16.66         14.35         0.62 o                         
  -4  -3  12          1.84          2.03         0.59 o                         
  -3  -3  12        344.87        305.11         5.48 o                         
  -2  -3  12          1.40          2.59         1.33 o                         
  -1  -3  12        116.37        112.28         3.46 o                         
   0  -3  12        341.20        307.03         7.37 o                         
   1  -3  12          8.22          8.93         0.59 o                         
   2  -3  12         49.07         47.09         1.05 o                         
   3  -3  12         51.35         52.02         1.46 o                         
   4  -3  12          3.08          4.11         0.73 o                         
  -6  -2  12         55.28         57.61         1.62 o                         
  -5  -2  12         31.82         29.76         0.79 o                         
  -4  -2  12        274.74        246.74         3.78 o                         
  -3  -2  12         23.58         20.40         1.89 o                         
  -2  -2  12        163.45        167.56         3.83 o                         
  -1  -2  12        368.57        365.44         9.34 o                         
   0  -2  12        545.24        544.41         9.56 o                         
   1  -2  12          3.12          2.37         1.21 o                         
   2  -2  12        123.61        142.14         2.88 o                         
   3  -2  12        165.76        158.32         2.73 o                         
   4  -2  12          0.07          0.31         0.58 o                         
   5  -2  12        157.04        162.90         6.62 o                         
  -6  -1  12         89.34         83.35         1.92 o                         
  -5  -1  12         55.86         53.02         1.23 o                         
  -4  -1  12         76.61         73.41         1.30 o                         
  -3  -1  12         97.95         90.78         4.79 o                         
  -2  -1  12        145.82        145.94         3.79 o                         
  -1  -1  12        133.68        125.33         3.09 o                         
   0  -1  12         48.48         53.16         2.21 o                         
   1  -1  12        511.68        493.74         8.81 o                         
   2  -1  12          1.33          1.54         0.60 o                         
   3  -1  12         46.18         46.43         1.19 o                         
   4  -1  12          9.61          9.37         0.61 o                         
   5  -1  12         23.94         24.09         1.69 o                         
  -6   0  12          2.48          0.97         0.66 o                         
  -5   0  12        174.06        176.48         3.76 o                         
  -4   0  12        245.23        234.90         3.74 o                         
  -3   0  12        801.73        749.05        11.54 o                         
  -2   0  12          7.01          8.02         0.94 o                         
  -1   0  12         88.43         79.88         2.60 o                         
   0   0  12        579.10        647.39        10.97 o                         
   1   0  12         61.36         60.37         2.36 o                         
   2   0  12          4.83          4.12         0.74 o                         
   3   0  12         61.85         66.30         1.27 o                         
   4   0  12         47.14         45.17         1.23 o                         
   5   0  12          4.98          6.69         1.02 o                         
  -6   1  12          3.44          2.59         0.46 o                         
  -5   1  12        112.29        108.48         1.97 o                         
  -4   1  12        185.79        184.01         3.49 o                         
  -3   1  12         44.60         45.45         3.09 o                         
  -2   1  12        120.90        114.42         4.19 o                         
  -1   1  12          0.12          0.06         1.12 o                         
   0   1  12        253.19        277.46         4.99 o                         
   1   1  12        157.01        147.60         3.76 o                         
   2   1  12         34.92         38.38         1.15 o                         
   3   1  12          0.81          1.03         0.64 o                         
   4   1  12          2.67          2.29         0.67 o                         
  -6   2  12          0.29          1.31         0.54 o                         
  -5   2  12         18.64         21.31         0.78 o                         
  -4   2  12         33.57         33.23         1.06 o                         
  -3   2  12        646.68        643.35        10.08 o                         
  -2   2  12        742.75        718.33        11.22 o                         
  -1   2  12         75.17         74.42         2.65 o                         
   0   2  12        208.97        194.34         4.26 o                         
   1   2  12        367.17        368.41         7.23 o                         
   2   2  12          4.47          3.57         0.72 o                         
   3   2  12         96.70         96.15         1.61 o                         
   4   2  12         19.02         18.04         0.72 o                         
  -6   3  12          7.02          8.24         1.20 o                         
  -5   3  12         97.93         96.73         2.14 o                         
  -4   3  12         60.56         54.31         1.24 o                         
  -3   3  12         68.41         72.50         1.51 o                         
  -2   3  12        116.42        110.58         2.87 o                         
  -1   3  12         12.76         12.44         0.78 o                         
   0   3  12         15.38         13.13         0.71 o                         
   1   3  12        102.32         97.20         2.22 o                         
   2   3  12         32.43         30.81         0.95 o                         
   3   3  12         25.57         26.15         0.77 o                         
   4   3  12          0.30         -0.19         0.72 o                         
  -5   4  12         14.43         10.80         0.77 o                         
  -4   4  12         44.38         49.46         1.35 o                         
  -3   4  12          0.94          0.53         0.85 o                         
  -2   4  12        763.21        768.67        16.95 o                         
  -1   4  12        100.70        101.07         2.64 o                         
   0   4  12          2.16          2.52         0.71 o                         
   1   4  12        179.92        176.86         4.64 o                         
   2   4  12         31.40         34.03         1.07 o                         
   3   4  12          6.28          6.92         0.68 o                         
  -4   5  12         64.18         62.91         1.84 o                         
  -3   5  12          6.86          7.84         0.67 o                         
  -2   5  12         41.77         42.48         1.44 o                         
  -1   5  12        153.97        156.97         4.09 o                         
   0   5  12          6.09          6.76         0.87 o                         
   1   5  12        115.62        113.05         2.97 o                         
   2   5  12          0.26         -0.44         0.62 o                         
  -3   6  12          9.68          9.98         0.71 o                         
  -2   6  12          1.10          0.99         0.46 o                         
  -1   6  12        635.48        634.71        10.77 o                         
   0   6  12          0.05          0.57         0.66 o                         
   1   6  12          0.26          0.29         0.58 o                         
  -2  -7  13        328.34        335.95         9.75 o                         
  -1  -7  13        217.64        207.31         4.77 o                         
   0  -7  13          6.50          7.08         0.71 o                         
   1  -7  13         23.28         23.05         1.26 o                         
  -4  -6  13        120.76        135.14         5.38 o                         
  -3  -6  13          1.05          1.40         0.50 o                         
  -2  -6  13        117.32        114.29         2.21 o                         
  -1  -6  13          2.34          2.47         0.47 o                         
   0  -6  13          0.00          0.02         0.49 o                         
   1  -6  13        201.04        206.40         4.02 o                         
   2  -6  13         67.43         68.04         1.59 o                         
  -5  -5  13          0.00         -0.60         0.78 o                         
  -4  -5  13         22.28         22.04         1.34 o                         
  -3  -5  13         73.81         68.22         1.50 o                         
  -2  -5  13        232.04        237.16         3.90 o                         
  -1  -5  13        379.07        389.01         5.74 o                         
   0  -5  13        479.93        480.46         7.57 o                         
   1  -5  13          9.40          9.63         0.78 o                         
   2  -5  13         63.69         65.87         1.47 o                         
   3  -5  13          0.15          0.04         0.62 o                         
  -5  -4  13         35.33         38.78         1.00 o                         
  -4  -4  13        395.32        398.21         6.97 o                         
  -3  -4  13        116.76        108.58         1.98 o                         
  -2  -4  13        127.54        127.50         2.81 o                         
  -1  -4  13         20.00         22.30         0.80 o                         
   0  -4  13          6.93          6.78         0.51 o                         
   1  -4  13         26.72         25.72         1.00 o                         
   2  -4  13        516.33        528.48         9.28 o                         
   3  -4  13          3.52          3.87         0.63 o                         
   4  -4  13         45.15         49.40         1.74 o                         
  -6  -3  13         81.18         88.92         2.75 o                         
  -5  -3  13         12.17         13.91         0.58 o                         
  -4  -3  13         37.45         32.08         1.31 o                         
  -3  -3  13         25.54         28.86         1.31 o                         
  -2  -3  13        138.57        133.31         2.36 o                         
  -1  -3  13        652.20        670.28        11.51 o                         
   0  -3  13        772.79        816.07        11.77 o                         
   1  -3  13        362.25        347.29         5.68 o                         
   2  -3  13         40.19         36.44         0.99 o                         
   3  -3  13         19.85         22.44         0.79 o                         
   4  -3  13         86.65         93.04         2.27 o                         
  -6  -2  13         20.09         20.37         0.94 o                         
  -5  -2  13         56.26         54.44         1.24 o                         
  -4  -2  13          9.05          8.35         0.63 o                         
  -3  -2  13        724.51        674.15        12.26 o                         
  -2  -2  13         95.81         87.41         2.23 o                         
  -1  -2  13        217.51        214.72         5.08 o                         
   0  -2  13         21.94         24.93         1.21 o                         
   1  -2  13         17.97         16.59         0.79 o                         
   2  -2  13        290.12        295.43         5.33 o                         
   3  -2  13        166.59        173.05         3.41 o                         
   4  -2  13         11.31         10.96         0.84 o                         
  -6  -1  13        115.89        118.96         2.51 o                         
  -5  -1  13         76.04         86.70         1.79 o                         
  -4  -1  13         17.63         12.62         0.62 o                         
  -3  -1  13         13.42         10.23         0.75 o                         
  -2  -1  13         31.38         36.18         1.84 o                         
  -1  -1  13        750.72        730.14        12.21 o                         
   0  -1  13        789.33        810.21        13.41 o                         
   1  -1  13        541.67        569.12        10.99 o                         
   2  -1  13        124.67        113.35         2.52 o                         
   3  -1  13         66.12         62.84         1.23 o                         
   4  -1  13         18.17         16.17         0.85 o                         
  -6   0  13         13.86          9.86         0.53 o                         
  -5   0  13         27.25         25.85         1.75 o                         
  -4   0  13        249.79        252.84         4.35 o                         
  -3   0  13        119.34        125.60         3.40 o                         
  -2   0  13        922.14        867.19        18.56 o                         
  -1   0  13         28.26         33.30         1.92 o                         
   0   0  13        101.69        118.67         3.38 o                         
   1   0  13        142.35        149.34         2.80 o                         
   2   0  13          0.59          0.34         0.59 o                         
   3   0  13        219.76        217.62         3.97 o                         
   4   0  13         63.70         60.30         1.58 o                         
  -6   1  13          7.61          8.67         0.64 o                         
  -5   1  13        169.32        184.66         3.36 o                         
  -4   1  13        104.13        115.07         2.11 o                         
  -3   1  13        252.35        240.22         3.70 o                         
  -2   1  13          0.19          1.05         0.57 o                         
  -1   1  13        175.39        176.99         4.00 o                         
   0   1  13        918.28       1015.65        25.82 o                         
   1   1  13        212.19        223.54         4.26 o                         
   2   1  13        281.21        279.81         4.70 o                         
   3   1  13        134.01        125.87         3.21 o                         
   4   1  13         70.41         64.05         1.94 o                         
  -6   2  13          4.91          4.68         1.13 o                         
  -5   2  13         27.51         22.60         0.79 o                         
  -4   2  13          8.98          7.86         0.57 o                         
  -3   2  13        127.79        127.67         2.53 o                         
  -2   2  13        311.02        322.48         5.70 o                         
  -1   2  13        232.73        227.36         4.10 o                         
   0   2  13         90.26         95.16         2.20 o                         
   1   2  13         50.59         51.67         1.42 o                         
   2   2  13          1.17          1.81         0.54 o                         
   3   2  13         59.60         59.97         2.28 o                         
   4   2  13         63.78         65.37         2.96 o                         
  -5   3  13         64.86         71.92         1.92 o                         
  -4   3  13        220.18        236.24         4.72 o                         
  -3   3  13         17.42         12.13         0.87 o                         
  -2   3  13        189.92        185.48         4.43 o                         
  -1   3  13          3.25          2.27         0.66 o                         
   0   3  13         77.50         79.85         2.09 o                         
   1   3  13        553.74        558.32        10.72 o                         
   2   3  13        128.95        126.98         2.64 o                         
   3   3  13         66.84         63.61         2.78 o                         
  -5   4  13         16.12         18.00         0.98 o                         
  -4   4  13         40.56         35.41         1.02 o                         
  -3   4  13          3.15          4.82         0.84 o                         
  -2   4  13         17.26         14.97         0.98 o                         
  -1   4  13        111.21        117.47         2.57 o                         
   0   4  13         31.39         31.31         1.05 o                         
   1   4  13         13.33         13.25         0.89 o                         
   2   4  13         31.48         27.92         0.91 o                         
   3   4  13          5.31          6.13         1.06 o                         
  -4   5  13         55.96         59.50         2.04 o                         
  -3   5  13         97.91        105.93         2.60 o                         
  -2   5  13        174.95        172.33         3.50 o                         
  -1   5  13         28.59         27.30         0.92 o                         
   0   5  13          0.31          0.69         0.75 o                         
   1   5  13        180.98        175.03         4.72 o                         
   2   5  13        136.84        136.22         3.19 o                         
  -2   6  13         49.35         46.31         1.64 o                         
  -1   6  13         12.60         13.90         0.85 o                         
   0   6  13         15.49         16.28         0.74 o                         
  -1  -7  14          0.61         -0.07         1.06 o                         
  -3  -6  14         42.94         40.88         1.28 o                         
  -2  -6  14         43.58         41.70         0.93 o                         
  -1  -6  14         98.63         94.40         3.82 o                         
   0  -6  14         46.49         48.21         1.22 o                         
   1  -6  14         33.27         34.06         1.15 o                         
  -4  -5  14          4.98          4.95         0.56 o                         
  -3  -5  14          8.36          6.13         0.52 o                         
  -2  -5  14          8.04          7.26         0.54 o                         
  -1  -5  14         12.37         13.37         0.55 o                         
   0  -5  14          0.38          0.67         0.44 o                         
   1  -5  14        116.69        112.91         2.45 o                         
   2  -5  14         19.74         17.95         0.85 o                         
  -5  -4  14          1.41          2.01         0.64 o                         
  -4  -4  14         27.80         30.57         0.91 o                         
  -3  -4  14          1.28          0.98         0.59 o                         
  -2  -4  14          0.02          0.04         0.59 o                         
  -1  -4  14        180.56        182.28         3.07 o                         
   0  -4  14         16.28         14.06         0.57 o                         
   1  -4  14         60.89         63.21         1.70 o                         
   2  -4  14        219.53        235.91         4.99 o                         
   3  -4  14         59.03         58.58         1.43 o                         
  -5  -3  14         81.48         81.76         2.72 o                         
  -4  -3  14         40.57         39.38         1.21 o                         
  -3  -3  14         36.27         38.56         1.22 o                         
  -2  -3  14        102.39        102.26         2.35 o                         
  -1  -3  14          3.31          3.48         0.64 o                         
   0  -3  14          8.42          8.09         0.63 o                         
   1  -3  14         97.92         91.14         1.90 o                         
   2  -3  14        134.78        141.04         2.95 o                         
   3  -3  14          8.15          6.89         0.63 o                         
  -5  -2  14         59.91         64.28         1.56 o                         
  -4  -2  14          0.41         -0.38         0.57 o                         
  -3  -2  14        112.33        102.16         2.89 o                         
  -2  -2  14          3.07          2.38         0.61 o                         
  -1  -2  14         17.36         19.46         0.77 o                         
   0  -2  14        387.57        402.63        10.05 o                         
   1  -2  14         12.53         15.47         0.72 o                         
   2  -2  14          2.07          1.75         0.54 o                         
   3  -2  14        160.40        170.10         4.33 o                         
   4  -2  14          4.89          6.05         0.97 o                         
  -6  -1  14          3.85          6.55         0.78 o                         
  -5  -1  14         44.04         47.35         1.12 o                         
  -4  -1  14          9.01          6.96         0.70 o                         
  -3  -1  14        141.65        149.70         3.61 o                         
  -2  -1  14          1.03          0.94         0.67 o                         
  -1  -1  14         37.23         40.76         1.30 o                         
   0  -1  14          6.39          4.97         0.68 o                         
   1  -1  14          4.25          3.54         0.82 o                         
   2  -1  14        445.01        425.79         9.21 o                         
   3  -1  14        141.82        140.11         5.21 o                         
   4  -1  14         38.94         36.63         2.11 o                         
  -6   0  14         14.39         18.07         1.34 o                         
  -5   0  14        142.82        144.44         2.80 o                         
  -4   0  14          6.61          5.09         0.55 o                         
  -3   0  14          4.70          6.61         0.60 o                         
  -2   0  14         87.13         79.93         1.73 o                         
  -1   0  14         78.90         75.15         1.65 o                         
   0   0  14         95.40        115.68         2.27 o                         
   1   0  14        503.73        511.28         8.40 o                         
   2   0  14        129.92        139.64         6.16 o                         
   3   0  14         16.19         14.37         0.84 o                         
   4   0  14         57.96         53.61         2.64 o                         
  -5   1  14         22.26         21.25         0.67 o                         
  -4   1  14        155.65        160.97         3.04 o                         
  -3   1  14         31.67         33.01         0.84 o                         
  -2   1  14        177.45        194.23         3.58 o                         
  -1   1  14          0.45          0.14         0.82 o                         
   0   1  14         54.46         63.10         2.33 o                         
   1   1  14          7.47          6.34         0.70 o                         
   2   1  14         86.20         86.63         1.96 o                         
   3   1  14        256.82        248.96         5.62 o                         
  -5   2  14         81.02         92.32         2.87 o                         
  -4   2  14         60.00         65.13         1.42 o                         
  -3   2  14          5.98          3.69         0.63 o                         
  -2   2  14          3.96          6.42         0.71 o                         
  -1   2  14        127.82        121.47         2.74 o                         
   0   2  14        218.88        229.03         4.64 o                         
   1   2  14        203.12        213.58         4.33 o                         
   2   2  14          8.07          7.64         0.52 o                         
   3   2  14         11.45          8.89         0.91 o                         
  -5   3  14         13.42         14.01         0.98 o                         
  -4   3  14          1.34          1.55         0.72 o                         
  -3   3  14         30.43         30.99         1.23 o                         
  -2   3  14         81.78         83.68         2.33 o                         
  -1   3  14        172.93        178.57         3.28 o                         
   0   3  14         77.50         76.97         1.82 o                         
   1   3  14         27.76         28.30         0.96 o                         
   2   3  14          9.13          8.54         0.77 o                         
   3   3  14        109.31        107.78         4.51 o                         
  -4   4  14        199.02        233.80         8.37 o                         
  -3   4  14          0.22         -0.17         0.69 o                         
  -2   4  14          6.23          5.44         0.76 o                         
  -1   4  14          0.36          0.92         0.80 o                         
   0   4  14        193.96        192.05         4.48 o                         
   1   4  14         86.54         95.33         2.39 o                         
   2   4  14         93.87         90.37         1.92 o                         
  -3   5  14         26.31         27.99         1.17 o                         
  -2   5  14         10.07          8.57         0.60 o                         
  -1   5  14         38.17         37.24         1.23 o                         
   0   5  14          8.77          7.97         0.97 o                         
   1   5  14         18.79         18.15         0.79 o                         
  -2  -6  15          9.83          9.49         0.71 o                         
  -1  -6  15        238.75        252.44         7.04 o                         
   0  -6  15          5.34          5.55         0.87 o                         
  -4  -5  15         24.37         23.42         1.09 o                         
  -3  -5  15        152.92        160.50         3.86 o                         
  -2  -5  15         11.03          9.86         0.88 o                         
  -1  -5  15        183.72        168.29         2.84 o                         
   0  -5  15         28.97         27.63         0.87 o                         
   1  -5  15          8.88         10.06         0.73 o                         
   2  -5  15        139.17        151.77         5.90 o                         
  -4  -4  15         24.36         24.06         0.75 o                         
  -3  -4  15         37.06         36.34         1.12 o                         
  -2  -4  15          0.25          0.71         0.66 o                         
  -1  -4  15         24.34         27.82         0.91 o                         
   0  -4  15        164.95        175.78         2.76 o                         
   1  -4  15          7.16          6.90         0.51 o                         
   2  -4  15         92.97         98.15         2.54 o                         
  -5  -3  15          0.48          0.82         0.61 o                         
  -4  -3  15          0.31          0.84         0.51 o                         
  -3  -3  15        191.98        181.99         3.77 o                         
  -2  -3  15        119.45        111.90         2.49 o                         
  -1  -3  15         88.28         90.22         2.10 o                         
   0  -3  15         73.60         73.12         1.62 o                         
   1  -3  15         17.84         20.43         0.74 o                         
   2  -3  15         34.28         41.53         1.21 o                         
   3  -3  15        177.69        198.44         5.41 o                         
  -5  -2  15        186.70        189.04         4.39 o                         
  -4  -2  15          4.74          5.07         0.67 o                         
  -3  -2  15          1.33          1.33         0.66 o                         
  -2  -2  15         59.35         52.93         1.29 o                         
  -1  -2  15         10.82         12.30         0.73 o                         
   0  -2  15        147.84        155.50         2.97 o                         
   1  -2  15         62.15         74.75         1.77 o                         
   2  -2  15         29.33         33.33         0.90 o                         
   3  -2  15         23.41         23.54         0.88 o                         
  -5  -1  15         51.57         50.91         1.89 o                         
  -4  -1  15          9.36          9.82         0.71 o                         
  -3  -1  15          2.75          2.56         0.80 o                         
  -2  -1  15        154.78        145.27         3.35 o                         
  -1  -1  15         79.96         74.59         1.86 o                         
   0  -1  15        252.02        264.13         5.31 o                         
   1  -1  15          1.67          1.62         0.77 o                         
   2  -1  15          0.43          0.54         0.62 o                         
   3  -1  15        167.71        167.14         3.82 o                         
  -5   0  15        175.14        174.85         3.52 o                         
  -4   0  15         63.70         61.38         1.22 o                         
  -3   0  15          9.51         10.20         0.69 o                         
  -2   0  15         18.25         17.06         0.80 o                         
  -1   0  15        135.88        134.95         2.62 o                         
   0   0  15          6.72          6.49         0.70 o                         
   1   0  15        252.37        275.25         5.83 o                         
   2   0  15          0.23          0.86         0.74 o                         
   3   0  15         75.51         74.68         1.97 o                         
  -5   1  15         98.40        108.19         2.51 o                         
  -4   1  15         30.53         33.02         1.02 o                         
  -3   1  15          1.12          1.08         0.56 o                         
  -2   1  15         22.83         22.33         0.93 o                         
  -1   1  15        171.11        163.26         3.09 o                         
   0   1  15          4.80          6.49         0.69 o                         
   1   1  15         94.81        101.72         3.26 o                         
   2   1  15         56.80         48.95         2.16 o                         
   3   1  15          1.81         -0.05         0.72 o                         
  -5   2  15          0.38         -0.56         1.02 o                         
  -4   2  15        144.60        143.76         6.32 o                         
  -3   2  15         45.66         42.77         1.20 o                         
  -2   2  15         79.64         84.51         2.37 o                         
  -1   2  15        105.78        106.20         2.36 o                         
   0   2  15         43.83         45.70         1.29 o                         
   1   2  15         84.07         81.92         1.88 o                         
   2   2  15         10.39         10.63         0.57 o                         
   3   2  15          4.98          3.03         0.95 o                         
  -4   3  15         59.33         66.65         1.82 o                         
  -3   3  15         12.52         12.56         0.83 o                         
  -2   3  15          2.54          3.43         0.71 o                         
  -1   3  15         70.60         70.91         2.21 o                         
   0   3  15          9.90          8.07         0.77 o                         
   1   3  15         56.27         59.09         1.34 o                         
   2   3  15         27.10         28.78         1.21 o                         
  -3   4  15         81.59         81.25         2.72 o                         
  -2   4  15          0.06          0.82         0.53 o                         
  -1   4  15         44.09         46.74         1.78 o                         
   0   4  15         53.64         54.18         3.01 o                         
   1   4  15         51.53         46.01         1.64 o                         
  -1   5  15          0.87          1.51         0.99 o                         
  -3  -5  16          1.04          1.86         0.57 o                         
  -2  -5  16         84.28         73.99         3.70 o                         
  -1  -5  16         34.13         37.08         1.33 o                         
   0  -5  16        116.79        123.94         4.11 o                         
   1  -5  16          3.81          3.56         1.16 o                         
  -4  -4  16          0.24         -0.04         0.66 o                         
  -3  -4  16        164.40        161.83         3.71 o                         
  -2  -4  16         14.97         17.26         0.78 o                         
  -1  -4  16          0.03          0.03         0.57 o                         
   0  -4  16         84.20         85.40         1.71 o                         
   1  -4  16          4.90          5.32         0.49 o                         
   2  -4  16         54.75         54.78         1.96 o                         
  -4  -3  16          6.97          6.90         0.67 o                         
  -3  -3  16          0.14          0.34         0.47 o                         
  -2  -3  16          9.56         12.44         0.62 o                         
  -1  -3  16          0.97          0.20         0.64 o                         
   0  -3  16         72.72         92.53         1.93 o                         
   1  -3  16         51.45         51.00         1.28 o                         
   2  -3  16         30.62         24.92         1.15 o                         
  -5  -2  16          0.68          0.73         0.71 o                         
  -4  -2  16         32.01         33.63         0.90 o                         
  -3  -2  16         60.62         59.86         1.48 o                         
  -2  -2  16        397.25        423.63         8.23 o                         
  -1  -2  16         42.93         45.22         1.53 o                         
   0  -2  16          5.75          5.30         0.97 o                         
   1  -2  16        102.69        112.42         2.78 o                         
   2  -2  16         23.15         22.99         0.79 o                         
  -5  -1  16         48.23         51.39         1.42 o                         
  -4  -1  16        116.86        117.37         2.23 o                         
  -3  -1  16          1.31          1.90         0.57 o                         
  -2  -1  16         10.25          6.56         0.64 o                         
  -1  -1  16         12.52         15.76         0.79 o                         
   0  -1  16         22.45         30.55         1.05 o                         
   1  -1  16         29.20         41.67         1.52 o                         
   2  -1  16          1.24          0.54         0.63 o                         
  -5   0  16          7.56          9.56         0.90 o                         
  -4   0  16          0.26          0.52         0.46 o                         
  -3   0  16          1.46          2.04         0.55 o                         
  -2   0  16        167.35        182.54         3.78 o                         
  -1   0  16        140.36        150.07         3.17 o                         
   0   0  16         69.88         82.25         3.15 o                         
   1   0  16         29.87         31.79         1.48 o                         
   2   0  16         88.39         82.77         2.03 o                         
  -4   1  16        126.88        130.13         2.96 o                         
  -3   1  16          0.10          0.05         0.65 o                         
  -2   1  16          2.75          2.54         0.66 o                         
  -1   1  16          0.06          1.71         0.68 o                         
   0   1  16          1.56          0.64         0.58 o                         
   1   1  16          7.11         12.81         0.67 o                         
   2   1  16         80.85         82.87         2.50 o                         
  -4   2  16          1.58          1.05         0.73 o                         
  -3   2  16          8.49         10.39         0.60 o                         
  -2   2  16         21.94         21.79         0.99 o                         
  -1   2  16         87.67         92.83         2.07 o                         
   0   2  16         53.95         55.16         1.38 o                         
   1   2  16         30.77         32.68         1.05 o                         
   2   2  16         18.82         20.99         1.44 o                         
  -3   3  16         46.47         48.69         1.71 o                         
  -2   3  16         13.18         13.91         0.79 o                         
  -1   3  16          0.42          0.83         0.64 o                         
   0   3  16          0.63          1.27         0.63 o                         
   1   3  16         40.20         38.55         1.15 o                         
  -2   4  16          0.46          0.69         0.70 o                         
  -1   4  16         23.22         23.79         1.11 o                         
   0   4  16         85.10         77.00         3.35 o                         
  -3  -4  17         10.98          9.84         0.86 o                         
  -2  -4  17         93.74         93.97         3.04 o                         
  -1  -4  17          0.08          0.34         0.61 o                         
   0  -4  17        111.51        106.94         2.70 o                         
  -3  -3  17         28.92         31.13         1.10 o                         
  -2  -3  17         13.72         14.60         0.75 o                         
  -1  -3  17          0.68          0.46         0.63 o                         
   0  -3  17         32.88         37.01         1.17 o                         
   1  -3  17        100.93        101.41         4.03 o                         
  -4  -2  17         17.43         17.66         0.82 o                         
  -3  -2  17         22.58         22.47         0.84 o                         
  -2  -2  17        114.71        128.88         2.73 o                         
  -1  -2  17         21.36         20.50         0.98 o                         
   0  -2  17         66.56         73.36         2.99 o                         
   1  -2  17         44.93         43.48         1.19 o                         
  -4  -1  17        111.20        109.82         3.36 o                         
  -3  -1  17          2.09          2.85         0.49 o                         
  -2  -1  17        124.14        146.68         3.08 o                         
  -1  -1  17          1.65          1.78         0.66 o                         
   0  -1  17          2.84          5.01         0.88 o                         
   1  -1  17         70.35         75.03         6.18 o                         
   2  -1  17          3.11          3.47         0.78 o                         
  -4   0  17        132.88        156.96         3.63 o                         
  -3   0  17         34.36         37.29         1.22 o                         
  -2   0  17         35.07         36.59         1.62 o                         
  -1   0  17         43.02         50.97         2.39 o                         
   0   0  17          0.24         -0.07         0.65 o                         
   1   0  17        143.36        164.53         3.36 o                         
   2   0  17         10.72          8.50         0.78 o                         
  -4   1  17         64.18         68.55         9.62 o                         
  -3   1  17         11.61         10.44         0.74 o                         
  -2   1  17         41.40         48.24         1.21 o                         
  -1   1  17         84.33        100.99         3.03 o                         
   0   1  17         12.75         13.41         1.24 o                         
   1   1  17          5.59          5.39         1.25 o                         
  -3   2  17         54.04         63.05         2.05 o                         
  -2   2  17         14.58         15.12         1.00 o                         
  -1   2  17         16.47         17.69         0.88 o                         
   0   2  17         20.47         23.33         0.91 o                         
   1   2  17         13.96         17.33         1.34 o                         
  -2   3  17          0.53          0.25         0.99 o                         
  -1   3  17         87.30         94.43         4.02 o                         
  -2  -3  18        122.57        126.32         3.55 o                         
  -1  -3  18         17.24         19.02         1.22 o                         
   0  -3  18         23.17         18.88         2.11 o                         
  -3  -2  18          9.93          8.73         0.65 o                         
  -2  -2  18         14.42         12.45         0.78 o                         
  -1  -2  18          3.68          4.50         0.69 o                         
   0  -2  18        110.26        135.30         3.66 o                         
  -3  -1  18          6.66          5.18         0.76 o                         
  -2  -1  18         45.72         51.52         1.71 o                         
  -1  -1  18        191.58        208.88         5.90 o                         
   0  -1  18         21.78         23.69         1.18 o                         
   1  -1  18          1.14          0.62         0.78 o                         
  -3   0  18        112.46        133.00         5.39 o                         
  -2   0  18         73.73         78.87         2.01 o                         
  -1   0  18         14.48         14.64         0.80 o                         
   0   0  18          1.53          1.12         0.76 o                         
  -2   1  18          0.73          0.25         1.06 o                         
  -1   1  18        116.22        123.99         3.29 o                         
   0   1  18         30.42         30.57         1.80 o                         
                                                                                
