# Supplementary material for: (Z)-Benzyl 2-(5-methyl-2-oxoindolin-3-yl­idene)hydrazinecarbodi­thio­ate
Source: IUCrdata. 2023 Sep 12;8(Pt 9):x230782. doi: 10.1107/S2414314623007824 (PMC10561232; doi:10.1107/S2414314623007824)
Supplement: Supplementary file 3 [file x-08-x230782-Isup3.mol]

Untitled ACS Document 1996-1
  ChemDraw09022320462D

  0  0  0     0  0              0 V3000
M  V30 BEGIN CTAB
M  V30 COUNTS 24 26 0 0 0
M  V30 BEGIN ATOM
M  V30 1 C -0.034121 -1.608934 0.000000 0
M  V30 2 N 0.680350 -1.196434 0.000000 0
M  V30 3 S -0.034121 -2.431069 0.000000 0
M  V30 4 S -0.746112 -1.197866 0.000000 0
M  V30 5 H 1.263713 -1.779797 0.000000 0
M  V30 6 N 0.893875 -0.399545 0.000000 0
M  V30 7 C 1.718875 -0.399545 0.000000 0
M  V30 8 C 2.203799 -1.066984 0.000000 0
M  V30 9 N 2.988420 -0.812045 0.000000 0
M  V30 10 C 2.988420 0.012955 0.000000 0
M  V30 11 C 2.203799 0.267894 0.000000 0
M  V30 12 O 1.949745 -1.848881 0.000000 0
M  V30 13 C 3.601514 0.564988 0.000000 0
M  V30 14 C 3.429987 1.371960 0.000000 0
M  V30 15 C 2.645366 1.626899 0.000000 0
M  V30 16 C 2.032271 1.074866 0.000000 0
M  V30 17 C -1.460583 -1.610366 0.000000 0
M  V30 18 C -2.172573 -1.199298 0.000000 0
M  V30 19 C -2.172573 -0.374298 0.000000 0
M  V30 20 C -2.887044 0.038202 0.000000 0
M  V30 21 C -3.601514 -0.374298 0.000000 0
M  V30 22 C -3.601514 -1.199298 0.000000 0
M  V30 23 C -2.887044 -1.611798 0.000000 0
M  V30 24 C 2.474434 2.431069 0.000000 0
M  V30 END ATOM
M  V30 BEGIN BOND
M  V30 1 1 1 2
M  V30 2 2 1 3
M  V30 3 1 1 4
M  V30 4 1 2 5
M  V30 5 1 2 6
M  V30 6 2 6 7
M  V30 7 1 7 8
M  V30 8 1 8 9
M  V30 9 1 9 10
M  V30 10 2 10 11
M  V30 11 1 11 7
M  V30 12 2 8 12
M  V30 13 1 10 13
M  V30 14 2 13 14
M  V30 15 1 14 15
M  V30 16 2 15 16
M  V30 17 1 16 11
M  V30 18 1 4 17
M  V30 19 1 17 18
M  V30 20 2 18 19
M  V30 21 1 19 20
M  V30 22 2 20 21
M  V30 23 1 21 22
M  V30 24 2 22 23
M  V30 25 1 23 18
M  V30 26 1 15 24
M  V30 END BOND
M  V30 END CTAB
M  END
